# Supplementary material for: RNA sequencing reveals the expression profiles of circRNA and indicates that circDDX17 acts as a tumor suppressor in colorectal cancer
Source: J Exp Clin Cancer Res. 2018 Dec 27;37:325. doi: 10.1186/s13046-018-1006-x (PMC6307166; doi:10.1186/s13046-018-1006-x)
Supplement: Supplementary file 2 — Data 1. Fifteen new circRNAs identified by RNA-seq in 4 pairs of CRC and adjacent normal mucosa tissues. (XLS 34 kb) [file 13046_2018_1006_MOESM2_ESM.xls]

## Sheet: Data 1 name
Data 1	15 new circRNAs identified by RNA sequencing in 4 pairs of colorectal cancer and adjacent normal mucosa tissues

## Sheet: Sheet1
Annotation	Description
running_number	name of circRNA in RNA-seq
circBase	a database of merged and unified data sets of circRNAs
deepBase	an online platform for annotating and discovering small, long non-coding RNAs and circular RNAs from next generation sequencing data
sample srpbm	expression level of circRNA
sample count	number of back-splicing event
running_number	gene symbol	gene description	log2(Fold change)	p-value	regulation	circBase and deepBase ID	T|T3 srpbm	T|T4 srpbm	T|T5 srpbm	T|T6 srpbm	N|N3 srpbm	N|N4 srpbm	N|N5 srpbm	N|N6 srpbm	T|T3 count	T|T4 count	T|T5 count	T|T6 count	N|N3 count	N|N4 count	N|N5 count	N|N6 count
CBT15_circR_3863	MMP12	matrix metallopeptidase 12 [Source:HGNC Symbol;Acc:HGNC:7158]	3.65516	0.0020215	up	-	42.3049	65.8187	49.1017	103.949	85.6664	0	24.6467	0	5	8	6	14	8	0	3	0
CBT15_circR_9581	TMC5	transmembrane channel like 5 [Source:HGNC Symbol;Acc:HGNC:22999]	3.26254	0.0205491	up	-	93.0708	148.092	73.6526	0	0	25.1145	57.5089	0	11	18	9	0	0	3	7	0
CBT15_circR_4008	TMPRSS4	transmembrane protease, serine 4 [Source:HGNC Symbol;Acc:HGNC:11878]	2.93663	0.0237462	up	-	203.064	24.682	0	59.3992	0	0	115.018	0	24	3	0	8	0	0	14	0
CBT15_circR_9672	GGA2	golgi associated, gamma adaptin ear containing, ARF binding protein 2 [Source:HGNC Symbol;Acc:HGNC:16064]	2.79118	0.0182659	up	-	16.922	0	114.571	74.249	0	0	98.5867	0	2	0	14	10	0	0	12	0
CBT15_circR_7520	JAG2	jagged 2 [Source:HGNC Symbol;Acc:HGNC:6189]	2.47385	0.0312225	up	-	16.922	139.865	0	51.9743	0	0	0	0	2	17	0	7	0	0	0	0
CBT15_circR_16907	ERG	ERG, ETS transcription factor [Source:HGNC Symbol;Acc:HGNC:3446]	1.56381	0.0161565	up	-	0	65.8187	16.3672	14.8498	0	0	0	0	0	8	2	2	0	0	0	0
CBT15_circR_11935	SLC38A10	solute carrier family 38 member 10 [Source:HGNC Symbol;Acc:HGNC:28237]	-2.78413	0.0466869	down	-	0	0	49.1017	59.3992	310.541	66.972	90.3711	39.3161	0	0	6	8	29	8	11	5
CBT15_circR_25101	SCARA5	scavenger receptor class A member 5 [Source:HGNC Symbol;Acc:HGNC:28701]	-2.84031	0.0052915	down	-	0	0	0	0	0	50.229	0	23.5896	0	0	0	0	0	6	0	3
CBT15_circR_13588	TMC4	transmembrane channel like 4 [Source:HGNC Symbol;Acc:HGNC:22998]	-2.87245	0.00985909	down	-	0	0	0	0	0	41.8575	0	47.1793	0	0	0	0	0	5	0	6
CBT15_circR_12860	PDE4C	phosphodiesterase 4C [Source:HGNC Symbol;Acc:HGNC:8782]	-3.03743	0.00497604	down	-	0	0	0	0	192.749	0	41.0778	39.3161	0	0	0	0	18	0	5	5
CBT15_circR_20124	EVC2	EvC ciliary complex subunit 2 [Source:HGNC Symbol;Acc:HGNC:19747]	-3.09016	0.00323924	down	-	0	0	0	0	0	41.8575	0	31.4529	0	0	0	0	0	5	0	4
CBT15_circR_7568	IGHV3-48	immunoglobulin heavy variable 3-48 [Source:HGNC Symbol;Acc:HGNC:5606]	-3.98711	0.000881114	down	-	0	0	0	0	192.749	133.944	57.5089	15.7264	0	0	0	0	18	16	7	2
CBT15_circR_1973	RHBDL2	rhomboid like 2 [Source:HGNC Symbol;Acc:HGNC:16083]	-4.00334	4.67751e-08	down	-	0	0	0	0	42.8332	0	0	15.7264	0	0	0	0	4	0	0	2
CBT15_circR_7558	IGHV3-7	immunoglobulin heavy variable 3-7 [Source:HGNC Symbol;Acc:HGNC:5620]	-4.04193	0.0143199	down	-	0	0	0	14.8498	342.666	401.832	361.484	0	0	0	0	2	32	48	44	0
CBT15_circR_23615	PRKAG2	protein kinase AMP-activated non-catalytic subunit gamma 2 [Source:HGNC Symbol;Acc:HGNC:9386]	-8.89658	2.52252e-06	down	-	0	0	0	0	1809.7	2469.59	3853.1	3263.23	0	0	0	0	169	295	469	415
