# Supplementary material for: RNA sequencing reveals the expression profiles of circRNA and indicates that circDDX17 acts as a tumor suppressor in colorectal cancer
Source: J Exp Clin Cancer Res. 2018 Dec 27;37:325. doi: 10.1186/s13046-018-1006-x (PMC6307166; doi:10.1186/s13046-018-1006-x)
Supplement: Supplementary file 4 — Data 3. Analyses of circRNA-miRNA interaction in CRC. Analyses were performed by using miRanda v3.3a software, DIANA-miRPath v.3 platform (Reverse Search module) and KEGG pathways of COLORECTAL CANCER and MicroRNAs in cancer. (XLS 498 kb) [file 13046_2018_1006_MOESM4_ESM.xls]

## Sheet: Data 3 name
Data 3	Analyses of circRNA-miRNA interaction in colorectal cancer

## Sheet: Sheet1
Annotation	Description
Software 1	miRanda v3.3a
Software 2	DIANA-miRPath v.3 platform (Reverse Search module); Search Pathway: Colorectal cancer|hsa05210; Method: TarBase v7.0, microT-CDS (v5.0), TargetScan 6.2
KEGG pathway	COLORECTAL CANCER (Entry: map05210); MicroRNAs in cancer (section of “Colorectal cancer”; Entry: map05206); https://www.kegg.jp/
miRNA	potential target miRNA of circRNA
miRNA-Red	miRNAs with in silico predicted targets which are involved in the KEGG pathway of COLORECTAL CANCER (analysed by microT-CDS or TargetScan method of miRPath software)
miRNA-Purple	miRNAs with experimentally supported targets which are involved in the KEGG pathway of COLORECTAL CANCER (analysed by TarBase v7.0 method of miRPath software)
miRNA-Italic	miRNAs associated with the KEGG pathway of MicroRNAs in cancer (section of "Colorectal cancer")
number	number of binding site between a circRNA and a potential target miRNA
score:pos	score for detected complementarity match between a circRNA and a potential target miRNA:binding site location on circRNA (5' to 3')
circBase	a database of merged and unified data sets of circRNAs
deepBase	an online platform for annotating and discovering small, long non-coding RNAs and circular RNAs from next generation sequencing data
sample srpbm	expression level of circRNA
sample count	number of back-splicing event
circRNA ID	miRNA	number	score:pos	log2(Fold change)	p-value	regulation	circBase and deepBase ID	gene symbol	gene description	T|T3 srpbm	T|T4 srpbm	T|T5 srpbm	T|T6 srpbm	N|N3 srpbm	N|N4 srpbm	N|N5 srpbm	N|N6 srpbm	T|T3 count	T|T4 count	T|T5 count	T|T6 count	N|N3 count	N|N4 count	N|N5 count	N|N6 count
circASPHD1	hsa-miR-1182	1	158:86-109	5.80394	0.000282223	up	hsa_circ_0105346|hsa-circRNA2945-1:Rybak-Wolf2015|deepbase	ASPHD1	aspartate beta-hydroxylase domain containing 1 [Source:HGNC Symbol;Acc:HGNC:27380]	372.283	98.728	270.059	608.842	0	0	32.8622	0	44	12	33	82	0	0	4	0
circASPHD1	hsa-miR-1237-5p	1	146:82-103	5.80394	0.000282223	up	hsa_circ_0105346|hsa-circRNA2945-1:Rybak-Wolf2015|deepbase	ASPHD1	aspartate beta-hydroxylase domain containing 1 [Source:HGNC Symbol;Acc:HGNC:27380]	372.283	98.728	270.059	608.842	0	0	32.8622	0	44	12	33	82	0	0	4	0
circASPHD1	hsa-miR-125a-5p	1	143:133-163	5.80394	0.000282223	up	hsa_circ_0105346|hsa-circRNA2945-1:Rybak-Wolf2015|deepbase	ASPHD1	aspartate beta-hydroxylase domain containing 1 [Source:HGNC Symbol;Acc:HGNC:27380]	372.283	98.728	270.059	608.842	0	0	32.8622	0	44	12	33	82	0	0	4	0
circASPHD1	hsa-miR-1291	1	145:172-195	5.80394	0.000282223	up	hsa_circ_0105346|hsa-circRNA2945-1:Rybak-Wolf2015|deepbase	ASPHD1	aspartate beta-hydroxylase domain containing 1 [Source:HGNC Symbol;Acc:HGNC:27380]	372.283	98.728	270.059	608.842	0	0	32.8622	0	44	12	33	82	0	0	4	0
circASPHD1	hsa-miR-1296-5p	1	154:178-198	5.80394	0.000282223	up	hsa_circ_0105346|hsa-circRNA2945-1:Rybak-Wolf2015|deepbase	ASPHD1	aspartate beta-hydroxylase domain containing 1 [Source:HGNC Symbol;Acc:HGNC:27380]	372.283	98.728	270.059	608.842	0	0	32.8622	0	44	12	33	82	0	0	4	0
circASPHD1	hsa-miR-142-3p	1	141:132-155	5.80394	0.000282223	up	hsa_circ_0105346|hsa-circRNA2945-1:Rybak-Wolf2015|deepbase	ASPHD1	aspartate beta-hydroxylase domain containing 1 [Source:HGNC Symbol;Acc:HGNC:27380]	372.283	98.728	270.059	608.842	0	0	32.8622	0	44	12	33	82	0	0	4	0
circASPHD1	hsa-miR-181a-3p	1	142:150-175	5.80394	0.000282223	up	hsa_circ_0105346|hsa-circRNA2945-1:Rybak-Wolf2015|deepbase	ASPHD1	aspartate beta-hydroxylase domain containing 1 [Source:HGNC Symbol;Acc:HGNC:27380]	372.283	98.728	270.059	608.842	0	0	32.8622	0	44	12	33	82	0	0	4	0
circASPHD1	hsa-miR-18a-3p	1	145:169-191	5.80394	0.000282223	up	hsa_circ_0105346|hsa-circRNA2945-1:Rybak-Wolf2015|deepbase	ASPHD1	aspartate beta-hydroxylase domain containing 1 [Source:HGNC Symbol;Acc:HGNC:27380]	372.283	98.728	270.059	608.842	0	0	32.8622	0	44	12	33	82	0	0	4	0
circASPHD1	hsa-miR-1913	1	154:170-191	5.80394	0.000282223	up	hsa_circ_0105346|hsa-circRNA2945-1:Rybak-Wolf2015|deepbase	ASPHD1	aspartate beta-hydroxylase domain containing 1 [Source:HGNC Symbol;Acc:HGNC:27380]	372.283	98.728	270.059	608.842	0	0	32.8622	0	44	12	33	82	0	0	4	0
circASPHD1	hsa-miR-210-5p	1	151:49-69	5.80394	0.000282223	up	hsa_circ_0105346|hsa-circRNA2945-1:Rybak-Wolf2015|deepbase	ASPHD1	aspartate beta-hydroxylase domain containing 1 [Source:HGNC Symbol;Acc:HGNC:27380]	372.283	98.728	270.059	608.842	0	0	32.8622	0	44	12	33	82	0	0	4	0
circASPHD1	hsa-miR-2114-5p	1	140:49-70	5.80394	0.000282223	up	hsa_circ_0105346|hsa-circRNA2945-1:Rybak-Wolf2015|deepbase	ASPHD1	aspartate beta-hydroxylase domain containing 1 [Source:HGNC Symbol;Acc:HGNC:27380]	372.283	98.728	270.059	608.842	0	0	32.8622	0	44	12	33	82	0	0	4	0
circASPHD1	hsa-miR-2276-3p	1	144:93-114	5.80394	0.000282223	up	hsa_circ_0105346|hsa-circRNA2945-1:Rybak-Wolf2015|deepbase	ASPHD1	aspartate beta-hydroxylase domain containing 1 [Source:HGNC Symbol;Acc:HGNC:27380]	372.283	98.728	270.059	608.842	0	0	32.8622	0	44	12	33	82	0	0	4	0
circASPHD1	hsa-miR-2861	1	165:65-83	5.80394	0.000282223	up	hsa_circ_0105346|hsa-circRNA2945-1:Rybak-Wolf2015|deepbase	ASPHD1	aspartate beta-hydroxylase domain containing 1 [Source:HGNC Symbol;Acc:HGNC:27380]	372.283	98.728	270.059	608.842	0	0	32.8622	0	44	12	33	82	0	0	4	0
circASPHD1	hsa-miR-30c-2-3p	1	140:189-210	5.80394	0.000282223	up	hsa_circ_0105346|hsa-circRNA2945-1:Rybak-Wolf2015|deepbase	ASPHD1	aspartate beta-hydroxylase domain containing 1 [Source:HGNC Symbol;Acc:HGNC:27380]	372.283	98.728	270.059	608.842	0	0	32.8622	0	44	12	33	82	0	0	4	0
circASPHD1	hsa-miR-3131	1	146:76-98	5.80394	0.000282223	up	hsa_circ_0105346|hsa-circRNA2945-1:Rybak-Wolf2015|deepbase	ASPHD1	aspartate beta-hydroxylase domain containing 1 [Source:HGNC Symbol;Acc:HGNC:27380]	372.283	98.728	270.059	608.842	0	0	32.8622	0	44	12	33	82	0	0	4	0
circASPHD1	hsa-miR-3157-3p	1	140:169-190	5.80394	0.000282223	up	hsa_circ_0105346|hsa-circRNA2945-1:Rybak-Wolf2015|deepbase	ASPHD1	aspartate beta-hydroxylase domain containing 1 [Source:HGNC Symbol;Acc:HGNC:27380]	372.283	98.728	270.059	608.842	0	0	32.8622	0	44	12	33	82	0	0	4	0
circASPHD1	hsa-miR-3173-5p	1	163:172-194	5.80394	0.000282223	up	hsa_circ_0105346|hsa-circRNA2945-1:Rybak-Wolf2015|deepbase	ASPHD1	aspartate beta-hydroxylase domain containing 1 [Source:HGNC Symbol;Acc:HGNC:27380]	372.283	98.728	270.059	608.842	0	0	32.8622	0	44	12	33	82	0	0	4	0
circASPHD1	hsa-miR-324-3p	1	158:172-191	5.80394	0.000282223	up	hsa_circ_0105346|hsa-circRNA2945-1:Rybak-Wolf2015|deepbase	ASPHD1	aspartate beta-hydroxylase domain containing 1 [Source:HGNC Symbol;Acc:HGNC:27380]	372.283	98.728	270.059	608.842	0	0	32.8622	0	44	12	33	82	0	0	4	0
circASPHD1	hsa-miR-328-3p	1	143:173-196	5.80394	0.000282223	up	hsa_circ_0105346|hsa-circRNA2945-1:Rybak-Wolf2015|deepbase	ASPHD1	aspartate beta-hydroxylase domain containing 1 [Source:HGNC Symbol;Acc:HGNC:27380]	372.283	98.728	270.059	608.842	0	0	32.8622	0	44	12	33	82	0	0	4	0
circASPHD1	hsa-miR-342-5p	1	153:31-55	5.80394	0.000282223	up	hsa_circ_0105346|hsa-circRNA2945-1:Rybak-Wolf2015|deepbase	ASPHD1	aspartate beta-hydroxylase domain containing 1 [Source:HGNC Symbol;Acc:HGNC:27380]	372.283	98.728	270.059	608.842	0	0	32.8622	0	44	12	33	82	0	0	4	0
circASPHD1	hsa-miR-34a-5p	1	142:131-156	5.80394	0.000282223	up	hsa_circ_0105346|hsa-circRNA2945-1:Rybak-Wolf2015|deepbase	ASPHD1	aspartate beta-hydroxylase domain containing 1 [Source:HGNC Symbol;Acc:HGNC:27380]	372.283	98.728	270.059	608.842	0	0	32.8622	0	44	12	33	82	0	0	4	0
circASPHD1	hsa-miR-3667-3p	1	164:100-119	5.80394	0.000282223	up	hsa_circ_0105346|hsa-circRNA2945-1:Rybak-Wolf2015|deepbase	ASPHD1	aspartate beta-hydroxylase domain containing 1 [Source:HGNC Symbol;Acc:HGNC:27380]	372.283	98.728	270.059	608.842	0	0	32.8622	0	44	12	33	82	0	0	4	0
circASPHD1	hsa-miR-4259	1	144:36-59	5.80394	0.000282223	up	hsa_circ_0105346|hsa-circRNA2945-1:Rybak-Wolf2015|deepbase	ASPHD1	aspartate beta-hydroxylase domain containing 1 [Source:HGNC Symbol;Acc:HGNC:27380]	372.283	98.728	270.059	608.842	0	0	32.8622	0	44	12	33	82	0	0	4	0
circASPHD1	hsa-miR-4319	1	149:147-163	5.80394	0.000282223	up	hsa_circ_0105346|hsa-circRNA2945-1:Rybak-Wolf2015|deepbase	ASPHD1	aspartate beta-hydroxylase domain containing 1 [Source:HGNC Symbol;Acc:HGNC:27380]	372.283	98.728	270.059	608.842	0	0	32.8622	0	44	12	33	82	0	0	4	0
circASPHD1	hsa-miR-4433b-5p	1	146:170-190	5.80394	0.000282223	up	hsa_circ_0105346|hsa-circRNA2945-1:Rybak-Wolf2015|deepbase	ASPHD1	aspartate beta-hydroxylase domain containing 1 [Source:HGNC Symbol;Acc:HGNC:27380]	372.283	98.728	270.059	608.842	0	0	32.8622	0	44	12	33	82	0	0	4	0
circASPHD1	hsa-miR-4493	1	141:175-198	5.80394	0.000282223	up	hsa_circ_0105346|hsa-circRNA2945-1:Rybak-Wolf2015|deepbase	ASPHD1	aspartate beta-hydroxylase domain containing 1 [Source:HGNC Symbol;Acc:HGNC:27380]	372.283	98.728	270.059	608.842	0	0	32.8622	0	44	12	33	82	0	0	4	0
circASPHD1	hsa-miR-449a	1	143:135-156	5.80394	0.000282223	up	hsa_circ_0105346|hsa-circRNA2945-1:Rybak-Wolf2015|deepbase	ASPHD1	aspartate beta-hydroxylase domain containing 1 [Source:HGNC Symbol;Acc:HGNC:27380]	372.283	98.728	270.059	608.842	0	0	32.8622	0	44	12	33	82	0	0	4	0
circASPHD1	hsa-miR-449b-5p	1	143:135-156	5.80394	0.000282223	up	hsa_circ_0105346|hsa-circRNA2945-1:Rybak-Wolf2015|deepbase	ASPHD1	aspartate beta-hydroxylase domain containing 1 [Source:HGNC Symbol;Acc:HGNC:27380]	372.283	98.728	270.059	608.842	0	0	32.8622	0	44	12	33	82	0	0	4	0
circASPHD1	hsa-miR-4512	1	146:64-84	5.80394	0.000282223	up	hsa_circ_0105346|hsa-circRNA2945-1:Rybak-Wolf2015|deepbase	ASPHD1	aspartate beta-hydroxylase domain containing 1 [Source:HGNC Symbol;Acc:HGNC:27380]	372.283	98.728	270.059	608.842	0	0	32.8622	0	44	12	33	82	0	0	4	0
circASPHD1	hsa-miR-454-5p	1	150:157-177	5.80394	0.000282223	up	hsa_circ_0105346|hsa-circRNA2945-1:Rybak-Wolf2015|deepbase	ASPHD1	aspartate beta-hydroxylase domain containing 1 [Source:HGNC Symbol;Acc:HGNC:27380]	372.283	98.728	270.059	608.842	0	0	32.8622	0	44	12	33	82	0	0	4	0
circASPHD1	hsa-miR-4664-5p	1	149:32-55	5.80394	0.000282223	up	hsa_circ_0105346|hsa-circRNA2945-1:Rybak-Wolf2015|deepbase	ASPHD1	aspartate beta-hydroxylase domain containing 1 [Source:HGNC Symbol;Acc:HGNC:27380]	372.283	98.728	270.059	608.842	0	0	32.8622	0	44	12	33	82	0	0	4	0
circASPHD1	hsa-miR-4723-5p	1	150:1-10	5.80394	0.000282223	up	hsa_circ_0105346|hsa-circRNA2945-1:Rybak-Wolf2015|deepbase	ASPHD1	aspartate beta-hydroxylase domain containing 1 [Source:HGNC Symbol;Acc:HGNC:27380]	372.283	98.728	270.059	608.842	0	0	32.8622	0	44	12	33	82	0	0	4	0
circASPHD1	hsa-miR-4725-3p	1	145:188-208	5.80394	0.000282223	up	hsa_circ_0105346|hsa-circRNA2945-1:Rybak-Wolf2015|deepbase	ASPHD1	aspartate beta-hydroxylase domain containing 1 [Source:HGNC Symbol;Acc:HGNC:27380]	372.283	98.728	270.059	608.842	0	0	32.8622	0	44	12	33	82	0	0	4	0
circASPHD1	hsa-miR-4750-3p	1	142:170-191	5.80394	0.000282223	up	hsa_circ_0105346|hsa-circRNA2945-1:Rybak-Wolf2015|deepbase	ASPHD1	aspartate beta-hydroxylase domain containing 1 [Source:HGNC Symbol;Acc:HGNC:27380]	372.283	98.728	270.059	608.842	0	0	32.8622	0	44	12	33	82	0	0	4	0
circASPHD1	hsa-miR-4763-5p	1	148:171-193	5.80394	0.000282223	up	hsa_circ_0105346|hsa-circRNA2945-1:Rybak-Wolf2015|deepbase	ASPHD1	aspartate beta-hydroxylase domain containing 1 [Source:HGNC Symbol;Acc:HGNC:27380]	372.283	98.728	270.059	608.842	0	0	32.8622	0	44	12	33	82	0	0	4	0
circASPHD1	hsa-miR-5008-5p	1	147:1-23	5.80394	0.000282223	up	hsa_circ_0105346|hsa-circRNA2945-1:Rybak-Wolf2015|deepbase	ASPHD1	aspartate beta-hydroxylase domain containing 1 [Source:HGNC Symbol;Acc:HGNC:27380]	372.283	98.728	270.059	608.842	0	0	32.8622	0	44	12	33	82	0	0	4	0
circASPHD1	hsa-miR-5572	1	174:36-57	5.80394	0.000282223	up	hsa_circ_0105346|hsa-circRNA2945-1:Rybak-Wolf2015|deepbase	ASPHD1	aspartate beta-hydroxylase domain containing 1 [Source:HGNC Symbol;Acc:HGNC:27380]	372.283	98.728	270.059	608.842	0	0	32.8622	0	44	12	33	82	0	0	4	0
circASPHD1	hsa-miR-5703	1	148:191-208	5.80394	0.000282223	up	hsa_circ_0105346|hsa-circRNA2945-1:Rybak-Wolf2015|deepbase	ASPHD1	aspartate beta-hydroxylase domain containing 1 [Source:HGNC Symbol;Acc:HGNC:27380]	372.283	98.728	270.059	608.842	0	0	32.8622	0	44	12	33	82	0	0	4	0
circASPHD1	hsa-miR-6072	1	143:156-177	5.80394	0.000282223	up	hsa_circ_0105346|hsa-circRNA2945-1:Rybak-Wolf2015|deepbase	ASPHD1	aspartate beta-hydroxylase domain containing 1 [Source:HGNC Symbol;Acc:HGNC:27380]	372.283	98.728	270.059	608.842	0	0	32.8622	0	44	12	33	82	0	0	4	0
circASPHD1	hsa-miR-611	2	145:13-35;143:74-98	5.80394	0.000282223	up	hsa_circ_0105346|hsa-circRNA2945-1:Rybak-Wolf2015|deepbase	ASPHD1	aspartate beta-hydroxylase domain containing 1 [Source:HGNC Symbol;Acc:HGNC:27380]	372.283	98.728	270.059	608.842	0	0	32.8622	0	44	12	33	82	0	0	4	0
circASPHD1	hsa-miR-615-5p	1	142:25-46	5.80394	0.000282223	up	hsa_circ_0105346|hsa-circRNA2945-1:Rybak-Wolf2015|deepbase	ASPHD1	aspartate beta-hydroxylase domain containing 1 [Source:HGNC Symbol;Acc:HGNC:27380]	372.283	98.728	270.059	608.842	0	0	32.8622	0	44	12	33	82	0	0	4	0
circASPHD1	hsa-miR-629-3p	1	140:161-181	5.80394	0.000282223	up	hsa_circ_0105346|hsa-circRNA2945-1:Rybak-Wolf2015|deepbase	ASPHD1	aspartate beta-hydroxylase domain containing 1 [Source:HGNC Symbol;Acc:HGNC:27380]	372.283	98.728	270.059	608.842	0	0	32.8622	0	44	12	33	82	0	0	4	0
circASPHD1	hsa-miR-6499-3p	1	162:134-155	5.80394	0.000282223	up	hsa_circ_0105346|hsa-circRNA2945-1:Rybak-Wolf2015|deepbase	ASPHD1	aspartate beta-hydroxylase domain containing 1 [Source:HGNC Symbol;Acc:HGNC:27380]	372.283	98.728	270.059	608.842	0	0	32.8622	0	44	12	33	82	0	0	4	0
circASPHD1	hsa-miR-661	1	158:118-141	5.80394	0.000282223	up	hsa_circ_0105346|hsa-circRNA2945-1:Rybak-Wolf2015|deepbase	ASPHD1	aspartate beta-hydroxylase domain containing 1 [Source:HGNC Symbol;Acc:HGNC:27380]	372.283	98.728	270.059	608.842	0	0	32.8622	0	44	12	33	82	0	0	4	0
circASPHD1	hsa-miR-662	1	145:42-63	5.80394	0.000282223	up	hsa_circ_0105346|hsa-circRNA2945-1:Rybak-Wolf2015|deepbase	ASPHD1	aspartate beta-hydroxylase domain containing 1 [Source:HGNC Symbol;Acc:HGNC:27380]	372.283	98.728	270.059	608.842	0	0	32.8622	0	44	12	33	82	0	0	4	0
circASPHD1	hsa-miR-670-5p	1	163:144-164	5.80394	0.000282223	up	hsa_circ_0105346|hsa-circRNA2945-1:Rybak-Wolf2015|deepbase	ASPHD1	aspartate beta-hydroxylase domain containing 1 [Source:HGNC Symbol;Acc:HGNC:27380]	372.283	98.728	270.059	608.842	0	0	32.8622	0	44	12	33	82	0	0	4	0
circASPHD1	hsa-miR-6720-5p	1	150:123-145	5.80394	0.000282223	up	hsa_circ_0105346|hsa-circRNA2945-1:Rybak-Wolf2015|deepbase	ASPHD1	aspartate beta-hydroxylase domain containing 1 [Source:HGNC Symbol;Acc:HGNC:27380]	372.283	98.728	270.059	608.842	0	0	32.8622	0	44	12	33	82	0	0	4	0
circASPHD1	hsa-miR-6728-3p	1	142:171-193	5.80394	0.000282223	up	hsa_circ_0105346|hsa-circRNA2945-1:Rybak-Wolf2015|deepbase	ASPHD1	aspartate beta-hydroxylase domain containing 1 [Source:HGNC Symbol;Acc:HGNC:27380]	372.283	98.728	270.059	608.842	0	0	32.8622	0	44	12	33	82	0	0	4	0
circASPHD1	hsa-miR-6729-5p	1	143:78-101	5.80394	0.000282223	up	hsa_circ_0105346|hsa-circRNA2945-1:Rybak-Wolf2015|deepbase	ASPHD1	aspartate beta-hydroxylase domain containing 1 [Source:HGNC Symbol;Acc:HGNC:27380]	372.283	98.728	270.059	608.842	0	0	32.8622	0	44	12	33	82	0	0	4	0
circASPHD1	hsa-miR-6737-5p	1	143:37-56	5.80394	0.000282223	up	hsa_circ_0105346|hsa-circRNA2945-1:Rybak-Wolf2015|deepbase	ASPHD1	aspartate beta-hydroxylase domain containing 1 [Source:HGNC Symbol;Acc:HGNC:27380]	372.283	98.728	270.059	608.842	0	0	32.8622	0	44	12	33	82	0	0	4	0
circASPHD1	hsa-miR-6740-5p	1	147:85-106	5.80394	0.000282223	up	hsa_circ_0105346|hsa-circRNA2945-1:Rybak-Wolf2015|deepbase	ASPHD1	aspartate beta-hydroxylase domain containing 1 [Source:HGNC Symbol;Acc:HGNC:27380]	372.283	98.728	270.059	608.842	0	0	32.8622	0	44	12	33	82	0	0	4	0
circASPHD1	hsa-miR-6744-3p	1	143:161-184	5.80394	0.000282223	up	hsa_circ_0105346|hsa-circRNA2945-1:Rybak-Wolf2015|deepbase	ASPHD1	aspartate beta-hydroxylase domain containing 1 [Source:HGNC Symbol;Acc:HGNC:27380]	372.283	98.728	270.059	608.842	0	0	32.8622	0	44	12	33	82	0	0	4	0
circASPHD1	hsa-miR-6747-3p	1	141:170-192	5.80394	0.000282223	up	hsa_circ_0105346|hsa-circRNA2945-1:Rybak-Wolf2015|deepbase	ASPHD1	aspartate beta-hydroxylase domain containing 1 [Source:HGNC Symbol;Acc:HGNC:27380]	372.283	98.728	270.059	608.842	0	0	32.8622	0	44	12	33	82	0	0	4	0
circASPHD1	hsa-miR-6747-5p	1	146:114-138	5.80394	0.000282223	up	hsa_circ_0105346|hsa-circRNA2945-1:Rybak-Wolf2015|deepbase	ASPHD1	aspartate beta-hydroxylase domain containing 1 [Source:HGNC Symbol;Acc:HGNC:27380]	372.283	98.728	270.059	608.842	0	0	32.8622	0	44	12	33	82	0	0	4	0
circASPHD1	hsa-miR-6748-3p	1	147:172-192	5.80394	0.000282223	up	hsa_circ_0105346|hsa-circRNA2945-1:Rybak-Wolf2015|deepbase	ASPHD1	aspartate beta-hydroxylase domain containing 1 [Source:HGNC Symbol;Acc:HGNC:27380]	372.283	98.728	270.059	608.842	0	0	32.8622	0	44	12	33	82	0	0	4	0
circASPHD1	hsa-miR-6749-5p	1	141:63-84	5.80394	0.000282223	up	hsa_circ_0105346|hsa-circRNA2945-1:Rybak-Wolf2015|deepbase	ASPHD1	aspartate beta-hydroxylase domain containing 1 [Source:HGNC Symbol;Acc:HGNC:27380]	372.283	98.728	270.059	608.842	0	0	32.8622	0	44	12	33	82	0	0	4	0
circASPHD1	hsa-miR-6752-3p	1	160:172-193	5.80394	0.000282223	up	hsa_circ_0105346|hsa-circRNA2945-1:Rybak-Wolf2015|deepbase	ASPHD1	aspartate beta-hydroxylase domain containing 1 [Source:HGNC Symbol;Acc:HGNC:27380]	372.283	98.728	270.059	608.842	0	0	32.8622	0	44	12	33	82	0	0	4	0
circASPHD1	hsa-miR-6763-3p	1	141:169-189	5.80394	0.000282223	up	hsa_circ_0105346|hsa-circRNA2945-1:Rybak-Wolf2015|deepbase	ASPHD1	aspartate beta-hydroxylase domain containing 1 [Source:HGNC Symbol;Acc:HGNC:27380]	372.283	98.728	270.059	608.842	0	0	32.8622	0	44	12	33	82	0	0	4	0
circASPHD1	hsa-miR-6775-3p	1	161:176-195	5.80394	0.000282223	up	hsa_circ_0105346|hsa-circRNA2945-1:Rybak-Wolf2015|deepbase	ASPHD1	aspartate beta-hydroxylase domain containing 1 [Source:HGNC Symbol;Acc:HGNC:27380]	372.283	98.728	270.059	608.842	0	0	32.8622	0	44	12	33	82	0	0	4	0
circASPHD1	hsa-miR-6776-5p	1	155:122-139	5.80394	0.000282223	up	hsa_circ_0105346|hsa-circRNA2945-1:Rybak-Wolf2015|deepbase	ASPHD1	aspartate beta-hydroxylase domain containing 1 [Source:HGNC Symbol;Acc:HGNC:27380]	372.283	98.728	270.059	608.842	0	0	32.8622	0	44	12	33	82	0	0	4	0
circASPHD1	hsa-miR-6787-3p	1	146:52-73	5.80394	0.000282223	up	hsa_circ_0105346|hsa-circRNA2945-1:Rybak-Wolf2015|deepbase	ASPHD1	aspartate beta-hydroxylase domain containing 1 [Source:HGNC Symbol;Acc:HGNC:27380]	372.283	98.728	270.059	608.842	0	0	32.8622	0	44	12	33	82	0	0	4	0
circASPHD1	hsa-miR-6788-5p	1	140:189-210	5.80394	0.000282223	up	hsa_circ_0105346|hsa-circRNA2945-1:Rybak-Wolf2015|deepbase	ASPHD1	aspartate beta-hydroxylase domain containing 1 [Source:HGNC Symbol;Acc:HGNC:27380]	372.283	98.728	270.059	608.842	0	0	32.8622	0	44	12	33	82	0	0	4	0
circASPHD1	hsa-miR-6799-3p	1	154:169-194	5.80394	0.000282223	up	hsa_circ_0105346|hsa-circRNA2945-1:Rybak-Wolf2015|deepbase	ASPHD1	aspartate beta-hydroxylase domain containing 1 [Source:HGNC Symbol;Acc:HGNC:27380]	372.283	98.728	270.059	608.842	0	0	32.8622	0	44	12	33	82	0	0	4	0
circASPHD1	hsa-miR-6801-3p	1	155:49-68	5.80394	0.000282223	up	hsa_circ_0105346|hsa-circRNA2945-1:Rybak-Wolf2015|deepbase	ASPHD1	aspartate beta-hydroxylase domain containing 1 [Source:HGNC Symbol;Acc:HGNC:27380]	372.283	98.728	270.059	608.842	0	0	32.8622	0	44	12	33	82	0	0	4	0
circASPHD1	hsa-miR-6810-3p	1	147:170-194	5.80394	0.000282223	up	hsa_circ_0105346|hsa-circRNA2945-1:Rybak-Wolf2015|deepbase	ASPHD1	aspartate beta-hydroxylase domain containing 1 [Source:HGNC Symbol;Acc:HGNC:27380]	372.283	98.728	270.059	608.842	0	0	32.8622	0	44	12	33	82	0	0	4	0
circASPHD1	hsa-miR-6812-5p	2	148:78-103;147:32-56	5.80394	0.000282223	up	hsa_circ_0105346|hsa-circRNA2945-1:Rybak-Wolf2015|deepbase	ASPHD1	aspartate beta-hydroxylase domain containing 1 [Source:HGNC Symbol;Acc:HGNC:27380]	372.283	98.728	270.059	608.842	0	0	32.8622	0	44	12	33	82	0	0	4	0
circASPHD1	hsa-miR-6819-3p	1	154:166-184	5.80394	0.000282223	up	hsa_circ_0105346|hsa-circRNA2945-1:Rybak-Wolf2015|deepbase	ASPHD1	aspartate beta-hydroxylase domain containing 1 [Source:HGNC Symbol;Acc:HGNC:27380]	372.283	98.728	270.059	608.842	0	0	32.8622	0	44	12	33	82	0	0	4	0
circASPHD1	hsa-miR-6819-5p	2	158:32-56;144:83-103	5.80394	0.000282223	up	hsa_circ_0105346|hsa-circRNA2945-1:Rybak-Wolf2015|deepbase	ASPHD1	aspartate beta-hydroxylase domain containing 1 [Source:HGNC Symbol;Acc:HGNC:27380]	372.283	98.728	270.059	608.842	0	0	32.8622	0	44	12	33	82	0	0	4	0
circASPHD1	hsa-miR-6849-3p	1	157:165-186	5.80394	0.000282223	up	hsa_circ_0105346|hsa-circRNA2945-1:Rybak-Wolf2015|deepbase	ASPHD1	aspartate beta-hydroxylase domain containing 1 [Source:HGNC Symbol;Acc:HGNC:27380]	372.283	98.728	270.059	608.842	0	0	32.8622	0	44	12	33	82	0	0	4	0
circASPHD1	hsa-miR-6855-5p	1	141:86-110	5.80394	0.000282223	up	hsa_circ_0105346|hsa-circRNA2945-1:Rybak-Wolf2015|deepbase	ASPHD1	aspartate beta-hydroxylase domain containing 1 [Source:HGNC Symbol;Acc:HGNC:27380]	372.283	98.728	270.059	608.842	0	0	32.8622	0	44	12	33	82	0	0	4	0
circASPHD1	hsa-miR-6877-3p	2	157:162-184;146:48-70	5.80394	0.000282223	up	hsa_circ_0105346|hsa-circRNA2945-1:Rybak-Wolf2015|deepbase	ASPHD1	aspartate beta-hydroxylase domain containing 1 [Source:HGNC Symbol;Acc:HGNC:27380]	372.283	98.728	270.059	608.842	0	0	32.8622	0	44	12	33	82	0	0	4	0
circASPHD1	hsa-miR-6891-3p	1	143:157-177	5.80394	0.000282223	up	hsa_circ_0105346|hsa-circRNA2945-1:Rybak-Wolf2015|deepbase	ASPHD1	aspartate beta-hydroxylase domain containing 1 [Source:HGNC Symbol;Acc:HGNC:27380]	372.283	98.728	270.059	608.842	0	0	32.8622	0	44	12	33	82	0	0	4	0
circASPHD1	hsa-miR-6895-3p	2	152:129-150;143:161-183	5.80394	0.000282223	up	hsa_circ_0105346|hsa-circRNA2945-1:Rybak-Wolf2015|deepbase	ASPHD1	aspartate beta-hydroxylase domain containing 1 [Source:HGNC Symbol;Acc:HGNC:27380]	372.283	98.728	270.059	608.842	0	0	32.8622	0	44	12	33	82	0	0	4	0
circASPHD1	hsa-miR-7107-5p	1	147:119-143	5.80394	0.000282223	up	hsa_circ_0105346|hsa-circRNA2945-1:Rybak-Wolf2015|deepbase	ASPHD1	aspartate beta-hydroxylase domain containing 1 [Source:HGNC Symbol;Acc:HGNC:27380]	372.283	98.728	270.059	608.842	0	0	32.8622	0	44	12	33	82	0	0	4	0
circASPHD1	hsa-miR-7110-3p	1	141:155-181	5.80394	0.000282223	up	hsa_circ_0105346|hsa-circRNA2945-1:Rybak-Wolf2015|deepbase	ASPHD1	aspartate beta-hydroxylase domain containing 1 [Source:HGNC Symbol;Acc:HGNC:27380]	372.283	98.728	270.059	608.842	0	0	32.8622	0	44	12	33	82	0	0	4	0
circASPHD1	hsa-miR-7111-5p	1	140:1-10	5.80394	0.000282223	up	hsa_circ_0105346|hsa-circRNA2945-1:Rybak-Wolf2015|deepbase	ASPHD1	aspartate beta-hydroxylase domain containing 1 [Source:HGNC Symbol;Acc:HGNC:27380]	372.283	98.728	270.059	608.842	0	0	32.8622	0	44	12	33	82	0	0	4	0
circASPHD1	hsa-miR-7113-3p	1	140:171-195	5.80394	0.000282223	up	hsa_circ_0105346|hsa-circRNA2945-1:Rybak-Wolf2015|deepbase	ASPHD1	aspartate beta-hydroxylase domain containing 1 [Source:HGNC Symbol;Acc:HGNC:27380]	372.283	98.728	270.059	608.842	0	0	32.8622	0	44	12	33	82	0	0	4	0
circASPHD1	hsa-miR-7160-3p	1	148:178-197	5.80394	0.000282223	up	hsa_circ_0105346|hsa-circRNA2945-1:Rybak-Wolf2015|deepbase	ASPHD1	aspartate beta-hydroxylase domain containing 1 [Source:HGNC Symbol;Acc:HGNC:27380]	372.283	98.728	270.059	608.842	0	0	32.8622	0	44	12	33	82	0	0	4	0
circASPHD1	hsa-miR-765	1	145:188-208	5.80394	0.000282223	up	hsa_circ_0105346|hsa-circRNA2945-1:Rybak-Wolf2015|deepbase	ASPHD1	aspartate beta-hydroxylase domain containing 1 [Source:HGNC Symbol;Acc:HGNC:27380]	372.283	98.728	270.059	608.842	0	0	32.8622	0	44	12	33	82	0	0	4	0
circASPHD1	hsa-miR-766-3p	1	144:167-188	5.80394	0.000282223	up	hsa_circ_0105346|hsa-circRNA2945-1:Rybak-Wolf2015|deepbase	ASPHD1	aspartate beta-hydroxylase domain containing 1 [Source:HGNC Symbol;Acc:HGNC:27380]	372.283	98.728	270.059	608.842	0	0	32.8622	0	44	12	33	82	0	0	4	0
circPVT1	hsa-miR-1202	1	150:260-280	5.58794	3.80688e-05	up	hsa_circ_0001821|hsa-circRNA7558-3:circbase|deepbase	PVT1	Pvt1 oncogene [Source:HGNC Symbol;Acc:HGNC:9709]	676.879	197.456	130.938	311.846	42.8332	0	0	0	80	24	16	42	4	0	0	0
circPVT1	hsa-miR-1226-3p	1	157:125-145	5.58794	3.80688e-05	up	hsa_circ_0001821|hsa-circRNA7558-3:circbase|deepbase	PVT1	Pvt1 oncogene [Source:HGNC Symbol;Acc:HGNC:9709]	676.879	197.456	130.938	311.846	42.8332	0	0	0	80	24	16	42	4	0	0	0
circPVT1	hsa-miR-1268a	1	144:155-173	5.58794	3.80688e-05	up	hsa_circ_0001821|hsa-circRNA7558-3:circbase|deepbase	PVT1	Pvt1 oncogene [Source:HGNC Symbol;Acc:HGNC:9709]	676.879	197.456	130.938	311.846	42.8332	0	0	0	80	24	16	42	4	0	0	0
circPVT1	hsa-miR-1268b	1	144:153-173	5.58794	3.80688e-05	up	hsa_circ_0001821|hsa-circRNA7558-3:circbase|deepbase	PVT1	Pvt1 oncogene [Source:HGNC Symbol;Acc:HGNC:9709]	676.879	197.456	130.938	311.846	42.8332	0	0	0	80	24	16	42	4	0	0	0
circPVT1	hsa-miR-1273d	1	142:210-235	5.58794	3.80688e-05	up	hsa_circ_0001821|hsa-circRNA7558-3:circbase|deepbase	PVT1	Pvt1 oncogene [Source:HGNC Symbol;Acc:HGNC:9709]	676.879	197.456	130.938	311.846	42.8332	0	0	0	80	24	16	42	4	0	0	0
circPVT1	hsa-miR-135a-3p	1	144:321-339	5.58794	3.80688e-05	up	hsa_circ_0001821|hsa-circRNA7558-3:circbase|deepbase	PVT1	Pvt1 oncogene [Source:HGNC Symbol;Acc:HGNC:9709]	676.879	197.456	130.938	311.846	42.8332	0	0	0	80	24	16	42	4	0	0	0
circPVT1	hsa-miR-181a-2-3p	1	162:105-125	5.58794	3.80688e-05	up	hsa_circ_0001821|hsa-circRNA7558-3:circbase|deepbase	PVT1	Pvt1 oncogene [Source:HGNC Symbol;Acc:HGNC:9709]	676.879	197.456	130.938	311.846	42.8332	0	0	0	80	24	16	42	4	0	0	0
circPVT1	hsa-miR-1910-5p	1	154:251-271	5.58794	3.80688e-05	up	hsa_circ_0001821|hsa-circRNA7558-3:circbase|deepbase	PVT1	Pvt1 oncogene [Source:HGNC Symbol;Acc:HGNC:9709]	676.879	197.456	130.938	311.846	42.8332	0	0	0	80	24	16	42	4	0	0	0
circPVT1	hsa-miR-206	1	143:161-183	5.58794	3.80688e-05	up	hsa_circ_0001821|hsa-circRNA7558-3:circbase|deepbase	PVT1	Pvt1 oncogene [Source:HGNC Symbol;Acc:HGNC:9709]	676.879	197.456	130.938	311.846	42.8332	0	0	0	80	24	16	42	4	0	0	0
circPVT1	hsa-miR-218-1-3p	1	154:131-151	5.58794	3.80688e-05	up	hsa_circ_0001821|hsa-circRNA7558-3:circbase|deepbase	PVT1	Pvt1 oncogene [Source:HGNC Symbol;Acc:HGNC:9709]	676.879	197.456	130.938	311.846	42.8332	0	0	0	80	24	16	42	4	0	0	0
circPVT1	hsa-miR-218-2-3p	1	154:132-152	5.58794	3.80688e-05	up	hsa_circ_0001821|hsa-circRNA7558-3:circbase|deepbase	PVT1	Pvt1 oncogene [Source:HGNC Symbol;Acc:HGNC:9709]	676.879	197.456	130.938	311.846	42.8332	0	0	0	80	24	16	42	4	0	0	0
circPVT1	hsa-miR-2355-5p	1	160:114-133	5.58794	3.80688e-05	up	hsa_circ_0001821|hsa-circRNA7558-3:circbase|deepbase	PVT1	Pvt1 oncogene [Source:HGNC Symbol;Acc:HGNC:9709]	676.879	197.456	130.938	311.846	42.8332	0	0	0	80	24	16	42	4	0	0	0
circPVT1	hsa-miR-2467-5p	1	141:57-78	5.58794	3.80688e-05	up	hsa_circ_0001821|hsa-circRNA7558-3:circbase|deepbase	PVT1	Pvt1 oncogene [Source:HGNC Symbol;Acc:HGNC:9709]	676.879	197.456	130.938	311.846	42.8332	0	0	0	80	24	16	42	4	0	0	0
circPVT1	hsa-miR-30c-5p	1	159:277-304	5.58794	3.80688e-05	up	hsa_circ_0001821|hsa-circRNA7558-3:circbase|deepbase	PVT1	Pvt1 oncogene [Source:HGNC Symbol;Acc:HGNC:9709]	676.879	197.456	130.938	311.846	42.8332	0	0	0	80	24	16	42	4	0	0	0
circPVT1	hsa-miR-3125	1	149:307-327	5.58794	3.80688e-05	up	hsa_circ_0001821|hsa-circRNA7558-3:circbase|deepbase	PVT1	Pvt1 oncogene [Source:HGNC Symbol;Acc:HGNC:9709]	676.879	197.456	130.938	311.846	42.8332	0	0	0	80	24	16	42	4	0	0	0
circPVT1	hsa-miR-3150a-3p	1	147:315-338	5.58794	3.80688e-05	up	hsa_circ_0001821|hsa-circRNA7558-3:circbase|deepbase	PVT1	Pvt1 oncogene [Source:HGNC Symbol;Acc:HGNC:9709]	676.879	197.456	130.938	311.846	42.8332	0	0	0	80	24	16	42	4	0	0	0
circPVT1	hsa-miR-3157-5p	1	154:265-282	5.58794	3.80688e-05	up	hsa_circ_0001821|hsa-circRNA7558-3:circbase|deepbase	PVT1	Pvt1 oncogene [Source:HGNC Symbol;Acc:HGNC:9709]	676.879	197.456	130.938	311.846	42.8332	0	0	0	80	24	16	42	4	0	0	0
circPVT1	hsa-miR-3162-5p	1	150:315-338	5.58794	3.80688e-05	up	hsa_circ_0001821|hsa-circRNA7558-3:circbase|deepbase	PVT1	Pvt1 oncogene [Source:HGNC Symbol;Acc:HGNC:9709]	676.879	197.456	130.938	311.846	42.8332	0	0	0	80	24	16	42	4	0	0	0
circPVT1	hsa-miR-3183	1	146:190-211	5.58794	3.80688e-05	up	hsa_circ_0001821|hsa-circRNA7558-3:circbase|deepbase	PVT1	Pvt1 oncogene [Source:HGNC Symbol;Acc:HGNC:9709]	676.879	197.456	130.938	311.846	42.8332	0	0	0	80	24	16	42	4	0	0	0
circPVT1	hsa-miR-3184-5p	1	147:21-44	5.58794	3.80688e-05	up	hsa_circ_0001821|hsa-circRNA7558-3:circbase|deepbase	PVT1	Pvt1 oncogene [Source:HGNC Symbol;Acc:HGNC:9709]	676.879	197.456	130.938	311.846	42.8332	0	0	0	80	24	16	42	4	0	0	0
circPVT1	hsa-miR-3188	1	140:55-78	5.58794	3.80688e-05	up	hsa_circ_0001821|hsa-circRNA7558-3:circbase|deepbase	PVT1	Pvt1 oncogene [Source:HGNC Symbol;Acc:HGNC:9709]	676.879	197.456	130.938	311.846	42.8332	0	0	0	80	24	16	42	4	0	0	0
circPVT1	hsa-miR-3660	1	165:42-64	5.58794	3.80688e-05	up	hsa_circ_0001821|hsa-circRNA7558-3:circbase|deepbase	PVT1	Pvt1 oncogene [Source:HGNC Symbol;Acc:HGNC:9709]	676.879	197.456	130.938	311.846	42.8332	0	0	0	80	24	16	42	4	0	0	0
circPVT1	hsa-miR-3916	1	143:303-327	5.58794	3.80688e-05	up	hsa_circ_0001821|hsa-circRNA7558-3:circbase|deepbase	PVT1	Pvt1 oncogene [Source:HGNC Symbol;Acc:HGNC:9709]	676.879	197.456	130.938	311.846	42.8332	0	0	0	80	24	16	42	4	0	0	0
circPVT1	hsa-miR-3926	1	163:1-18	5.58794	3.80688e-05	up	hsa_circ_0001821|hsa-circRNA7558-3:circbase|deepbase	PVT1	Pvt1 oncogene [Source:HGNC Symbol;Acc:HGNC:9709]	676.879	197.456	130.938	311.846	42.8332	0	0	0	80	24	16	42	4	0	0	0
circPVT1	hsa-miR-423-5p	1	145:22-44	5.58794	3.80688e-05	up	hsa_circ_0001821|hsa-circRNA7558-3:circbase|deepbase	PVT1	Pvt1 oncogene [Source:HGNC Symbol;Acc:HGNC:9709]	676.879	197.456	130.938	311.846	42.8332	0	0	0	80	24	16	42	4	0	0	0
circPVT1	hsa-miR-4269	1	159:40-60	5.58794	3.80688e-05	up	hsa_circ_0001821|hsa-circRNA7558-3:circbase|deepbase	PVT1	Pvt1 oncogene [Source:HGNC Symbol;Acc:HGNC:9709]	676.879	197.456	130.938	311.846	42.8332	0	0	0	80	24	16	42	4	0	0	0
circPVT1	hsa-miR-4270	1	141:317-338	5.58794	3.80688e-05	up	hsa_circ_0001821|hsa-circRNA7558-3:circbase|deepbase	PVT1	Pvt1 oncogene [Source:HGNC Symbol;Acc:HGNC:9709]	676.879	197.456	130.938	311.846	42.8332	0	0	0	80	24	16	42	4	0	0	0
circPVT1	hsa-miR-4287	1	165:192-210	5.58794	3.80688e-05	up	hsa_circ_0001821|hsa-circRNA7558-3:circbase|deepbase	PVT1	Pvt1 oncogene [Source:HGNC Symbol;Acc:HGNC:9709]	676.879	197.456	130.938	311.846	42.8332	0	0	0	80	24	16	42	4	0	0	0
circPVT1	hsa-miR-4438	1	158:81-101	5.58794	3.80688e-05	up	hsa_circ_0001821|hsa-circRNA7558-3:circbase|deepbase	PVT1	Pvt1 oncogene [Source:HGNC Symbol;Acc:HGNC:9709]	676.879	197.456	130.938	311.846	42.8332	0	0	0	80	24	16	42	4	0	0	0
circPVT1	hsa-miR-449b-3p	1	160:198-219	5.58794	3.80688e-05	up	hsa_circ_0001821|hsa-circRNA7558-3:circbase|deepbase	PVT1	Pvt1 oncogene [Source:HGNC Symbol;Acc:HGNC:9709]	676.879	197.456	130.938	311.846	42.8332	0	0	0	80	24	16	42	4	0	0	0
circPVT1	hsa-miR-4526	1	153:42-64	5.58794	3.80688e-05	up	hsa_circ_0001821|hsa-circRNA7558-3:circbase|deepbase	PVT1	Pvt1 oncogene [Source:HGNC Symbol;Acc:HGNC:9709]	676.879	197.456	130.938	311.846	42.8332	0	0	0	80	24	16	42	4	0	0	0
circPVT1	hsa-miR-4639-5p	1	140:289-310	5.58794	3.80688e-05	up	hsa_circ_0001821|hsa-circRNA7558-3:circbase|deepbase	PVT1	Pvt1 oncogene [Source:HGNC Symbol;Acc:HGNC:9709]	676.879	197.456	130.938	311.846	42.8332	0	0	0	80	24	16	42	4	0	0	0
circPVT1	hsa-miR-4663	1	180:376-402	5.58794	3.80688e-05	up	hsa_circ_0001821|hsa-circRNA7558-3:circbase|deepbase	PVT1	Pvt1 oncogene [Source:HGNC Symbol;Acc:HGNC:9709]	676.879	197.456	130.938	311.846	42.8332	0	0	0	80	24	16	42	4	0	0	0
circPVT1	hsa-miR-4683	1	141:275-298	5.58794	3.80688e-05	up	hsa_circ_0001821|hsa-circRNA7558-3:circbase|deepbase	PVT1	Pvt1 oncogene [Source:HGNC Symbol;Acc:HGNC:9709]	676.879	197.456	130.938	311.846	42.8332	0	0	0	80	24	16	42	4	0	0	0
circPVT1	hsa-miR-4685-3p	1	143:188-210	5.58794	3.80688e-05	up	hsa_circ_0001821|hsa-circRNA7558-3:circbase|deepbase	PVT1	Pvt1 oncogene [Source:HGNC Symbol;Acc:HGNC:9709]	676.879	197.456	130.938	311.846	42.8332	0	0	0	80	24	16	42	4	0	0	0
circPVT1	hsa-miR-4690-3p	1	156:388-409	5.58794	3.80688e-05	up	hsa_circ_0001821|hsa-circRNA7558-3:circbase|deepbase	PVT1	Pvt1 oncogene [Source:HGNC Symbol;Acc:HGNC:9709]	676.879	197.456	130.938	311.846	42.8332	0	0	0	80	24	16	42	4	0	0	0
circPVT1	hsa-miR-4691-5p	1	150:236-261	5.58794	3.80688e-05	up	hsa_circ_0001821|hsa-circRNA7558-3:circbase|deepbase	PVT1	Pvt1 oncogene [Source:HGNC Symbol;Acc:HGNC:9709]	676.879	197.456	130.938	311.846	42.8332	0	0	0	80	24	16	42	4	0	0	0
circPVT1	hsa-miR-4711-5p	1	155:81-104	5.58794	3.80688e-05	up	hsa_circ_0001821|hsa-circRNA7558-3:circbase|deepbase	PVT1	Pvt1 oncogene [Source:HGNC Symbol;Acc:HGNC:9709]	676.879	197.456	130.938	311.846	42.8332	0	0	0	80	24	16	42	4	0	0	0
circPVT1	hsa-miR-4733-3p	1	149:349-368	5.58794	3.80688e-05	up	hsa_circ_0001821|hsa-circRNA7558-3:circbase|deepbase	PVT1	Pvt1 oncogene [Source:HGNC Symbol;Acc:HGNC:9709]	676.879	197.456	130.938	311.846	42.8332	0	0	0	80	24	16	42	4	0	0	0
circPVT1	hsa-miR-4739	1	141:311-337	5.58794	3.80688e-05	up	hsa_circ_0001821|hsa-circRNA7558-3:circbase|deepbase	PVT1	Pvt1 oncogene [Source:HGNC Symbol;Acc:HGNC:9709]	676.879	197.456	130.938	311.846	42.8332	0	0	0	80	24	16	42	4	0	0	0
circPVT1	hsa-miR-4743-5p	1	146:374-396	5.58794	3.80688e-05	up	hsa_circ_0001821|hsa-circRNA7558-3:circbase|deepbase	PVT1	Pvt1 oncogene [Source:HGNC Symbol;Acc:HGNC:9709]	676.879	197.456	130.938	311.846	42.8332	0	0	0	80	24	16	42	4	0	0	0
circPVT1	hsa-miR-490-5p	1	150:237-256	5.58794	3.80688e-05	up	hsa_circ_0001821|hsa-circRNA7558-3:circbase|deepbase	PVT1	Pvt1 oncogene [Source:HGNC Symbol;Acc:HGNC:9709]	676.879	197.456	130.938	311.846	42.8332	0	0	0	80	24	16	42	4	0	0	0
circPVT1	hsa-miR-493-3p	1	145:99-120	5.58794	3.80688e-05	up	hsa_circ_0001821|hsa-circRNA7558-3:circbase|deepbase	PVT1	Pvt1 oncogene [Source:HGNC Symbol;Acc:HGNC:9709]	676.879	197.456	130.938	311.846	42.8332	0	0	0	80	24	16	42	4	0	0	0
circPVT1	hsa-miR-498	1	142:388-411	5.58794	3.80688e-05	up	hsa_circ_0001821|hsa-circRNA7558-3:circbase|deepbase	PVT1	Pvt1 oncogene [Source:HGNC Symbol;Acc:HGNC:9709]	676.879	197.456	130.938	311.846	42.8332	0	0	0	80	24	16	42	4	0	0	0
circPVT1	hsa-miR-5096	1	144:127-148	5.58794	3.80688e-05	up	hsa_circ_0001821|hsa-circRNA7558-3:circbase|deepbase	PVT1	Pvt1 oncogene [Source:HGNC Symbol;Acc:HGNC:9709]	676.879	197.456	130.938	311.846	42.8332	0	0	0	80	24	16	42	4	0	0	0
circPVT1	hsa-miR-548v	1	143:197-218	5.58794	3.80688e-05	up	hsa_circ_0001821|hsa-circRNA7558-3:circbase|deepbase	PVT1	Pvt1 oncogene [Source:HGNC Symbol;Acc:HGNC:9709]	676.879	197.456	130.938	311.846	42.8332	0	0	0	80	24	16	42	4	0	0	0
circPVT1	hsa-miR-5690	1	151:200-220	5.58794	3.80688e-05	up	hsa_circ_0001821|hsa-circRNA7558-3:circbase|deepbase	PVT1	Pvt1 oncogene [Source:HGNC Symbol;Acc:HGNC:9709]	676.879	197.456	130.938	311.846	42.8332	0	0	0	80	24	16	42	4	0	0	0
circPVT1	hsa-miR-571	1	146:299-322	5.58794	3.80688e-05	up	hsa_circ_0001821|hsa-circRNA7558-3:circbase|deepbase	PVT1	Pvt1 oncogene [Source:HGNC Symbol;Acc:HGNC:9709]	676.879	197.456	130.938	311.846	42.8332	0	0	0	80	24	16	42	4	0	0	0
circPVT1	hsa-miR-587	1	155:325-343	5.58794	3.80688e-05	up	hsa_circ_0001821|hsa-circRNA7558-3:circbase|deepbase	PVT1	Pvt1 oncogene [Source:HGNC Symbol;Acc:HGNC:9709]	676.879	197.456	130.938	311.846	42.8332	0	0	0	80	24	16	42	4	0	0	0
circPVT1	hsa-miR-595	1	162:161-182	5.58794	3.80688e-05	up	hsa_circ_0001821|hsa-circRNA7558-3:circbase|deepbase	PVT1	Pvt1 oncogene [Source:HGNC Symbol;Acc:HGNC:9709]	676.879	197.456	130.938	311.846	42.8332	0	0	0	80	24	16	42	4	0	0	0
circPVT1	hsa-miR-6080	1	143:142-159	5.58794	3.80688e-05	up	hsa_circ_0001821|hsa-circRNA7558-3:circbase|deepbase	PVT1	Pvt1 oncogene [Source:HGNC Symbol;Acc:HGNC:9709]	676.879	197.456	130.938	311.846	42.8332	0	0	0	80	24	16	42	4	0	0	0
circPVT1	hsa-miR-6715b-5p	1	159:40-60	5.58794	3.80688e-05	up	hsa_circ_0001821|hsa-circRNA7558-3:circbase|deepbase	PVT1	Pvt1 oncogene [Source:HGNC Symbol;Acc:HGNC:9709]	676.879	197.456	130.938	311.846	42.8332	0	0	0	80	24	16	42	4	0	0	0
circPVT1	hsa-miR-6720-5p	1	145:389-411	5.58794	3.80688e-05	up	hsa_circ_0001821|hsa-circRNA7558-3:circbase|deepbase	PVT1	Pvt1 oncogene [Source:HGNC Symbol;Acc:HGNC:9709]	676.879	197.456	130.938	311.846	42.8332	0	0	0	80	24	16	42	4	0	0	0
circPVT1	hsa-miR-6753-5p	1	146:347-367	5.58794	3.80688e-05	up	hsa_circ_0001821|hsa-circRNA7558-3:circbase|deepbase	PVT1	Pvt1 oncogene [Source:HGNC Symbol;Acc:HGNC:9709]	676.879	197.456	130.938	311.846	42.8332	0	0	0	80	24	16	42	4	0	0	0
circPVT1	hsa-miR-6760-5p	1	155:311-337	5.58794	3.80688e-05	up	hsa_circ_0001821|hsa-circRNA7558-3:circbase|deepbase	PVT1	Pvt1 oncogene [Source:HGNC Symbol;Acc:HGNC:9709]	676.879	197.456	130.938	311.846	42.8332	0	0	0	80	24	16	42	4	0	0	0
circPVT1	hsa-miR-6778-3p	1	157:193-212	5.58794	3.80688e-05	up	hsa_circ_0001821|hsa-circRNA7558-3:circbase|deepbase	PVT1	Pvt1 oncogene [Source:HGNC Symbol;Acc:HGNC:9709]	676.879	197.456	130.938	311.846	42.8332	0	0	0	80	24	16	42	4	0	0	0
circPVT1	hsa-miR-6780b-5p	1	141:306-326	5.58794	3.80688e-05	up	hsa_circ_0001821|hsa-circRNA7558-3:circbase|deepbase	PVT1	Pvt1 oncogene [Source:HGNC Symbol;Acc:HGNC:9709]	676.879	197.456	130.938	311.846	42.8332	0	0	0	80	24	16	42	4	0	0	0
circPVT1	hsa-miR-6787-3p	1	145:261-283	5.58794	3.80688e-05	up	hsa_circ_0001821|hsa-circRNA7558-3:circbase|deepbase	PVT1	Pvt1 oncogene [Source:HGNC Symbol;Acc:HGNC:9709]	676.879	197.456	130.938	311.846	42.8332	0	0	0	80	24	16	42	4	0	0	0
circPVT1	hsa-miR-6802-3p	1	142:271-291	5.58794	3.80688e-05	up	hsa_circ_0001821|hsa-circRNA7558-3:circbase|deepbase	PVT1	Pvt1 oncogene [Source:HGNC Symbol;Acc:HGNC:9709]	676.879	197.456	130.938	311.846	42.8332	0	0	0	80	24	16	42	4	0	0	0
circPVT1	hsa-miR-6858-3p	1	145:253-280	5.58794	3.80688e-05	up	hsa_circ_0001821|hsa-circRNA7558-3:circbase|deepbase	PVT1	Pvt1 oncogene [Source:HGNC Symbol;Acc:HGNC:9709]	676.879	197.456	130.938	311.846	42.8332	0	0	0	80	24	16	42	4	0	0	0
circPVT1	hsa-miR-6892-3p	1	145:268-287	5.58794	3.80688e-05	up	hsa_circ_0001821|hsa-circRNA7558-3:circbase|deepbase	PVT1	Pvt1 oncogene [Source:HGNC Symbol;Acc:HGNC:9709]	676.879	197.456	130.938	311.846	42.8332	0	0	0	80	24	16	42	4	0	0	0
circPVT1	hsa-miR-7161-3p	1	152:270-296	5.58794	3.80688e-05	up	hsa_circ_0001821|hsa-circRNA7558-3:circbase|deepbase	PVT1	Pvt1 oncogene [Source:HGNC Symbol;Acc:HGNC:9709]	676.879	197.456	130.938	311.846	42.8332	0	0	0	80	24	16	42	4	0	0	0
circSPIDR	hsa-let-7i-5p	1	152:79-100	5.02966	0.00595239	up	hsa_circ_0084188|hsa-circRNA7444-26:circbase|deepbase	SPIDR	scaffolding protein involved in DNA repair [Source:HGNC Symbol;Acc:HGNC:28971]	329.978	567.686	1301.2	1046.91	139.208	33.486	164.311	0	39	69	159	141	13	4	20	0
circSPIDR	hsa-miR-1199-5p	1	140:102-121	5.02966	0.00595239	up	hsa_circ_0084188|hsa-circRNA7444-26:circbase|deepbase	SPIDR	scaffolding protein involved in DNA repair [Source:HGNC Symbol;Acc:HGNC:28971]	329.978	567.686	1301.2	1046.91	139.208	33.486	164.311	0	39	69	159	141	13	4	20	0
circSPIDR	hsa-miR-1200	1	147:102-123	5.02966	0.00595239	up	hsa_circ_0084188|hsa-circRNA7444-26:circbase|deepbase	SPIDR	scaffolding protein involved in DNA repair [Source:HGNC Symbol;Acc:HGNC:28971]	329.978	567.686	1301.2	1046.91	139.208	33.486	164.311	0	39	69	159	141	13	4	20	0
circSPIDR	hsa-miR-125a-5p	1	148:53-81	5.02966	0.00595239	up	hsa_circ_0084188|hsa-circRNA7444-26:circbase|deepbase	SPIDR	scaffolding protein involved in DNA repair [Source:HGNC Symbol;Acc:HGNC:28971]	329.978	567.686	1301.2	1046.91	139.208	33.486	164.311	0	39	69	159	141	13	4	20	0
circSPIDR	hsa-miR-125b-5p	1	140:60-81	5.02966	0.00595239	up	hsa_circ_0084188|hsa-circRNA7444-26:circbase|deepbase	SPIDR	scaffolding protein involved in DNA repair [Source:HGNC Symbol;Acc:HGNC:28971]	329.978	567.686	1301.2	1046.91	139.208	33.486	164.311	0	39	69	159	141	13	4	20	0
circSPIDR	hsa-miR-1266-3p	1	147:51-73	5.02966	0.00595239	up	hsa_circ_0084188|hsa-circRNA7444-26:circbase|deepbase	SPIDR	scaffolding protein involved in DNA repair [Source:HGNC Symbol;Acc:HGNC:28971]	329.978	567.686	1301.2	1046.91	139.208	33.486	164.311	0	39	69	159	141	13	4	20	0
circSPIDR	hsa-miR-134-5p	1	140:142-163	5.02966	0.00595239	up	hsa_circ_0084188|hsa-circRNA7444-26:circbase|deepbase	SPIDR	scaffolding protein involved in DNA repair [Source:HGNC Symbol;Acc:HGNC:28971]	329.978	567.686	1301.2	1046.91	139.208	33.486	164.311	0	39	69	159	141	13	4	20	0
circSPIDR	hsa-miR-1343-3p	1	150:59-81	5.02966	0.00595239	up	hsa_circ_0084188|hsa-circRNA7444-26:circbase|deepbase	SPIDR	scaffolding protein involved in DNA repair [Source:HGNC Symbol;Acc:HGNC:28971]	329.978	567.686	1301.2	1046.91	139.208	33.486	164.311	0	39	69	159	141	13	4	20	0
circSPIDR	hsa-miR-140-5p	1	145:35-55	5.02966	0.00595239	up	hsa_circ_0084188|hsa-circRNA7444-26:circbase|deepbase	SPIDR	scaffolding protein involved in DNA repair [Source:HGNC Symbol;Acc:HGNC:28971]	329.978	567.686	1301.2	1046.91	139.208	33.486	164.311	0	39	69	159	141	13	4	20	0
circSPIDR	hsa-miR-145-3p	1	143:135-156	5.02966	0.00595239	up	hsa_circ_0084188|hsa-circRNA7444-26:circbase|deepbase	SPIDR	scaffolding protein involved in DNA repair [Source:HGNC Symbol;Acc:HGNC:28971]	329.978	567.686	1301.2	1046.91	139.208	33.486	164.311	0	39	69	159	141	13	4	20	0
circSPIDR	hsa-miR-146b-3p	1	148:353-376	5.02966	0.00595239	up	hsa_circ_0084188|hsa-circRNA7444-26:circbase|deepbase	SPIDR	scaffolding protein involved in DNA repair [Source:HGNC Symbol;Acc:HGNC:28971]	329.978	567.686	1301.2	1046.91	139.208	33.486	164.311	0	39	69	159	141	13	4	20	0
circSPIDR	hsa-miR-185-5p	1	160:86-107	5.02966	0.00595239	up	hsa_circ_0084188|hsa-circRNA7444-26:circbase|deepbase	SPIDR	scaffolding protein involved in DNA repair [Source:HGNC Symbol;Acc:HGNC:28971]	329.978	567.686	1301.2	1046.91	139.208	33.486	164.311	0	39	69	159	141	13	4	20	0
circSPIDR	hsa-miR-187-3p	1	146:295-315	5.02966	0.00595239	up	hsa_circ_0084188|hsa-circRNA7444-26:circbase|deepbase	SPIDR	scaffolding protein involved in DNA repair [Source:HGNC Symbol;Acc:HGNC:28971]	329.978	567.686	1301.2	1046.91	139.208	33.486	164.311	0	39	69	159	141	13	4	20	0
circSPIDR	hsa-miR-1913	1	149:73-93	5.02966	0.00595239	up	hsa_circ_0084188|hsa-circRNA7444-26:circbase|deepbase	SPIDR	scaffolding protein involved in DNA repair [Source:HGNC Symbol;Acc:HGNC:28971]	329.978	567.686	1301.2	1046.91	139.208	33.486	164.311	0	39	69	159	141	13	4	20	0
circSPIDR	hsa-miR-210-5p	1	152:70-91	5.02966	0.00595239	up	hsa_circ_0084188|hsa-circRNA7444-26:circbase|deepbase	SPIDR	scaffolding protein involved in DNA repair [Source:HGNC Symbol;Acc:HGNC:28971]	329.978	567.686	1301.2	1046.91	139.208	33.486	164.311	0	39	69	159	141	13	4	20	0
circSPIDR	hsa-miR-22-3p	1	142:75-95	5.02966	0.00595239	up	hsa_circ_0084188|hsa-circRNA7444-26:circbase|deepbase	SPIDR	scaffolding protein involved in DNA repair [Source:HGNC Symbol;Acc:HGNC:28971]	329.978	567.686	1301.2	1046.91	139.208	33.486	164.311	0	39	69	159	141	13	4	20	0
circSPIDR	hsa-miR-23a-5p	1	140:136-157	5.02966	0.00595239	up	hsa_circ_0084188|hsa-circRNA7444-26:circbase|deepbase	SPIDR	scaffolding protein involved in DNA repair [Source:HGNC Symbol;Acc:HGNC:28971]	329.978	567.686	1301.2	1046.91	139.208	33.486	164.311	0	39	69	159	141	13	4	20	0
circSPIDR	hsa-miR-23b-5p	1	141:133-157	5.02966	0.00595239	up	hsa_circ_0084188|hsa-circRNA7444-26:circbase|deepbase	SPIDR	scaffolding protein involved in DNA repair [Source:HGNC Symbol;Acc:HGNC:28971]	329.978	567.686	1301.2	1046.91	139.208	33.486	164.311	0	39	69	159	141	13	4	20	0
circSPIDR	hsa-miR-2467-5p	1	146:470-492	5.02966	0.00595239	up	hsa_circ_0084188|hsa-circRNA7444-26:circbase|deepbase	SPIDR	scaffolding protein involved in DNA repair [Source:HGNC Symbol;Acc:HGNC:28971]	329.978	567.686	1301.2	1046.91	139.208	33.486	164.311	0	39	69	159	141	13	4	20	0
circSPIDR	hsa-miR-27b-3p	1	163:374-394	5.02966	0.00595239	up	hsa_circ_0084188|hsa-circRNA7444-26:circbase|deepbase	SPIDR	scaffolding protein involved in DNA repair [Source:HGNC Symbol;Acc:HGNC:28971]	329.978	567.686	1301.2	1046.91	139.208	33.486	164.311	0	39	69	159	141	13	4	20	0
circSPIDR	hsa-miR-29b-1-5p	1	143:210-234	5.02966	0.00595239	up	hsa_circ_0084188|hsa-circRNA7444-26:circbase|deepbase	SPIDR	scaffolding protein involved in DNA repair [Source:HGNC Symbol;Acc:HGNC:28971]	329.978	567.686	1301.2	1046.91	139.208	33.486	164.311	0	39	69	159	141	13	4	20	0
circSPIDR	hsa-miR-3127-3p	1	150:114-135	5.02966	0.00595239	up	hsa_circ_0084188|hsa-circRNA7444-26:circbase|deepbase	SPIDR	scaffolding protein involved in DNA repair [Source:HGNC Symbol;Acc:HGNC:28971]	329.978	567.686	1301.2	1046.91	139.208	33.486	164.311	0	39	69	159	141	13	4	20	0
circSPIDR	hsa-miR-3169	1	148:440-462	5.02966	0.00595239	up	hsa_circ_0084188|hsa-circRNA7444-26:circbase|deepbase	SPIDR	scaffolding protein involved in DNA repair [Source:HGNC Symbol;Acc:HGNC:28971]	329.978	567.686	1301.2	1046.91	139.208	33.486	164.311	0	39	69	159	141	13	4	20	0
circSPIDR	hsa-miR-3189-3p	1	141:204-223	5.02966	0.00595239	up	hsa_circ_0084188|hsa-circRNA7444-26:circbase|deepbase	SPIDR	scaffolding protein involved in DNA repair [Source:HGNC Symbol;Acc:HGNC:28971]	329.978	567.686	1301.2	1046.91	139.208	33.486	164.311	0	39	69	159	141	13	4	20	0
circSPIDR	hsa-miR-3194-3p	1	145:359-381	5.02966	0.00595239	up	hsa_circ_0084188|hsa-circRNA7444-26:circbase|deepbase	SPIDR	scaffolding protein involved in DNA repair [Source:HGNC Symbol;Acc:HGNC:28971]	329.978	567.686	1301.2	1046.91	139.208	33.486	164.311	0	39	69	159	141	13	4	20	0
circSPIDR	hsa-miR-324-3p	1	152:75-93	5.02966	0.00595239	up	hsa_circ_0084188|hsa-circRNA7444-26:circbase|deepbase	SPIDR	scaffolding protein involved in DNA repair [Source:HGNC Symbol;Acc:HGNC:28971]	329.978	567.686	1301.2	1046.91	139.208	33.486	164.311	0	39	69	159	141	13	4	20	0
circSPIDR	hsa-miR-339-5p	1	147:351-375	5.02966	0.00595239	up	hsa_circ_0084188|hsa-circRNA7444-26:circbase|deepbase	SPIDR	scaffolding protein involved in DNA repair [Source:HGNC Symbol;Acc:HGNC:28971]	329.978	567.686	1301.2	1046.91	139.208	33.486	164.311	0	39	69	159	141	13	4	20	0
circSPIDR	hsa-miR-34b-5p	1	140:77-99	5.02966	0.00595239	up	hsa_circ_0084188|hsa-circRNA7444-26:circbase|deepbase	SPIDR	scaffolding protein involved in DNA repair [Source:HGNC Symbol;Acc:HGNC:28971]	329.978	567.686	1301.2	1046.91	139.208	33.486	164.311	0	39	69	159	141	13	4	20	0
circSPIDR	hsa-miR-3622a-3p	1	152:106-124	5.02966	0.00595239	up	hsa_circ_0084188|hsa-circRNA7444-26:circbase|deepbase	SPIDR	scaffolding protein involved in DNA repair [Source:HGNC Symbol;Acc:HGNC:28971]	329.978	567.686	1301.2	1046.91	139.208	33.486	164.311	0	39	69	159	141	13	4	20	0
circSPIDR	hsa-miR-3622b-3p	1	154:107-124	5.02966	0.00595239	up	hsa_circ_0084188|hsa-circRNA7444-26:circbase|deepbase	SPIDR	scaffolding protein involved in DNA repair [Source:HGNC Symbol;Acc:HGNC:28971]	329.978	567.686	1301.2	1046.91	139.208	33.486	164.311	0	39	69	159	141	13	4	20	0
circSPIDR	hsa-miR-3692-3p	1	146:101-129	5.02966	0.00595239	up	hsa_circ_0084188|hsa-circRNA7444-26:circbase|deepbase	SPIDR	scaffolding protein involved in DNA repair [Source:HGNC Symbol;Acc:HGNC:28971]	329.978	567.686	1301.2	1046.91	139.208	33.486	164.311	0	39	69	159	141	13	4	20	0
circSPIDR	hsa-miR-370-3p	1	164:67-88	5.02966	0.00595239	up	hsa_circ_0084188|hsa-circRNA7444-26:circbase|deepbase	SPIDR	scaffolding protein involved in DNA repair [Source:HGNC Symbol;Acc:HGNC:28971]	329.978	567.686	1301.2	1046.91	139.208	33.486	164.311	0	39	69	159	141	13	4	20	0
circSPIDR	hsa-miR-3945	1	153:190-212	5.02966	0.00595239	up	hsa_circ_0084188|hsa-circRNA7444-26:circbase|deepbase	SPIDR	scaffolding protein involved in DNA repair [Source:HGNC Symbol;Acc:HGNC:28971]	329.978	567.686	1301.2	1046.91	139.208	33.486	164.311	0	39	69	159	141	13	4	20	0
circSPIDR	hsa-miR-4306	1	151:91-107	5.02966	0.00595239	up	hsa_circ_0084188|hsa-circRNA7444-26:circbase|deepbase	SPIDR	scaffolding protein involved in DNA repair [Source:HGNC Symbol;Acc:HGNC:28971]	329.978	567.686	1301.2	1046.91	139.208	33.486	164.311	0	39	69	159	141	13	4	20	0
circSPIDR	hsa-miR-4312	1	147:358-376	5.02966	0.00595239	up	hsa_circ_0084188|hsa-circRNA7444-26:circbase|deepbase	SPIDR	scaffolding protein involved in DNA repair [Source:HGNC Symbol;Acc:HGNC:28971]	329.978	567.686	1301.2	1046.91	139.208	33.486	164.311	0	39	69	159	141	13	4	20	0
circSPIDR	hsa-miR-4329	2	148:63-79;144:122-140	5.02966	0.00595239	up	hsa_circ_0084188|hsa-circRNA7444-26:circbase|deepbase	SPIDR	scaffolding protein involved in DNA repair [Source:HGNC Symbol;Acc:HGNC:28971]	329.978	567.686	1301.2	1046.91	139.208	33.486	164.311	0	39	69	159	141	13	4	20	0
circSPIDR	hsa-miR-4649-3p	1	152:60-79	5.02966	0.00595239	up	hsa_circ_0084188|hsa-circRNA7444-26:circbase|deepbase	SPIDR	scaffolding protein involved in DNA repair [Source:HGNC Symbol;Acc:HGNC:28971]	329.978	567.686	1301.2	1046.91	139.208	33.486	164.311	0	39	69	159	141	13	4	20	0
circSPIDR	hsa-miR-4655-3p	1	151:395-415	5.02966	0.00595239	up	hsa_circ_0084188|hsa-circRNA7444-26:circbase|deepbase	SPIDR	scaffolding protein involved in DNA repair [Source:HGNC Symbol;Acc:HGNC:28971]	329.978	567.686	1301.2	1046.91	139.208	33.486	164.311	0	39	69	159	141	13	4	20	0
circSPIDR	hsa-miR-4742-3p	1	158:1-24	5.02966	0.00595239	up	hsa_circ_0084188|hsa-circRNA7444-26:circbase|deepbase	SPIDR	scaffolding protein involved in DNA repair [Source:HGNC Symbol;Acc:HGNC:28971]	329.978	567.686	1301.2	1046.91	139.208	33.486	164.311	0	39	69	159	141	13	4	20	0
circSPIDR	hsa-miR-4756-5p	1	151:79-103	5.02966	0.00595239	up	hsa_circ_0084188|hsa-circRNA7444-26:circbase|deepbase	SPIDR	scaffolding protein involved in DNA repair [Source:HGNC Symbol;Acc:HGNC:28971]	329.978	567.686	1301.2	1046.91	139.208	33.486	164.311	0	39	69	159	141	13	4	20	0
circSPIDR	hsa-miR-4757-5p	1	153:361-383	5.02966	0.00595239	up	hsa_circ_0084188|hsa-circRNA7444-26:circbase|deepbase	SPIDR	scaffolding protein involved in DNA repair [Source:HGNC Symbol;Acc:HGNC:28971]	329.978	567.686	1301.2	1046.91	139.208	33.486	164.311	0	39	69	159	141	13	4	20	0
circSPIDR	hsa-miR-499a-3p	1	146:373-397	5.02966	0.00595239	up	hsa_circ_0084188|hsa-circRNA7444-26:circbase|deepbase	SPIDR	scaffolding protein involved in DNA repair [Source:HGNC Symbol;Acc:HGNC:28971]	329.978	567.686	1301.2	1046.91	139.208	33.486	164.311	0	39	69	159	141	13	4	20	0
circSPIDR	hsa-miR-5001-3p	1	141:359-379	5.02966	0.00595239	up	hsa_circ_0084188|hsa-circRNA7444-26:circbase|deepbase	SPIDR	scaffolding protein involved in DNA repair [Source:HGNC Symbol;Acc:HGNC:28971]	329.978	567.686	1301.2	1046.91	139.208	33.486	164.311	0	39	69	159	141	13	4	20	0
circSPIDR	hsa-miR-502-5p	1	153:211-228	5.02966	0.00595239	up	hsa_circ_0084188|hsa-circRNA7444-26:circbase|deepbase	SPIDR	scaffolding protein involved in DNA repair [Source:HGNC Symbol;Acc:HGNC:28971]	329.978	567.686	1301.2	1046.91	139.208	33.486	164.311	0	39	69	159	141	13	4	20	0
circSPIDR	hsa-miR-5088-3p	2	158:110-134;142:68-89	5.02966	0.00595239	up	hsa_circ_0084188|hsa-circRNA7444-26:circbase|deepbase	SPIDR	scaffolding protein involved in DNA repair [Source:HGNC Symbol;Acc:HGNC:28971]	329.978	567.686	1301.2	1046.91	139.208	33.486	164.311	0	39	69	159	141	13	4	20	0
circSPIDR	hsa-miR-5089-5p	1	145:410-431	5.02966	0.00595239	up	hsa_circ_0084188|hsa-circRNA7444-26:circbase|deepbase	SPIDR	scaffolding protein involved in DNA repair [Source:HGNC Symbol;Acc:HGNC:28971]	329.978	567.686	1301.2	1046.91	139.208	33.486	164.311	0	39	69	159	141	13	4	20	0
circSPIDR	hsa-miR-5196-3p	1	145:397-417	5.02966	0.00595239	up	hsa_circ_0084188|hsa-circRNA7444-26:circbase|deepbase	SPIDR	scaffolding protein involved in DNA repair [Source:HGNC Symbol;Acc:HGNC:28971]	329.978	567.686	1301.2	1046.91	139.208	33.486	164.311	0	39	69	159	141	13	4	20	0
circSPIDR	hsa-miR-544b	1	150:60-80	5.02966	0.00595239	up	hsa_circ_0084188|hsa-circRNA7444-26:circbase|deepbase	SPIDR	scaffolding protein involved in DNA repair [Source:HGNC Symbol;Acc:HGNC:28971]	329.978	567.686	1301.2	1046.91	139.208	33.486	164.311	0	39	69	159	141	13	4	20	0
circSPIDR	hsa-miR-548au-3p	1	144:78-98	5.02966	0.00595239	up	hsa_circ_0084188|hsa-circRNA7444-26:circbase|deepbase	SPIDR	scaffolding protein involved in DNA repair [Source:HGNC Symbol;Acc:HGNC:28971]	329.978	567.686	1301.2	1046.91	139.208	33.486	164.311	0	39	69	159	141	13	4	20	0
circSPIDR	hsa-miR-548q	1	142:227-252	5.02966	0.00595239	up	hsa_circ_0084188|hsa-circRNA7444-26:circbase|deepbase	SPIDR	scaffolding protein involved in DNA repair [Source:HGNC Symbol;Acc:HGNC:28971]	329.978	567.686	1301.2	1046.91	139.208	33.486	164.311	0	39	69	159	141	13	4	20	0
circSPIDR	hsa-miR-548u	1	167:443-463	5.02966	0.00595239	up	hsa_circ_0084188|hsa-circRNA7444-26:circbase|deepbase	SPIDR	scaffolding protein involved in DNA repair [Source:HGNC Symbol;Acc:HGNC:28971]	329.978	567.686	1301.2	1046.91	139.208	33.486	164.311	0	39	69	159	141	13	4	20	0
circSPIDR	hsa-miR-601	1	163:195-218	5.02966	0.00595239	up	hsa_circ_0084188|hsa-circRNA7444-26:circbase|deepbase	SPIDR	scaffolding protein involved in DNA repair [Source:HGNC Symbol;Acc:HGNC:28971]	329.978	567.686	1301.2	1046.91	139.208	33.486	164.311	0	39	69	159	141	13	4	20	0
circSPIDR	hsa-miR-6078	1	146:105-124	5.02966	0.00595239	up	hsa_circ_0084188|hsa-circRNA7444-26:circbase|deepbase	SPIDR	scaffolding protein involved in DNA repair [Source:HGNC Symbol;Acc:HGNC:28971]	329.978	567.686	1301.2	1046.91	139.208	33.486	164.311	0	39	69	159	141	13	4	20	0
circSPIDR	hsa-miR-6133	1	143:86-104	5.02966	0.00595239	up	hsa_circ_0084188|hsa-circRNA7444-26:circbase|deepbase	SPIDR	scaffolding protein involved in DNA repair [Source:HGNC Symbol;Acc:HGNC:28971]	329.978	567.686	1301.2	1046.91	139.208	33.486	164.311	0	39	69	159	141	13	4	20	0
circSPIDR	hsa-miR-646	1	151:80-98	5.02966	0.00595239	up	hsa_circ_0084188|hsa-circRNA7444-26:circbase|deepbase	SPIDR	scaffolding protein involved in DNA repair [Source:HGNC Symbol;Acc:HGNC:28971]	329.978	567.686	1301.2	1046.91	139.208	33.486	164.311	0	39	69	159	141	13	4	20	0
circSPIDR	hsa-miR-650	1	142:81-101	5.02966	0.00595239	up	hsa_circ_0084188|hsa-circRNA7444-26:circbase|deepbase	SPIDR	scaffolding protein involved in DNA repair [Source:HGNC Symbol;Acc:HGNC:28971]	329.978	567.686	1301.2	1046.91	139.208	33.486	164.311	0	39	69	159	141	13	4	20	0
circSPIDR	hsa-miR-6504-3p	1	144:374-395	5.02966	0.00595239	up	hsa_circ_0084188|hsa-circRNA7444-26:circbase|deepbase	SPIDR	scaffolding protein involved in DNA repair [Source:HGNC Symbol;Acc:HGNC:28971]	329.978	567.686	1301.2	1046.91	139.208	33.486	164.311	0	39	69	159	141	13	4	20	0
circSPIDR	hsa-miR-653-3p	1	143:261-285	5.02966	0.00595239	up	hsa_circ_0084188|hsa-circRNA7444-26:circbase|deepbase	SPIDR	scaffolding protein involved in DNA repair [Source:HGNC Symbol;Acc:HGNC:28971]	329.978	567.686	1301.2	1046.91	139.208	33.486	164.311	0	39	69	159	141	13	4	20	0
circSPIDR	hsa-miR-665	1	144:129-151	5.02966	0.00595239	up	hsa_circ_0084188|hsa-circRNA7444-26:circbase|deepbase	SPIDR	scaffolding protein involved in DNA repair [Source:HGNC Symbol;Acc:HGNC:28971]	329.978	567.686	1301.2	1046.91	139.208	33.486	164.311	0	39	69	159	141	13	4	20	0
circSPIDR	hsa-miR-668-3p	1	142:367-389	5.02966	0.00595239	up	hsa_circ_0084188|hsa-circRNA7444-26:circbase|deepbase	SPIDR	scaffolding protein involved in DNA repair [Source:HGNC Symbol;Acc:HGNC:28971]	329.978	567.686	1301.2	1046.91	139.208	33.486	164.311	0	39	69	159	141	13	4	20	0
circSPIDR	hsa-miR-6728-3p	1	142:359-380	5.02966	0.00595239	up	hsa_circ_0084188|hsa-circRNA7444-26:circbase|deepbase	SPIDR	scaffolding protein involved in DNA repair [Source:HGNC Symbol;Acc:HGNC:28971]	329.978	567.686	1301.2	1046.91	139.208	33.486	164.311	0	39	69	159	141	13	4	20	0
circSPIDR	hsa-miR-6738-3p	1	142:352-380	5.02966	0.00595239	up	hsa_circ_0084188|hsa-circRNA7444-26:circbase|deepbase	SPIDR	scaffolding protein involved in DNA repair [Source:HGNC Symbol;Acc:HGNC:28971]	329.978	567.686	1301.2	1046.91	139.208	33.486	164.311	0	39	69	159	141	13	4	20	0
circSPIDR	hsa-miR-6739-3p	1	145:122-145	5.02966	0.00595239	up	hsa_circ_0084188|hsa-circRNA7444-26:circbase|deepbase	SPIDR	scaffolding protein involved in DNA repair [Source:HGNC Symbol;Acc:HGNC:28971]	329.978	567.686	1301.2	1046.91	139.208	33.486	164.311	0	39	69	159	141	13	4	20	0
circSPIDR	hsa-miR-6744-3p	1	144:361-383	5.02966	0.00595239	up	hsa_circ_0084188|hsa-circRNA7444-26:circbase|deepbase	SPIDR	scaffolding protein involved in DNA repair [Source:HGNC Symbol;Acc:HGNC:28971]	329.978	567.686	1301.2	1046.91	139.208	33.486	164.311	0	39	69	159	141	13	4	20	0
circSPIDR	hsa-miR-6758-5p	1	141:83-105	5.02966	0.00595239	up	hsa_circ_0084188|hsa-circRNA7444-26:circbase|deepbase	SPIDR	scaffolding protein involved in DNA repair [Source:HGNC Symbol;Acc:HGNC:28971]	329.978	567.686	1301.2	1046.91	139.208	33.486	164.311	0	39	69	159	141	13	4	20	0
circSPIDR	hsa-miR-6760-3p	1	151:351-369	5.02966	0.00595239	up	hsa_circ_0084188|hsa-circRNA7444-26:circbase|deepbase	SPIDR	scaffolding protein involved in DNA repair [Source:HGNC Symbol;Acc:HGNC:28971]	329.978	567.686	1301.2	1046.91	139.208	33.486	164.311	0	39	69	159	141	13	4	20	0
circSPIDR	hsa-miR-6762-3p	1	145:76-98	5.02966	0.00595239	up	hsa_circ_0084188|hsa-circRNA7444-26:circbase|deepbase	SPIDR	scaffolding protein involved in DNA repair [Source:HGNC Symbol;Acc:HGNC:28971]	329.978	567.686	1301.2	1046.91	139.208	33.486	164.311	0	39	69	159	141	13	4	20	0
circSPIDR	hsa-miR-6773-3p	2	159:350-373;141:368-391	5.02966	0.00595239	up	hsa_circ_0084188|hsa-circRNA7444-26:circbase|deepbase	SPIDR	scaffolding protein involved in DNA repair [Source:HGNC Symbol;Acc:HGNC:28971]	329.978	567.686	1301.2	1046.91	139.208	33.486	164.311	0	39	69	159	141	13	4	20	0
circSPIDR	hsa-miR-6780a-5p	1	141:472-495	5.02966	0.00595239	up	hsa_circ_0084188|hsa-circRNA7444-26:circbase|deepbase	SPIDR	scaffolding protein involved in DNA repair [Source:HGNC Symbol;Acc:HGNC:28971]	329.978	567.686	1301.2	1046.91	139.208	33.486	164.311	0	39	69	159	141	13	4	20	0
circSPIDR	hsa-miR-6783-3p	1	150:58-81	5.02966	0.00595239	up	hsa_circ_0084188|hsa-circRNA7444-26:circbase|deepbase	SPIDR	scaffolding protein involved in DNA repair [Source:HGNC Symbol;Acc:HGNC:28971]	329.978	567.686	1301.2	1046.91	139.208	33.486	164.311	0	39	69	159	141	13	4	20	0
circSPIDR	hsa-miR-6795-3p	1	142:395-416	5.02966	0.00595239	up	hsa_circ_0084188|hsa-circRNA7444-26:circbase|deepbase	SPIDR	scaffolding protein involved in DNA repair [Source:HGNC Symbol;Acc:HGNC:28971]	329.978	567.686	1301.2	1046.91	139.208	33.486	164.311	0	39	69	159	141	13	4	20	0
circSPIDR	hsa-miR-6801-3p	1	142:73-90	5.02966	0.00595239	up	hsa_circ_0084188|hsa-circRNA7444-26:circbase|deepbase	SPIDR	scaffolding protein involved in DNA repair [Source:HGNC Symbol;Acc:HGNC:28971]	329.978	567.686	1301.2	1046.91	139.208	33.486	164.311	0	39	69	159	141	13	4	20	0
circSPIDR	hsa-miR-6806-3p	1	165:470-492	5.02966	0.00595239	up	hsa_circ_0084188|hsa-circRNA7444-26:circbase|deepbase	SPIDR	scaffolding protein involved in DNA repair [Source:HGNC Symbol;Acc:HGNC:28971]	329.978	567.686	1301.2	1046.91	139.208	33.486	164.311	0	39	69	159	141	13	4	20	0
circSPIDR	hsa-miR-6807-5p	1	154:100-120	5.02966	0.00595239	up	hsa_circ_0084188|hsa-circRNA7444-26:circbase|deepbase	SPIDR	scaffolding protein involved in DNA repair [Source:HGNC Symbol;Acc:HGNC:28971]	329.978	567.686	1301.2	1046.91	139.208	33.486	164.311	0	39	69	159	141	13	4	20	0
circSPIDR	hsa-miR-6810-3p	1	156:68-90	5.02966	0.00595239	up	hsa_circ_0084188|hsa-circRNA7444-26:circbase|deepbase	SPIDR	scaffolding protein involved in DNA repair [Source:HGNC Symbol;Acc:HGNC:28971]	329.978	567.686	1301.2	1046.91	139.208	33.486	164.311	0	39	69	159	141	13	4	20	0
circSPIDR	hsa-miR-6819-3p	1	156:363-383	5.02966	0.00595239	up	hsa_circ_0084188|hsa-circRNA7444-26:circbase|deepbase	SPIDR	scaffolding protein involved in DNA repair [Source:HGNC Symbol;Acc:HGNC:28971]	329.978	567.686	1301.2	1046.91	139.208	33.486	164.311	0	39	69	159	141	13	4	20	0
circSPIDR	hsa-miR-6828-3p	1	140:54-73	5.02966	0.00595239	up	hsa_circ_0084188|hsa-circRNA7444-26:circbase|deepbase	SPIDR	scaffolding protein involved in DNA repair [Source:HGNC Symbol;Acc:HGNC:28971]	329.978	567.686	1301.2	1046.91	139.208	33.486	164.311	0	39	69	159	141	13	4	20	0
circSPIDR	hsa-miR-6856-5p	1	164:78-103	5.02966	0.00595239	up	hsa_circ_0084188|hsa-circRNA7444-26:circbase|deepbase	SPIDR	scaffolding protein involved in DNA repair [Source:HGNC Symbol;Acc:HGNC:28971]	329.978	567.686	1301.2	1046.91	139.208	33.486	164.311	0	39	69	159	141	13	4	20	0
circSPIDR	hsa-miR-6871-3p	1	149:396-419	5.02966	0.00595239	up	hsa_circ_0084188|hsa-circRNA7444-26:circbase|deepbase	SPIDR	scaffolding protein involved in DNA repair [Source:HGNC Symbol;Acc:HGNC:28971]	329.978	567.686	1301.2	1046.91	139.208	33.486	164.311	0	39	69	159	141	13	4	20	0
circSPIDR	hsa-miR-6877-3p	1	165:363-383	5.02966	0.00595239	up	hsa_circ_0084188|hsa-circRNA7444-26:circbase|deepbase	SPIDR	scaffolding protein involved in DNA repair [Source:HGNC Symbol;Acc:HGNC:28971]	329.978	567.686	1301.2	1046.91	139.208	33.486	164.311	0	39	69	159	141	13	4	20	0
circSPIDR	hsa-miR-6878-3p	1	146:363-384	5.02966	0.00595239	up	hsa_circ_0084188|hsa-circRNA7444-26:circbase|deepbase	SPIDR	scaffolding protein involved in DNA repair [Source:HGNC Symbol;Acc:HGNC:28971]	329.978	567.686	1301.2	1046.91	139.208	33.486	164.311	0	39	69	159	141	13	4	20	0
circSPIDR	hsa-miR-6882-3p	1	152:66-94	5.02966	0.00595239	up	hsa_circ_0084188|hsa-circRNA7444-26:circbase|deepbase	SPIDR	scaffolding protein involved in DNA repair [Source:HGNC Symbol;Acc:HGNC:28971]	329.978	567.686	1301.2	1046.91	139.208	33.486	164.311	0	39	69	159	141	13	4	20	0
circSPIDR	hsa-miR-6886-3p	1	154:115-135	5.02966	0.00595239	up	hsa_circ_0084188|hsa-circRNA7444-26:circbase|deepbase	SPIDR	scaffolding protein involved in DNA repair [Source:HGNC Symbol;Acc:HGNC:28971]	329.978	567.686	1301.2	1046.91	139.208	33.486	164.311	0	39	69	159	141	13	4	20	0
circSPIDR	hsa-miR-6893-3p	1	162:65-88	5.02966	0.00595239	up	hsa_circ_0084188|hsa-circRNA7444-26:circbase|deepbase	SPIDR	scaffolding protein involved in DNA repair [Source:HGNC Symbol;Acc:HGNC:28971]	329.978	567.686	1301.2	1046.91	139.208	33.486	164.311	0	39	69	159	141	13	4	20	0
circSPIDR	hsa-miR-7112-3p	1	152:374-397	5.02966	0.00595239	up	hsa_circ_0084188|hsa-circRNA7444-26:circbase|deepbase	SPIDR	scaffolding protein involved in DNA repair [Source:HGNC Symbol;Acc:HGNC:28971]	329.978	567.686	1301.2	1046.91	139.208	33.486	164.311	0	39	69	159	141	13	4	20	0
circSPIDR	hsa-miR-769-5p	1	155:57-77	5.02966	0.00595239	up	hsa_circ_0084188|hsa-circRNA7444-26:circbase|deepbase	SPIDR	scaffolding protein involved in DNA repair [Source:HGNC Symbol;Acc:HGNC:28971]	329.978	567.686	1301.2	1046.91	139.208	33.486	164.311	0	39	69	159	141	13	4	20	0
circSPIDR	hsa-miR-7843-3p	1	149:116-139	5.02966	0.00595239	up	hsa_circ_0084188|hsa-circRNA7444-26:circbase|deepbase	SPIDR	scaffolding protein involved in DNA repair [Source:HGNC Symbol;Acc:HGNC:28971]	329.978	567.686	1301.2	1046.91	139.208	33.486	164.311	0	39	69	159	141	13	4	20	0
circSPIDR	hsa-miR-8085	1	142:84-106	5.02966	0.00595239	up	hsa_circ_0084188|hsa-circRNA7444-26:circbase|deepbase	SPIDR	scaffolding protein involved in DNA repair [Source:HGNC Symbol;Acc:HGNC:28971]	329.978	567.686	1301.2	1046.91	139.208	33.486	164.311	0	39	69	159	141	13	4	20	0
circSPIDR	hsa-miR-874-3p	1	144:356-377	5.02966	0.00595239	up	hsa_circ_0084188|hsa-circRNA7444-26:circbase|deepbase	SPIDR	scaffolding protein involved in DNA repair [Source:HGNC Symbol;Acc:HGNC:28971]	329.978	567.686	1301.2	1046.91	139.208	33.486	164.311	0	39	69	159	141	13	4	20	0
circSPIDR	hsa-miR-920	1	140:474-493	5.02966	0.00595239	up	hsa_circ_0084188|hsa-circRNA7444-26:circbase|deepbase	SPIDR	scaffolding protein involved in DNA repair [Source:HGNC Symbol;Acc:HGNC:28971]	329.978	567.686	1301.2	1046.91	139.208	33.486	164.311	0	39	69	159	141	13	4	20	0
circSPIDR	hsa-miR-942-5p	1	150:109-132	5.02966	0.00595239	up	hsa_circ_0084188|hsa-circRNA7444-26:circbase|deepbase	SPIDR	scaffolding protein involved in DNA repair [Source:HGNC Symbol;Acc:HGNC:28971]	329.978	567.686	1301.2	1046.91	139.208	33.486	164.311	0	39	69	159	141	13	4	20	0
circFGD6	hsa-miR-1255b-2-3p	1	178:49-72	4.45163	0.0189317	up	hsa_circ_0099548|hsa-circRNA10067-14:Rybak-Wolf2015|deepbase	FGD6	FYVE, RhoGEF and PH domain containing 6 [Source:HGNC Symbol;Acc:HGNC:21740]	346.9	798.052	400.997	386.095	342.666	0	369.7	0	41	97	49	52	32	0	45	0
circFGD6	hsa-miR-182-5p	1	161:21-45	4.45163	0.0189317	up	hsa_circ_0099548|hsa-circRNA10067-14:Rybak-Wolf2015|deepbase	FGD6	FYVE, RhoGEF and PH domain containing 6 [Source:HGNC Symbol;Acc:HGNC:21740]	346.9	798.052	400.997	386.095	342.666	0	369.7	0	41	97	49	52	32	0	45	0
circFGD6	hsa-miR-330-5p	1	145:42-64	4.45163	0.0189317	up	hsa_circ_0099548|hsa-circRNA10067-14:Rybak-Wolf2015|deepbase	FGD6	FYVE, RhoGEF and PH domain containing 6 [Source:HGNC Symbol;Acc:HGNC:21740]	346.9	798.052	400.997	386.095	342.666	0	369.7	0	41	97	49	52	32	0	45	0
circFGD6	hsa-miR-3921	1	153:41-64	4.45163	0.0189317	up	hsa_circ_0099548|hsa-circRNA10067-14:Rybak-Wolf2015|deepbase	FGD6	FYVE, RhoGEF and PH domain containing 6 [Source:HGNC Symbol;Acc:HGNC:21740]	346.9	798.052	400.997	386.095	342.666	0	369.7	0	41	97	49	52	32	0	45	0
circFGD6	hsa-miR-4315	1	141:51-70	4.45163	0.0189317	up	hsa_circ_0099548|hsa-circRNA10067-14:Rybak-Wolf2015|deepbase	FGD6	FYVE, RhoGEF and PH domain containing 6 [Source:HGNC Symbol;Acc:HGNC:21740]	346.9	798.052	400.997	386.095	342.666	0	369.7	0	41	97	49	52	32	0	45	0
circFGD6	hsa-miR-8055	1	148:41-63	4.45163	0.0189317	up	hsa_circ_0099548|hsa-circRNA10067-14:Rybak-Wolf2015|deepbase	FGD6	FYVE, RhoGEF and PH domain containing 6 [Source:HGNC Symbol;Acc:HGNC:21740]	346.9	798.052	400.997	386.095	342.666	0	369.7	0	41	97	49	52	32	0	45	0
circHOMER1	hsa-miR-1225-5p	1	148:57-75	4.33638	0.00973132	up	hsa_circ_0006916|hsa-circRNA14341-6:circbase|deepbase	HOMER1	homer scaffolding protein 1 [Source:HGNC Symbol;Acc:HGNC:17512]	313.056	592.368	540.119	230.172	224.874	0	312.191	0	37	72	66	31	21	0	38	0
circHOMER1	hsa-miR-148b-5p	1	166:457-477	4.33638	0.00973132	up	hsa_circ_0006916|hsa-circRNA14341-6:circbase|deepbase	HOMER1	homer scaffolding protein 1 [Source:HGNC Symbol;Acc:HGNC:17512]	313.056	592.368	540.119	230.172	224.874	0	312.191	0	37	72	66	31	21	0	38	0
circHOMER1	hsa-miR-151a-3p	1	154:394-414	4.33638	0.00973132	up	hsa_circ_0006916|hsa-circRNA14341-6:circbase|deepbase	HOMER1	homer scaffolding protein 1 [Source:HGNC Symbol;Acc:HGNC:17512]	313.056	592.368	540.119	230.172	224.874	0	312.191	0	37	72	66	31	21	0	38	0
circHOMER1	hsa-miR-151a-5p	1	142:252-273	4.33638	0.00973132	up	hsa_circ_0006916|hsa-circRNA14341-6:circbase|deepbase	HOMER1	homer scaffolding protein 1 [Source:HGNC Symbol;Acc:HGNC:17512]	313.056	592.368	540.119	230.172	224.874	0	312.191	0	37	72	66	31	21	0	38	0
circHOMER1	hsa-miR-212-5p	1	165:467-488	4.33638	0.00973132	up	hsa_circ_0006916|hsa-circRNA14341-6:circbase|deepbase	HOMER1	homer scaffolding protein 1 [Source:HGNC Symbol;Acc:HGNC:17512]	313.056	592.368	540.119	230.172	224.874	0	312.191	0	37	72	66	31	21	0	38	0
circHOMER1	hsa-miR-219a-5p	1	150:119-140	4.33638	0.00973132	up	hsa_circ_0006916|hsa-circRNA14341-6:circbase|deepbase	HOMER1	homer scaffolding protein 1 [Source:HGNC Symbol;Acc:HGNC:17512]	313.056	592.368	540.119	230.172	224.874	0	312.191	0	37	72	66	31	21	0	38	0
circHOMER1	hsa-miR-3074-3p	1	147:215-236	4.33638	0.00973132	up	hsa_circ_0006916|hsa-circRNA14341-6:circbase|deepbase	HOMER1	homer scaffolding protein 1 [Source:HGNC Symbol;Acc:HGNC:17512]	313.056	592.368	540.119	230.172	224.874	0	312.191	0	37	72	66	31	21	0	38	0
circHOMER1	hsa-miR-330-5p	1	150:460-482	4.33638	0.00973132	up	hsa_circ_0006916|hsa-circRNA14341-6:circbase|deepbase	HOMER1	homer scaffolding protein 1 [Source:HGNC Symbol;Acc:HGNC:17512]	313.056	592.368	540.119	230.172	224.874	0	312.191	0	37	72	66	31	21	0	38	0
circHOMER1	hsa-miR-34a-5p	1	151:490-514	4.33638	0.00973132	up	hsa_circ_0006916|hsa-circRNA14341-6:circbase|deepbase	HOMER1	homer scaffolding protein 1 [Source:HGNC Symbol;Acc:HGNC:17512]	313.056	592.368	540.119	230.172	224.874	0	312.191	0	37	72	66	31	21	0	38	0
circHOMER1	hsa-miR-3940-3p	1	156:222-243	4.33638	0.00973132	up	hsa_circ_0006916|hsa-circRNA14341-6:circbase|deepbase	HOMER1	homer scaffolding protein 1 [Source:HGNC Symbol;Acc:HGNC:17512]	313.056	592.368	540.119	230.172	224.874	0	312.191	0	37	72	66	31	21	0	38	0
circHOMER1	hsa-miR-449a	1	156:493-514	4.33638	0.00973132	up	hsa_circ_0006916|hsa-circRNA14341-6:circbase|deepbase	HOMER1	homer scaffolding protein 1 [Source:HGNC Symbol;Acc:HGNC:17512]	313.056	592.368	540.119	230.172	224.874	0	312.191	0	37	72	66	31	21	0	38	0
circHOMER1	hsa-miR-449b-5p	1	156:493-514	4.33638	0.00973132	up	hsa_circ_0006916|hsa-circRNA14341-6:circbase|deepbase	HOMER1	homer scaffolding protein 1 [Source:HGNC Symbol;Acc:HGNC:17512]	313.056	592.368	540.119	230.172	224.874	0	312.191	0	37	72	66	31	21	0	38	0
circHOMER1	hsa-miR-4647	2	153:263-285;147:495-519	4.33638	0.00973132	up	hsa_circ_0006916|hsa-circRNA14341-6:circbase|deepbase	HOMER1	homer scaffolding protein 1 [Source:HGNC Symbol;Acc:HGNC:17512]	313.056	592.368	540.119	230.172	224.874	0	312.191	0	37	72	66	31	21	0	38	0
circHOMER1	hsa-miR-4657	1	146:502-524	4.33638	0.00973132	up	hsa_circ_0006916|hsa-circRNA14341-6:circbase|deepbase	HOMER1	homer scaffolding protein 1 [Source:HGNC Symbol;Acc:HGNC:17512]	313.056	592.368	540.119	230.172	224.874	0	312.191	0	37	72	66	31	21	0	38	0
circHOMER1	hsa-miR-4682	1	156:479-503	4.33638	0.00973132	up	hsa_circ_0006916|hsa-circRNA14341-6:circbase|deepbase	HOMER1	homer scaffolding protein 1 [Source:HGNC Symbol;Acc:HGNC:17512]	313.056	592.368	540.119	230.172	224.874	0	312.191	0	37	72	66	31	21	0	38	0
circHOMER1	hsa-miR-4690-3p	1	148:210-232	4.33638	0.00973132	up	hsa_circ_0006916|hsa-circRNA14341-6:circbase|deepbase	HOMER1	homer scaffolding protein 1 [Source:HGNC Symbol;Acc:HGNC:17512]	313.056	592.368	540.119	230.172	224.874	0	312.191	0	37	72	66	31	21	0	38	0
circHOMER1	hsa-miR-4733-5p	1	159:243-265	4.33638	0.00973132	up	hsa_circ_0006916|hsa-circRNA14341-6:circbase|deepbase	HOMER1	homer scaffolding protein 1 [Source:HGNC Symbol;Acc:HGNC:17512]	313.056	592.368	540.119	230.172	224.874	0	312.191	0	37	72	66	31	21	0	38	0
circHOMER1	hsa-miR-4745-3p	1	144:220-243	4.33638	0.00973132	up	hsa_circ_0006916|hsa-circRNA14341-6:circbase|deepbase	HOMER1	homer scaffolding protein 1 [Source:HGNC Symbol;Acc:HGNC:17512]	313.056	592.368	540.119	230.172	224.874	0	312.191	0	37	72	66	31	21	0	38	0
circHOMER1	hsa-miR-4783-3p	1	143:406-427	4.33638	0.00973132	up	hsa_circ_0006916|hsa-circRNA14341-6:circbase|deepbase	HOMER1	homer scaffolding protein 1 [Source:HGNC Symbol;Acc:HGNC:17512]	313.056	592.368	540.119	230.172	224.874	0	312.191	0	37	72	66	31	21	0	38	0
circHOMER1	hsa-miR-493-3p	1	140:388-408	4.33638	0.00973132	up	hsa_circ_0006916|hsa-circRNA14341-6:circbase|deepbase	HOMER1	homer scaffolding protein 1 [Source:HGNC Symbol;Acc:HGNC:17512]	313.056	592.368	540.119	230.172	224.874	0	312.191	0	37	72	66	31	21	0	38	0
circHOMER1	hsa-miR-512-3p	1	151:96-119	4.33638	0.00973132	up	hsa_circ_0006916|hsa-circRNA14341-6:circbase|deepbase	HOMER1	homer scaffolding protein 1 [Source:HGNC Symbol;Acc:HGNC:17512]	313.056	592.368	540.119	230.172	224.874	0	312.191	0	37	72	66	31	21	0	38	0
circHOMER1	hsa-miR-548w	1	143:76-97	4.33638	0.00973132	up	hsa_circ_0006916|hsa-circRNA14341-6:circbase|deepbase	HOMER1	homer scaffolding protein 1 [Source:HGNC Symbol;Acc:HGNC:17512]	313.056	592.368	540.119	230.172	224.874	0	312.191	0	37	72	66	31	21	0	38	0
circHOMER1	hsa-miR-5572	1	153:168-187	4.33638	0.00973132	up	hsa_circ_0006916|hsa-circRNA14341-6:circbase|deepbase	HOMER1	homer scaffolding protein 1 [Source:HGNC Symbol;Acc:HGNC:17512]	313.056	592.368	540.119	230.172	224.874	0	312.191	0	37	72	66	31	21	0	38	0
circHOMER1	hsa-miR-6088	1	142:266-285	4.33638	0.00973132	up	hsa_circ_0006916|hsa-circRNA14341-6:circbase|deepbase	HOMER1	homer scaffolding protein 1 [Source:HGNC Symbol;Acc:HGNC:17512]	313.056	592.368	540.119	230.172	224.874	0	312.191	0	37	72	66	31	21	0	38	0
circHOMER1	hsa-miR-612	1	143:202-225	4.33638	0.00973132	up	hsa_circ_0006916|hsa-circRNA14341-6:circbase|deepbase	HOMER1	homer scaffolding protein 1 [Source:HGNC Symbol;Acc:HGNC:17512]	313.056	592.368	540.119	230.172	224.874	0	312.191	0	37	72	66	31	21	0	38	0
circHOMER1	hsa-miR-636	1	141:64-86	4.33638	0.00973132	up	hsa_circ_0006916|hsa-circRNA14341-6:circbase|deepbase	HOMER1	homer scaffolding protein 1 [Source:HGNC Symbol;Acc:HGNC:17512]	313.056	592.368	540.119	230.172	224.874	0	312.191	0	37	72	66	31	21	0	38	0
circHOMER1	hsa-miR-6737-5p	1	152:167-186	4.33638	0.00973132	up	hsa_circ_0006916|hsa-circRNA14341-6:circbase|deepbase	HOMER1	homer scaffolding protein 1 [Source:HGNC Symbol;Acc:HGNC:17512]	313.056	592.368	540.119	230.172	224.874	0	312.191	0	37	72	66	31	21	0	38	0
circHOMER1	hsa-miR-6766-5p	1	144:53-78	4.33638	0.00973132	up	hsa_circ_0006916|hsa-circRNA14341-6:circbase|deepbase	HOMER1	homer scaffolding protein 1 [Source:HGNC Symbol;Acc:HGNC:17512]	313.056	592.368	540.119	230.172	224.874	0	312.191	0	37	72	66	31	21	0	38	0
circHOMER1	hsa-miR-6783-5p	1	144:253-271	4.33638	0.00973132	up	hsa_circ_0006916|hsa-circRNA14341-6:circbase|deepbase	HOMER1	homer scaffolding protein 1 [Source:HGNC Symbol;Acc:HGNC:17512]	313.056	592.368	540.119	230.172	224.874	0	312.191	0	37	72	66	31	21	0	38	0
circHOMER1	hsa-miR-6811-3p	1	144:379-398	4.33638	0.00973132	up	hsa_circ_0006916|hsa-circRNA14341-6:circbase|deepbase	HOMER1	homer scaffolding protein 1 [Source:HGNC Symbol;Acc:HGNC:17512]	313.056	592.368	540.119	230.172	224.874	0	312.191	0	37	72	66	31	21	0	38	0
circHOMER1	hsa-miR-6819-5p	1	149:165-186	4.33638	0.00973132	up	hsa_circ_0006916|hsa-circRNA14341-6:circbase|deepbase	HOMER1	homer scaffolding protein 1 [Source:HGNC Symbol;Acc:HGNC:17512]	313.056	592.368	540.119	230.172	224.874	0	312.191	0	37	72	66	31	21	0	38	0
circHOMER1	hsa-miR-6857-3p	1	141:392-412	4.33638	0.00973132	up	hsa_circ_0006916|hsa-circRNA14341-6:circbase|deepbase	HOMER1	homer scaffolding protein 1 [Source:HGNC Symbol;Acc:HGNC:17512]	313.056	592.368	540.119	230.172	224.874	0	312.191	0	37	72	66	31	21	0	38	0
circHOMER1	hsa-miR-6888-3p	1	146:422-445	4.33638	0.00973132	up	hsa_circ_0006916|hsa-circRNA14341-6:circbase|deepbase	HOMER1	homer scaffolding protein 1 [Source:HGNC Symbol;Acc:HGNC:17512]	313.056	592.368	540.119	230.172	224.874	0	312.191	0	37	72	66	31	21	0	38	0
circHOMER1	hsa-miR-760	1	167:464-484	4.33638	0.00973132	up	hsa_circ_0006916|hsa-circRNA14341-6:circbase|deepbase	HOMER1	homer scaffolding protein 1 [Source:HGNC Symbol;Acc:HGNC:17512]	313.056	592.368	540.119	230.172	224.874	0	312.191	0	37	72	66	31	21	0	38	0
circHOMER1	hsa-miR-873-3p	1	169:394-414	4.33638	0.00973132	up	hsa_circ_0006916|hsa-circRNA14341-6:circbase|deepbase	HOMER1	homer scaffolding protein 1 [Source:HGNC Symbol;Acc:HGNC:17512]	313.056	592.368	540.119	230.172	224.874	0	312.191	0	37	72	66	31	21	0	38	0
circHOMER1	hsa-miR-892b	1	141:204-226	4.33638	0.00973132	up	hsa_circ_0006916|hsa-circRNA14341-6:circbase|deepbase	HOMER1	homer scaffolding protein 1 [Source:HGNC Symbol;Acc:HGNC:17512]	313.056	592.368	540.119	230.172	224.874	0	312.191	0	37	72	66	31	21	0	38	0
circHOMER1	hsa-miR-941	1	143:220-242	4.33638	0.00973132	up	hsa_circ_0006916|hsa-circRNA14341-6:circbase|deepbase	HOMER1	homer scaffolding protein 1 [Source:HGNC Symbol;Acc:HGNC:17512]	313.056	592.368	540.119	230.172	224.874	0	312.191	0	37	72	66	31	21	0	38	0
circAPLP2	hsa-miR-141-5p	1	154:159-179	4.27578	0.000348556	up	hsa_circ_0000372|hsa-circRNA1610-16:circbase|deepbase	APLP2	amyloid beta precursor like protein 2 [Source:HGNC Symbol;Acc:HGNC:598]	118.454	49.364	229.141	103.949	0	0	32.8622	0	14	6	28	14	0	0	4	0
circAPLP2	hsa-miR-1470	1	142:233-253	4.27578	0.000348556	up	hsa_circ_0000372|hsa-circRNA1610-16:circbase|deepbase	APLP2	amyloid beta precursor like protein 2 [Source:HGNC Symbol;Acc:HGNC:598]	118.454	49.364	229.141	103.949	0	0	32.8622	0	14	6	28	14	0	0	4	0
circAPLP2	hsa-miR-194-5p	1	157:20-40	4.27578	0.000348556	up	hsa_circ_0000372|hsa-circRNA1610-16:circbase|deepbase	APLP2	amyloid beta precursor like protein 2 [Source:HGNC Symbol;Acc:HGNC:598]	118.454	49.364	229.141	103.949	0	0	32.8622	0	14	6	28	14	0	0	4	0
circAPLP2	hsa-miR-196a-3p	1	140:22-41	4.27578	0.000348556	up	hsa_circ_0000372|hsa-circRNA1610-16:circbase|deepbase	APLP2	amyloid beta precursor like protein 2 [Source:HGNC Symbol;Acc:HGNC:598]	118.454	49.364	229.141	103.949	0	0	32.8622	0	14	6	28	14	0	0	4	0
circAPLP2	hsa-miR-20b-3p	1	147:173-195	4.27578	0.000348556	up	hsa_circ_0000372|hsa-circRNA1610-16:circbase|deepbase	APLP2	amyloid beta precursor like protein 2 [Source:HGNC Symbol;Acc:HGNC:598]	118.454	49.364	229.141	103.949	0	0	32.8622	0	14	6	28	14	0	0	4	0
circAPLP2	hsa-miR-2276-5p	1	145:229-253	4.27578	0.000348556	up	hsa_circ_0000372|hsa-circRNA1610-16:circbase|deepbase	APLP2	amyloid beta precursor like protein 2 [Source:HGNC Symbol;Acc:HGNC:598]	118.454	49.364	229.141	103.949	0	0	32.8622	0	14	6	28	14	0	0	4	0
circAPLP2	hsa-miR-2278	1	152:119-140	4.27578	0.000348556	up	hsa_circ_0000372|hsa-circRNA1610-16:circbase|deepbase	APLP2	amyloid beta precursor like protein 2 [Source:HGNC Symbol;Acc:HGNC:598]	118.454	49.364	229.141	103.949	0	0	32.8622	0	14	6	28	14	0	0	4	0
circAPLP2	hsa-miR-24-3p	1	160:27-46	4.27578	0.000348556	up	hsa_circ_0000372|hsa-circRNA1610-16:circbase|deepbase	APLP2	amyloid beta precursor like protein 2 [Source:HGNC Symbol;Acc:HGNC:598]	118.454	49.364	229.141	103.949	0	0	32.8622	0	14	6	28	14	0	0	4	0
circAPLP2	hsa-miR-2467-5p	1	146:24-48	4.27578	0.000348556	up	hsa_circ_0000372|hsa-circRNA1610-16:circbase|deepbase	APLP2	amyloid beta precursor like protein 2 [Source:HGNC Symbol;Acc:HGNC:598]	118.454	49.364	229.141	103.949	0	0	32.8622	0	14	6	28	14	0	0	4	0
circAPLP2	hsa-miR-30a-3p	1	147:80-102	4.27578	0.000348556	up	hsa_circ_0000372|hsa-circRNA1610-16:circbase|deepbase	APLP2	amyloid beta precursor like protein 2 [Source:HGNC Symbol;Acc:HGNC:598]	118.454	49.364	229.141	103.949	0	0	32.8622	0	14	6	28	14	0	0	4	0
circAPLP2	hsa-miR-30e-3p	1	151:80-102	4.27578	0.000348556	up	hsa_circ_0000372|hsa-circRNA1610-16:circbase|deepbase	APLP2	amyloid beta precursor like protein 2 [Source:HGNC Symbol;Acc:HGNC:598]	118.454	49.364	229.141	103.949	0	0	32.8622	0	14	6	28	14	0	0	4	0
circAPLP2	hsa-miR-3137	1	160:171-195	4.27578	0.000348556	up	hsa_circ_0000372|hsa-circRNA1610-16:circbase|deepbase	APLP2	amyloid beta precursor like protein 2 [Source:HGNC Symbol;Acc:HGNC:598]	118.454	49.364	229.141	103.949	0	0	32.8622	0	14	6	28	14	0	0	4	0
circAPLP2	hsa-miR-326	1	150:170-189	4.27578	0.000348556	up	hsa_circ_0000372|hsa-circRNA1610-16:circbase|deepbase	APLP2	amyloid beta precursor like protein 2 [Source:HGNC Symbol;Acc:HGNC:598]	118.454	49.364	229.141	103.949	0	0	32.8622	0	14	6	28	14	0	0	4	0
circAPLP2	hsa-miR-3689a-3p	1	140:271-292	4.27578	0.000348556	up	hsa_circ_0000372|hsa-circRNA1610-16:circbase|deepbase	APLP2	amyloid beta precursor like protein 2 [Source:HGNC Symbol;Acc:HGNC:598]	118.454	49.364	229.141	103.949	0	0	32.8622	0	14	6	28	14	0	0	4	0
circAPLP2	hsa-miR-3689b-3p	1	140:271-292	4.27578	0.000348556	up	hsa_circ_0000372|hsa-circRNA1610-16:circbase|deepbase	APLP2	amyloid beta precursor like protein 2 [Source:HGNC Symbol;Acc:HGNC:598]	118.454	49.364	229.141	103.949	0	0	32.8622	0	14	6	28	14	0	0	4	0
circAPLP2	hsa-miR-3689c	1	140:271-292	4.27578	0.000348556	up	hsa_circ_0000372|hsa-circRNA1610-16:circbase|deepbase	APLP2	amyloid beta precursor like protein 2 [Source:HGNC Symbol;Acc:HGNC:598]	118.454	49.364	229.141	103.949	0	0	32.8622	0	14	6	28	14	0	0	4	0
circAPLP2	hsa-miR-424-5p	1	160:17-38	4.27578	0.000348556	up	hsa_circ_0000372|hsa-circRNA1610-16:circbase|deepbase	APLP2	amyloid beta precursor like protein 2 [Source:HGNC Symbol;Acc:HGNC:598]	118.454	49.364	229.141	103.949	0	0	32.8622	0	14	6	28	14	0	0	4	0
circAPLP2	hsa-miR-4283	1	145:32-48	4.27578	0.000348556	up	hsa_circ_0000372|hsa-circRNA1610-16:circbase|deepbase	APLP2	amyloid beta precursor like protein 2 [Source:HGNC Symbol;Acc:HGNC:598]	118.454	49.364	229.141	103.949	0	0	32.8622	0	14	6	28	14	0	0	4	0
circAPLP2	hsa-miR-4326	1	140:237-255	4.27578	0.000348556	up	hsa_circ_0000372|hsa-circRNA1610-16:circbase|deepbase	APLP2	amyloid beta precursor like protein 2 [Source:HGNC Symbol;Acc:HGNC:598]	118.454	49.364	229.141	103.949	0	0	32.8622	0	14	6	28	14	0	0	4	0
circAPLP2	hsa-miR-4528	1	147:189-210	4.27578	0.000348556	up	hsa_circ_0000372|hsa-circRNA1610-16:circbase|deepbase	APLP2	amyloid beta precursor like protein 2 [Source:HGNC Symbol;Acc:HGNC:598]	118.454	49.364	229.141	103.949	0	0	32.8622	0	14	6	28	14	0	0	4	0
circAPLP2	hsa-miR-4646-3p	1	153:237-257	4.27578	0.000348556	up	hsa_circ_0000372|hsa-circRNA1610-16:circbase|deepbase	APLP2	amyloid beta precursor like protein 2 [Source:HGNC Symbol;Acc:HGNC:598]	118.454	49.364	229.141	103.949	0	0	32.8622	0	14	6	28	14	0	0	4	0
circAPLP2	hsa-miR-4660	1	156:114-137	4.27578	0.000348556	up	hsa_circ_0000372|hsa-circRNA1610-16:circbase|deepbase	APLP2	amyloid beta precursor like protein 2 [Source:HGNC Symbol;Acc:HGNC:598]	118.454	49.364	229.141	103.949	0	0	32.8622	0	14	6	28	14	0	0	4	0
circAPLP2	hsa-miR-5087	1	141:176-198	4.27578	0.000348556	up	hsa_circ_0000372|hsa-circRNA1610-16:circbase|deepbase	APLP2	amyloid beta precursor like protein 2 [Source:HGNC Symbol;Acc:HGNC:598]	118.454	49.364	229.141	103.949	0	0	32.8622	0	14	6	28	14	0	0	4	0
circAPLP2	hsa-miR-518c-5p	1	147:167-189	4.27578	0.000348556	up	hsa_circ_0000372|hsa-circRNA1610-16:circbase|deepbase	APLP2	amyloid beta precursor like protein 2 [Source:HGNC Symbol;Acc:HGNC:598]	118.454	49.364	229.141	103.949	0	0	32.8622	0	14	6	28	14	0	0	4	0
circAPLP2	hsa-miR-550a-3-5p	1	154:108-127	4.27578	0.000348556	up	hsa_circ_0000372|hsa-circRNA1610-16:circbase|deepbase	APLP2	amyloid beta precursor like protein 2 [Source:HGNC Symbol;Acc:HGNC:598]	118.454	49.364	229.141	103.949	0	0	32.8622	0	14	6	28	14	0	0	4	0
circAPLP2	hsa-miR-550a-5p	1	154:105-127	4.27578	0.000348556	up	hsa_circ_0000372|hsa-circRNA1610-16:circbase|deepbase	APLP2	amyloid beta precursor like protein 2 [Source:HGNC Symbol;Acc:HGNC:598]	118.454	49.364	229.141	103.949	0	0	32.8622	0	14	6	28	14	0	0	4	0
circAPLP2	hsa-miR-593-5p	1	157:224-247	4.27578	0.000348556	up	hsa_circ_0000372|hsa-circRNA1610-16:circbase|deepbase	APLP2	amyloid beta precursor like protein 2 [Source:HGNC Symbol;Acc:HGNC:598]	118.454	49.364	229.141	103.949	0	0	32.8622	0	14	6	28	14	0	0	4	0
circAPLP2	hsa-miR-657	1	143:90-115	4.27578	0.000348556	up	hsa_circ_0000372|hsa-circRNA1610-16:circbase|deepbase	APLP2	amyloid beta precursor like protein 2 [Source:HGNC Symbol;Acc:HGNC:598]	118.454	49.364	229.141	103.949	0	0	32.8622	0	14	6	28	14	0	0	4	0
circAPLP2	hsa-miR-660-3p	1	147:156-177	4.27578	0.000348556	up	hsa_circ_0000372|hsa-circRNA1610-16:circbase|deepbase	APLP2	amyloid beta precursor like protein 2 [Source:HGNC Symbol;Acc:HGNC:598]	118.454	49.364	229.141	103.949	0	0	32.8622	0	14	6	28	14	0	0	4	0
circAPLP2	hsa-miR-6715b-3p	1	143:117-142	4.27578	0.000348556	up	hsa_circ_0000372|hsa-circRNA1610-16:circbase|deepbase	APLP2	amyloid beta precursor like protein 2 [Source:HGNC Symbol;Acc:HGNC:598]	118.454	49.364	229.141	103.949	0	0	32.8622	0	14	6	28	14	0	0	4	0
circAPLP2	hsa-miR-6868-5p	1	145:154-173	4.27578	0.000348556	up	hsa_circ_0000372|hsa-circRNA1610-16:circbase|deepbase	APLP2	amyloid beta precursor like protein 2 [Source:HGNC Symbol;Acc:HGNC:598]	118.454	49.364	229.141	103.949	0	0	32.8622	0	14	6	28	14	0	0	4	0
circCDK8	hsa-miR-107	1	141:122-144	4.23651	0.00192181	up	hsa_circ_0029803|hsa-circRNA2084-7:circbase|deepbase	CDK8	cyclin dependent kinase 8 [Source:HGNC Symbol;Acc:HGNC:1779]	169.22	90.5007	229.141	207.897	21.4166	0	147.88	0	20	11	28	28	2	0	18	0
circCDK8	hsa-miR-1248	2	144:129-152;141:201-234	4.23651	0.00192181	up	hsa_circ_0029803|hsa-circRNA2084-7:circbase|deepbase	CDK8	cyclin dependent kinase 8 [Source:HGNC Symbol;Acc:HGNC:1779]	169.22	90.5007	229.141	207.897	21.4166	0	147.88	0	20	11	28	28	2	0	18	0
circCDK8	hsa-miR-1257	1	141:272-296	4.23651	0.00192181	up	hsa_circ_0029803|hsa-circRNA2084-7:circbase|deepbase	CDK8	cyclin dependent kinase 8 [Source:HGNC Symbol;Acc:HGNC:1779]	169.22	90.5007	229.141	207.897	21.4166	0	147.88	0	20	11	28	28	2	0	18	0
circCDK8	hsa-miR-1324	1	146:146-167	4.23651	0.00192181	up	hsa_circ_0029803|hsa-circRNA2084-7:circbase|deepbase	CDK8	cyclin dependent kinase 8 [Source:HGNC Symbol;Acc:HGNC:1779]	169.22	90.5007	229.141	207.897	21.4166	0	147.88	0	20	11	28	28	2	0	18	0
circCDK8	hsa-miR-1912	1	142:167-192	4.23651	0.00192181	up	hsa_circ_0029803|hsa-circRNA2084-7:circbase|deepbase	CDK8	cyclin dependent kinase 8 [Source:HGNC Symbol;Acc:HGNC:1779]	169.22	90.5007	229.141	207.897	21.4166	0	147.88	0	20	11	28	28	2	0	18	0
circCDK8	hsa-miR-2467-5p	1	160:195-217	4.23651	0.00192181	up	hsa_circ_0029803|hsa-circRNA2084-7:circbase|deepbase	CDK8	cyclin dependent kinase 8 [Source:HGNC Symbol;Acc:HGNC:1779]	169.22	90.5007	229.141	207.897	21.4166	0	147.88	0	20	11	28	28	2	0	18	0
circCDK8	hsa-miR-3130-5p	1	153:297-316	4.23651	0.00192181	up	hsa_circ_0029803|hsa-circRNA2084-7:circbase|deepbase	CDK8	cyclin dependent kinase 8 [Source:HGNC Symbol;Acc:HGNC:1779]	169.22	90.5007	229.141	207.897	21.4166	0	147.88	0	20	11	28	28	2	0	18	0
circCDK8	hsa-miR-3667-3p	1	162:129-152	4.23651	0.00192181	up	hsa_circ_0029803|hsa-circRNA2084-7:circbase|deepbase	CDK8	cyclin dependent kinase 8 [Source:HGNC Symbol;Acc:HGNC:1779]	169.22	90.5007	229.141	207.897	21.4166	0	147.88	0	20	11	28	28	2	0	18	0
circCDK8	hsa-miR-412-3p	1	153:242-263	4.23651	0.00192181	up	hsa_circ_0029803|hsa-circRNA2084-7:circbase|deepbase	CDK8	cyclin dependent kinase 8 [Source:HGNC Symbol;Acc:HGNC:1779]	169.22	90.5007	229.141	207.897	21.4166	0	147.88	0	20	11	28	28	2	0	18	0
circCDK8	hsa-miR-4689	1	148:99-120	4.23651	0.00192181	up	hsa_circ_0029803|hsa-circRNA2084-7:circbase|deepbase	CDK8	cyclin dependent kinase 8 [Source:HGNC Symbol;Acc:HGNC:1779]	169.22	90.5007	229.141	207.897	21.4166	0	147.88	0	20	11	28	28	2	0	18	0
circCDK8	hsa-miR-548ag	1	150:226-249	4.23651	0.00192181	up	hsa_circ_0029803|hsa-circRNA2084-7:circbase|deepbase	CDK8	cyclin dependent kinase 8 [Source:HGNC Symbol;Acc:HGNC:1779]	169.22	90.5007	229.141	207.897	21.4166	0	147.88	0	20	11	28	28	2	0	18	0
circCDK8	hsa-miR-548aq-5p	1	163:65-86	4.23651	0.00192181	up	hsa_circ_0029803|hsa-circRNA2084-7:circbase|deepbase	CDK8	cyclin dependent kinase 8 [Source:HGNC Symbol;Acc:HGNC:1779]	169.22	90.5007	229.141	207.897	21.4166	0	147.88	0	20	11	28	28	2	0	18	0
circCDK8	hsa-miR-6073	1	160:281-299	4.23651	0.00192181	up	hsa_circ_0029803|hsa-circRNA2084-7:circbase|deepbase	CDK8	cyclin dependent kinase 8 [Source:HGNC Symbol;Acc:HGNC:1779]	169.22	90.5007	229.141	207.897	21.4166	0	147.88	0	20	11	28	28	2	0	18	0
circCDK8	hsa-miR-6764-5p	1	146:168-191	4.23651	0.00192181	up	hsa_circ_0029803|hsa-circRNA2084-7:circbase|deepbase	CDK8	cyclin dependent kinase 8 [Source:HGNC Symbol;Acc:HGNC:1779]	169.22	90.5007	229.141	207.897	21.4166	0	147.88	0	20	11	28	28	2	0	18	0
circCDK8	hsa-miR-6820-3p	1	158:246-267	4.23651	0.00192181	up	hsa_circ_0029803|hsa-circRNA2084-7:circbase|deepbase	CDK8	cyclin dependent kinase 8 [Source:HGNC Symbol;Acc:HGNC:1779]	169.22	90.5007	229.141	207.897	21.4166	0	147.88	0	20	11	28	28	2	0	18	0
circMACROD1	hsa-miR-204-5p	1	143:84-106	4.19547	0.00132812	up	hsa_circ_0096088|hsa-circRNA9540-2:Rybak-Wolf2015|deepbase	MACROD1	MACRO domain containing 1 [Source:HGNC Symbol;Acc:HGNC:29598]	592.269	98.728	155.489	148.498	64.2498	0	115.018	0	70	12	19	20	6	0	14	0
circMACROD1	hsa-miR-211-5p	1	148:82-106	4.19547	0.00132812	up	hsa_circ_0096088|hsa-circRNA9540-2:Rybak-Wolf2015|deepbase	MACROD1	MACRO domain containing 1 [Source:HGNC Symbol;Acc:HGNC:29598]	592.269	98.728	155.489	148.498	64.2498	0	115.018	0	70	12	19	20	6	0	14	0
circMACROD1	hsa-miR-298	1	155:30-51	4.19547	0.00132812	up	hsa_circ_0096088|hsa-circRNA9540-2:Rybak-Wolf2015|deepbase	MACROD1	MACRO domain containing 1 [Source:HGNC Symbol;Acc:HGNC:29598]	592.269	98.728	155.489	148.498	64.2498	0	115.018	0	70	12	19	20	6	0	14	0
circMACROD1	hsa-miR-3155a	1	145:1-18	4.19547	0.00132812	up	hsa_circ_0096088|hsa-circRNA9540-2:Rybak-Wolf2015|deepbase	MACROD1	MACRO domain containing 1 [Source:HGNC Symbol;Acc:HGNC:29598]	592.269	98.728	155.489	148.498	64.2498	0	115.018	0	70	12	19	20	6	0	14	0
circMACROD1	hsa-miR-3155b	1	141:1-18	4.19547	0.00132812	up	hsa_circ_0096088|hsa-circRNA9540-2:Rybak-Wolf2015|deepbase	MACROD1	MACRO domain containing 1 [Source:HGNC Symbol;Acc:HGNC:29598]	592.269	98.728	155.489	148.498	64.2498	0	115.018	0	70	12	19	20	6	0	14	0
circMACROD1	hsa-miR-3655	1	142:7-27	4.19547	0.00132812	up	hsa_circ_0096088|hsa-circRNA9540-2:Rybak-Wolf2015|deepbase	MACROD1	MACRO domain containing 1 [Source:HGNC Symbol;Acc:HGNC:29598]	592.269	98.728	155.489	148.498	64.2498	0	115.018	0	70	12	19	20	6	0	14	0
circMACROD1	hsa-miR-4268	1	149:106-128	4.19547	0.00132812	up	hsa_circ_0096088|hsa-circRNA9540-2:Rybak-Wolf2015|deepbase	MACROD1	MACRO domain containing 1 [Source:HGNC Symbol;Acc:HGNC:29598]	592.269	98.728	155.489	148.498	64.2498	0	115.018	0	70	12	19	20	6	0	14	0
circMACROD1	hsa-miR-4293	1	152:52-68	4.19547	0.00132812	up	hsa_circ_0096088|hsa-circRNA9540-2:Rybak-Wolf2015|deepbase	MACROD1	MACRO domain containing 1 [Source:HGNC Symbol;Acc:HGNC:29598]	592.269	98.728	155.489	148.498	64.2498	0	115.018	0	70	12	19	20	6	0	14	0
circMACROD1	hsa-miR-4326	1	145:108-128	4.19547	0.00132812	up	hsa_circ_0096088|hsa-circRNA9540-2:Rybak-Wolf2015|deepbase	MACROD1	MACRO domain containing 1 [Source:HGNC Symbol;Acc:HGNC:29598]	592.269	98.728	155.489	148.498	64.2498	0	115.018	0	70	12	19	20	6	0	14	0
circMACROD1	hsa-miR-4538	1	152:171-195	4.19547	0.00132812	up	hsa_circ_0096088|hsa-circRNA9540-2:Rybak-Wolf2015|deepbase	MACROD1	MACRO domain containing 1 [Source:HGNC Symbol;Acc:HGNC:29598]	592.269	98.728	155.489	148.498	64.2498	0	115.018	0	70	12	19	20	6	0	14	0
circMACROD1	hsa-miR-4632-3p	1	146:87-111	4.19547	0.00132812	up	hsa_circ_0096088|hsa-circRNA9540-2:Rybak-Wolf2015|deepbase	MACROD1	MACRO domain containing 1 [Source:HGNC Symbol;Acc:HGNC:29598]	592.269	98.728	155.489	148.498	64.2498	0	115.018	0	70	12	19	20	6	0	14	0
circMACROD1	hsa-miR-4633-5p	1	146:118-137	4.19547	0.00132812	up	hsa_circ_0096088|hsa-circRNA9540-2:Rybak-Wolf2015|deepbase	MACROD1	MACRO domain containing 1 [Source:HGNC Symbol;Acc:HGNC:29598]	592.269	98.728	155.489	148.498	64.2498	0	115.018	0	70	12	19	20	6	0	14	0
circMACROD1	hsa-miR-4640-3p	1	150:87-108	4.19547	0.00132812	up	hsa_circ_0096088|hsa-circRNA9540-2:Rybak-Wolf2015|deepbase	MACROD1	MACRO domain containing 1 [Source:HGNC Symbol;Acc:HGNC:29598]	592.269	98.728	155.489	148.498	64.2498	0	115.018	0	70	12	19	20	6	0	14	0
circMACROD1	hsa-miR-4667-5p	1	140:161-180	4.19547	0.00132812	up	hsa_circ_0096088|hsa-circRNA9540-2:Rybak-Wolf2015|deepbase	MACROD1	MACRO domain containing 1 [Source:HGNC Symbol;Acc:HGNC:29598]	592.269	98.728	155.489	148.498	64.2498	0	115.018	0	70	12	19	20	6	0	14	0
circMACROD1	hsa-miR-4674	1	140:111-131	4.19547	0.00132812	up	hsa_circ_0096088|hsa-circRNA9540-2:Rybak-Wolf2015|deepbase	MACROD1	MACRO domain containing 1 [Source:HGNC Symbol;Acc:HGNC:29598]	592.269	98.728	155.489	148.498	64.2498	0	115.018	0	70	12	19	20	6	0	14	0
circMACROD1	hsa-miR-4778-3p	1	163:52-75	4.19547	0.00132812	up	hsa_circ_0096088|hsa-circRNA9540-2:Rybak-Wolf2015|deepbase	MACROD1	MACRO domain containing 1 [Source:HGNC Symbol;Acc:HGNC:29598]	592.269	98.728	155.489	148.498	64.2498	0	115.018	0	70	12	19	20	6	0	14	0
circMACROD1	hsa-miR-5193	1	146:105-128	4.19547	0.00132812	up	hsa_circ_0096088|hsa-circRNA9540-2:Rybak-Wolf2015|deepbase	MACROD1	MACRO domain containing 1 [Source:HGNC Symbol;Acc:HGNC:29598]	592.269	98.728	155.489	148.498	64.2498	0	115.018	0	70	12	19	20	6	0	14	0
circMACROD1	hsa-miR-558	1	148:135-154	4.19547	0.00132812	up	hsa_circ_0096088|hsa-circRNA9540-2:Rybak-Wolf2015|deepbase	MACROD1	MACRO domain containing 1 [Source:HGNC Symbol;Acc:HGNC:29598]	592.269	98.728	155.489	148.498	64.2498	0	115.018	0	70	12	19	20	6	0	14	0
circMACROD1	hsa-miR-639	1	152:159-183	4.19547	0.00132812	up	hsa_circ_0096088|hsa-circRNA9540-2:Rybak-Wolf2015|deepbase	MACROD1	MACRO domain containing 1 [Source:HGNC Symbol;Acc:HGNC:29598]	592.269	98.728	155.489	148.498	64.2498	0	115.018	0	70	12	19	20	6	0	14	0
circMACROD1	hsa-miR-6514-5p	1	144:188-210	4.19547	0.00132812	up	hsa_circ_0096088|hsa-circRNA9540-2:Rybak-Wolf2015|deepbase	MACROD1	MACRO domain containing 1 [Source:HGNC Symbol;Acc:HGNC:29598]	592.269	98.728	155.489	148.498	64.2498	0	115.018	0	70	12	19	20	6	0	14	0
circMACROD1	hsa-miR-661	1	145:110-134	4.19547	0.00132812	up	hsa_circ_0096088|hsa-circRNA9540-2:Rybak-Wolf2015|deepbase	MACROD1	MACRO domain containing 1 [Source:HGNC Symbol;Acc:HGNC:29598]	592.269	98.728	155.489	148.498	64.2498	0	115.018	0	70	12	19	20	6	0	14	0
circMACROD1	hsa-miR-668-3p	1	152:1-24	4.19547	0.00132812	up	hsa_circ_0096088|hsa-circRNA9540-2:Rybak-Wolf2015|deepbase	MACROD1	MACRO domain containing 1 [Source:HGNC Symbol;Acc:HGNC:29598]	592.269	98.728	155.489	148.498	64.2498	0	115.018	0	70	12	19	20	6	0	14	0
circMACROD1	hsa-miR-6729-3p	1	154:88-109	4.19547	0.00132812	up	hsa_circ_0096088|hsa-circRNA9540-2:Rybak-Wolf2015|deepbase	MACROD1	MACRO domain containing 1 [Source:HGNC Symbol;Acc:HGNC:29598]	592.269	98.728	155.489	148.498	64.2498	0	115.018	0	70	12	19	20	6	0	14	0
circMACROD1	hsa-miR-6742-3p	1	142:114-133	4.19547	0.00132812	up	hsa_circ_0096088|hsa-circRNA9540-2:Rybak-Wolf2015|deepbase	MACROD1	MACRO domain containing 1 [Source:HGNC Symbol;Acc:HGNC:29598]	592.269	98.728	155.489	148.498	64.2498	0	115.018	0	70	12	19	20	6	0	14	0
circMACROD1	hsa-miR-6746-3p	1	155:91-112	4.19547	0.00132812	up	hsa_circ_0096088|hsa-circRNA9540-2:Rybak-Wolf2015|deepbase	MACROD1	MACRO domain containing 1 [Source:HGNC Symbol;Acc:HGNC:29598]	592.269	98.728	155.489	148.498	64.2498	0	115.018	0	70	12	19	20	6	0	14	0
circMACROD1	hsa-miR-6749-3p	1	162:17-38	4.19547	0.00132812	up	hsa_circ_0096088|hsa-circRNA9540-2:Rybak-Wolf2015|deepbase	MACROD1	MACRO domain containing 1 [Source:HGNC Symbol;Acc:HGNC:29598]	592.269	98.728	155.489	148.498	64.2498	0	115.018	0	70	12	19	20	6	0	14	0
circMACROD1	hsa-miR-6775-5p	1	141:154-177	4.19547	0.00132812	up	hsa_circ_0096088|hsa-circRNA9540-2:Rybak-Wolf2015|deepbase	MACROD1	MACRO domain containing 1 [Source:HGNC Symbol;Acc:HGNC:29598]	592.269	98.728	155.489	148.498	64.2498	0	115.018	0	70	12	19	20	6	0	14	0
circMACROD1	hsa-miR-6783-3p	1	156:113-134	4.19547	0.00132812	up	hsa_circ_0096088|hsa-circRNA9540-2:Rybak-Wolf2015|deepbase	MACROD1	MACRO domain containing 1 [Source:HGNC Symbol;Acc:HGNC:29598]	592.269	98.728	155.489	148.498	64.2498	0	115.018	0	70	12	19	20	6	0	14	0
circMACROD1	hsa-miR-6788-3p	1	143:79-100	4.19547	0.00132812	up	hsa_circ_0096088|hsa-circRNA9540-2:Rybak-Wolf2015|deepbase	MACROD1	MACRO domain containing 1 [Source:HGNC Symbol;Acc:HGNC:29598]	592.269	98.728	155.489	148.498	64.2498	0	115.018	0	70	12	19	20	6	0	14	0
circMACROD1	hsa-miR-6792-3p	1	151:105-126	4.19547	0.00132812	up	hsa_circ_0096088|hsa-circRNA9540-2:Rybak-Wolf2015|deepbase	MACROD1	MACRO domain containing 1 [Source:HGNC Symbol;Acc:HGNC:29598]	592.269	98.728	155.489	148.498	64.2498	0	115.018	0	70	12	19	20	6	0	14	0
circMACROD1	hsa-miR-6815-3p	1	142:106-129	4.19547	0.00132812	up	hsa_circ_0096088|hsa-circRNA9540-2:Rybak-Wolf2015|deepbase	MACROD1	MACRO domain containing 1 [Source:HGNC Symbol;Acc:HGNC:29598]	592.269	98.728	155.489	148.498	64.2498	0	115.018	0	70	12	19	20	6	0	14	0
circMACROD1	hsa-miR-6859-3p	1	144:87-109	4.19547	0.00132812	up	hsa_circ_0096088|hsa-circRNA9540-2:Rybak-Wolf2015|deepbase	MACROD1	MACRO domain containing 1 [Source:HGNC Symbol;Acc:HGNC:29598]	592.269	98.728	155.489	148.498	64.2498	0	115.018	0	70	12	19	20	6	0	14	0
circMACROD1	hsa-miR-6865-3p	1	154:89-109	4.19547	0.00132812	up	hsa_circ_0096088|hsa-circRNA9540-2:Rybak-Wolf2015|deepbase	MACROD1	MACRO domain containing 1 [Source:HGNC Symbol;Acc:HGNC:29598]	592.269	98.728	155.489	148.498	64.2498	0	115.018	0	70	12	19	20	6	0	14	0
circMACROD1	hsa-miR-6879-3p	1	140:92-111	4.19547	0.00132812	up	hsa_circ_0096088|hsa-circRNA9540-2:Rybak-Wolf2015|deepbase	MACROD1	MACRO domain containing 1 [Source:HGNC Symbol;Acc:HGNC:29598]	592.269	98.728	155.489	148.498	64.2498	0	115.018	0	70	12	19	20	6	0	14	0
circMACROD1	hsa-miR-6880-3p	1	146:100-121	4.19547	0.00132812	up	hsa_circ_0096088|hsa-circRNA9540-2:Rybak-Wolf2015|deepbase	MACROD1	MACRO domain containing 1 [Source:HGNC Symbol;Acc:HGNC:29598]	592.269	98.728	155.489	148.498	64.2498	0	115.018	0	70	12	19	20	6	0	14	0
circMACROD1	hsa-miR-6893-3p	1	142:12-34	4.19547	0.00132812	up	hsa_circ_0096088|hsa-circRNA9540-2:Rybak-Wolf2015|deepbase	MACROD1	MACRO domain containing 1 [Source:HGNC Symbol;Acc:HGNC:29598]	592.269	98.728	155.489	148.498	64.2498	0	115.018	0	70	12	19	20	6	0	14	0
circMACROD1	hsa-miR-7114-5p	1	148:160-180	4.19547	0.00132812	up	hsa_circ_0096088|hsa-circRNA9540-2:Rybak-Wolf2015|deepbase	MACROD1	MACRO domain containing 1 [Source:HGNC Symbol;Acc:HGNC:29598]	592.269	98.728	155.489	148.498	64.2498	0	115.018	0	70	12	19	20	6	0	14	0
circMACROD1	hsa-miR-7161-3p	1	148:50-79	4.19547	0.00132812	up	hsa_circ_0096088|hsa-circRNA9540-2:Rybak-Wolf2015|deepbase	MACROD1	MACRO domain containing 1 [Source:HGNC Symbol;Acc:HGNC:29598]	592.269	98.728	155.489	148.498	64.2498	0	115.018	0	70	12	19	20	6	0	14	0
circMACROD1	hsa-miR-7846-3p	1	144:159-179	4.19547	0.00132812	up	hsa_circ_0096088|hsa-circRNA9540-2:Rybak-Wolf2015|deepbase	MACROD1	MACRO domain containing 1 [Source:HGNC Symbol;Acc:HGNC:29598]	592.269	98.728	155.489	148.498	64.2498	0	115.018	0	70	12	19	20	6	0	14	0
circMACROD1	hsa-miR-939-3p	1	157:113-133	4.19547	0.00132812	up	hsa_circ_0096088|hsa-circRNA9540-2:Rybak-Wolf2015|deepbase	MACROD1	MACRO domain containing 1 [Source:HGNC Symbol;Acc:HGNC:29598]	592.269	98.728	155.489	148.498	64.2498	0	115.018	0	70	12	19	20	6	0	14	0
circVAPA	hsa-miR-101-3p	1	148:82-103	4.16329	0.000651137	up	hsa_circ_0006990|hsa-circRNA3606-6:circbase|deepbase	VAPA	VAMP associated protein A [Source:HGNC Symbol;Acc:HGNC:12648]	25.383	156.319	147.305	118.798	0	0	32.8622	0	3	19	18	16	0	0	4	0
circVAPA	hsa-miR-128-1-5p	1	141:149-171	4.16329	0.000651137	up	hsa_circ_0006990|hsa-circRNA3606-6:circbase|deepbase	VAPA	VAMP associated protein A [Source:HGNC Symbol;Acc:HGNC:12648]	25.383	156.319	147.305	118.798	0	0	32.8622	0	3	19	18	16	0	0	4	0
circVAPA	hsa-miR-132-3p	1	152:127-151	4.16329	0.000651137	up	hsa_circ_0006990|hsa-circRNA3606-6:circbase|deepbase	VAPA	VAMP associated protein A [Source:HGNC Symbol;Acc:HGNC:12648]	25.383	156.319	147.305	118.798	0	0	32.8622	0	3	19	18	16	0	0	4	0
circVAPA	hsa-miR-19b-1-5p	1	160:254-277	4.16329	0.000651137	up	hsa_circ_0006990|hsa-circRNA3606-6:circbase|deepbase	VAPA	VAMP associated protein A [Source:HGNC Symbol;Acc:HGNC:12648]	25.383	156.319	147.305	118.798	0	0	32.8622	0	3	19	18	16	0	0	4	0
circVAPA	hsa-miR-216a-3p	1	141:124-145	4.16329	0.000651137	up	hsa_circ_0006990|hsa-circRNA3606-6:circbase|deepbase	VAPA	VAMP associated protein A [Source:HGNC Symbol;Acc:HGNC:12648]	25.383	156.319	147.305	118.798	0	0	32.8622	0	3	19	18	16	0	0	4	0
circVAPA	hsa-miR-2682-3p	1	153:250-272	4.16329	0.000651137	up	hsa_circ_0006990|hsa-circRNA3606-6:circbase|deepbase	VAPA	VAMP associated protein A [Source:HGNC Symbol;Acc:HGNC:12648]	25.383	156.319	147.305	118.798	0	0	32.8622	0	3	19	18	16	0	0	4	0
circVAPA	hsa-miR-3152-5p	1	174:254-274	4.16329	0.000651137	up	hsa_circ_0006990|hsa-circRNA3606-6:circbase|deepbase	VAPA	VAMP associated protein A [Source:HGNC Symbol;Acc:HGNC:12648]	25.383	156.319	147.305	118.798	0	0	32.8622	0	3	19	18	16	0	0	4	0
circVAPA	hsa-miR-342-3p	1	157:86-108	4.16329	0.000651137	up	hsa_circ_0006990|hsa-circRNA3606-6:circbase|deepbase	VAPA	VAMP associated protein A [Source:HGNC Symbol;Acc:HGNC:12648]	25.383	156.319	147.305	118.798	0	0	32.8622	0	3	19	18	16	0	0	4	0
circVAPA	hsa-miR-4425	1	143:93-115	4.16329	0.000651137	up	hsa_circ_0006990|hsa-circRNA3606-6:circbase|deepbase	VAPA	VAMP associated protein A [Source:HGNC Symbol;Acc:HGNC:12648]	25.383	156.319	147.305	118.798	0	0	32.8622	0	3	19	18	16	0	0	4	0
circVAPA	hsa-miR-4512	1	147:90-113	4.16329	0.000651137	up	hsa_circ_0006990|hsa-circRNA3606-6:circbase|deepbase	VAPA	VAMP associated protein A [Source:HGNC Symbol;Acc:HGNC:12648]	25.383	156.319	147.305	118.798	0	0	32.8622	0	3	19	18	16	0	0	4	0
circVAPA	hsa-miR-5003-3p	1	157:44-63	4.16329	0.000651137	up	hsa_circ_0006990|hsa-circRNA3606-6:circbase|deepbase	VAPA	VAMP associated protein A [Source:HGNC Symbol;Acc:HGNC:12648]	25.383	156.319	147.305	118.798	0	0	32.8622	0	3	19	18	16	0	0	4	0
circVAPA	hsa-miR-504-5p	1	150:115-138	4.16329	0.000651137	up	hsa_circ_0006990|hsa-circRNA3606-6:circbase|deepbase	VAPA	VAMP associated protein A [Source:HGNC Symbol;Acc:HGNC:12648]	25.383	156.319	147.305	118.798	0	0	32.8622	0	3	19	18	16	0	0	4	0
circVAPA	hsa-miR-6781-3p	1	171:249-272	4.16329	0.000651137	up	hsa_circ_0006990|hsa-circRNA3606-6:circbase|deepbase	VAPA	VAMP associated protein A [Source:HGNC Symbol;Acc:HGNC:12648]	25.383	156.319	147.305	118.798	0	0	32.8622	0	3	19	18	16	0	0	4	0
circVAPA	hsa-miR-6818-3p	1	149:253-273	4.16329	0.000651137	up	hsa_circ_0006990|hsa-circRNA3606-6:circbase|deepbase	VAPA	VAMP associated protein A [Source:HGNC Symbol;Acc:HGNC:12648]	25.383	156.319	147.305	118.798	0	0	32.8622	0	3	19	18	16	0	0	4	0
circVAPA	hsa-miR-6819-3p	1	143:252-273	4.16329	0.000651137	up	hsa_circ_0006990|hsa-circRNA3606-6:circbase|deepbase	VAPA	VAMP associated protein A [Source:HGNC Symbol;Acc:HGNC:12648]	25.383	156.319	147.305	118.798	0	0	32.8622	0	3	19	18	16	0	0	4	0
circVAPA	hsa-miR-6880-5p	1	154:214-235	4.16329	0.000651137	up	hsa_circ_0006990|hsa-circRNA3606-6:circbase|deepbase	VAPA	VAMP associated protein A [Source:HGNC Symbol;Acc:HGNC:12648]	25.383	156.319	147.305	118.798	0	0	32.8622	0	3	19	18	16	0	0	4	0
circVAPA	hsa-miR-6884-3p	1	146:241-264	4.16329	0.000651137	up	hsa_circ_0006990|hsa-circRNA3606-6:circbase|deepbase	VAPA	VAMP associated protein A [Source:HGNC Symbol;Acc:HGNC:12648]	25.383	156.319	147.305	118.798	0	0	32.8622	0	3	19	18	16	0	0	4	0
circTRAPPC9	hsa-miR-1226-5p	1	146:1-10	4.1562	0.00103041	up	hsa_circ_0004380|hsa-circRNA15622-22:circbase|deepbase	TRAPPC9	trafficking protein particle complex 9 [Source:HGNC Symbol;Acc:HGNC:30832]	67.6879	164.547	32.7345	118.798	21.4166	0	0	0	8	20	4	16	2	0	0	0
circTRAPPC9	hsa-miR-148a-5p	1	149:44-65	4.1562	0.00103041	up	hsa_circ_0004380|hsa-circRNA15622-22:circbase|deepbase	TRAPPC9	trafficking protein particle complex 9 [Source:HGNC Symbol;Acc:HGNC:30832]	67.6879	164.547	32.7345	118.798	21.4166	0	0	0	8	20	4	16	2	0	0	0
circTRAPPC9	hsa-miR-2115-5p	1	161:187-207	4.1562	0.00103041	up	hsa_circ_0004380|hsa-circRNA15622-22:circbase|deepbase	TRAPPC9	trafficking protein particle complex 9 [Source:HGNC Symbol;Acc:HGNC:30832]	67.6879	164.547	32.7345	118.798	21.4166	0	0	0	8	20	4	16	2	0	0	0
circTRAPPC9	hsa-miR-2116-5p	1	156:43-63	4.1562	0.00103041	up	hsa_circ_0004380|hsa-circRNA15622-22:circbase|deepbase	TRAPPC9	trafficking protein particle complex 9 [Source:HGNC Symbol;Acc:HGNC:30832]	67.6879	164.547	32.7345	118.798	21.4166	0	0	0	8	20	4	16	2	0	0	0
circTRAPPC9	hsa-miR-29c-5p	1	143:29-52	4.1562	0.00103041	up	hsa_circ_0004380|hsa-circRNA15622-22:circbase|deepbase	TRAPPC9	trafficking protein particle complex 9 [Source:HGNC Symbol;Acc:HGNC:30832]	67.6879	164.547	32.7345	118.798	21.4166	0	0	0	8	20	4	16	2	0	0	0
circTRAPPC9	hsa-miR-4277	1	165:46-65	4.1562	0.00103041	up	hsa_circ_0004380|hsa-circRNA15622-22:circbase|deepbase	TRAPPC9	trafficking protein particle complex 9 [Source:HGNC Symbol;Acc:HGNC:30832]	67.6879	164.547	32.7345	118.798	21.4166	0	0	0	8	20	4	16	2	0	0	0
circTRAPPC9	hsa-miR-449c-5p	1	151:46-68	4.1562	0.00103041	up	hsa_circ_0004380|hsa-circRNA15622-22:circbase|deepbase	TRAPPC9	trafficking protein particle complex 9 [Source:HGNC Symbol;Acc:HGNC:30832]	67.6879	164.547	32.7345	118.798	21.4166	0	0	0	8	20	4	16	2	0	0	0
circTRAPPC9	hsa-miR-4656	1	140:53-74	4.1562	0.00103041	up	hsa_circ_0004380|hsa-circRNA15622-22:circbase|deepbase	TRAPPC9	trafficking protein particle complex 9 [Source:HGNC Symbol;Acc:HGNC:30832]	67.6879	164.547	32.7345	118.798	21.4166	0	0	0	8	20	4	16	2	0	0	0
circTRAPPC9	hsa-miR-4680-3p	1	162:169-190	4.1562	0.00103041	up	hsa_circ_0004380|hsa-circRNA15622-22:circbase|deepbase	TRAPPC9	trafficking protein particle complex 9 [Source:HGNC Symbol;Acc:HGNC:30832]	67.6879	164.547	32.7345	118.798	21.4166	0	0	0	8	20	4	16	2	0	0	0
circTRAPPC9	hsa-miR-4710	1	155:1-12	4.1562	0.00103041	up	hsa_circ_0004380|hsa-circRNA15622-22:circbase|deepbase	TRAPPC9	trafficking protein particle complex 9 [Source:HGNC Symbol;Acc:HGNC:30832]	67.6879	164.547	32.7345	118.798	21.4166	0	0	0	8	20	4	16	2	0	0	0
circTRAPPC9	hsa-miR-4737	1	150:165-184	4.1562	0.00103041	up	hsa_circ_0004380|hsa-circRNA15622-22:circbase|deepbase	TRAPPC9	trafficking protein particle complex 9 [Source:HGNC Symbol;Acc:HGNC:30832]	67.6879	164.547	32.7345	118.798	21.4166	0	0	0	8	20	4	16	2	0	0	0
circTRAPPC9	hsa-miR-664b-5p	1	163:52-74	4.1562	0.00103041	up	hsa_circ_0004380|hsa-circRNA15622-22:circbase|deepbase	TRAPPC9	trafficking protein particle complex 9 [Source:HGNC Symbol;Acc:HGNC:30832]	67.6879	164.547	32.7345	118.798	21.4166	0	0	0	8	20	4	16	2	0	0	0
circTRAPPC9	hsa-miR-6727-5p	1	140:53-77	4.1562	0.00103041	up	hsa_circ_0004380|hsa-circRNA15622-22:circbase|deepbase	TRAPPC9	trafficking protein particle complex 9 [Source:HGNC Symbol;Acc:HGNC:30832]	67.6879	164.547	32.7345	118.798	21.4166	0	0	0	8	20	4	16	2	0	0	0
circTRAPPC9	hsa-miR-6814-3p	1	145:115-138	4.1562	0.00103041	up	hsa_circ_0004380|hsa-circRNA15622-22:circbase|deepbase	TRAPPC9	trafficking protein particle complex 9 [Source:HGNC Symbol;Acc:HGNC:30832]	67.6879	164.547	32.7345	118.798	21.4166	0	0	0	8	20	4	16	2	0	0	0
circTRAPPC9	hsa-miR-6823-5p	1	157:12-31	4.1562	0.00103041	up	hsa_circ_0004380|hsa-circRNA15622-22:circbase|deepbase	TRAPPC9	trafficking protein particle complex 9 [Source:HGNC Symbol;Acc:HGNC:30832]	67.6879	164.547	32.7345	118.798	21.4166	0	0	0	8	20	4	16	2	0	0	0
circTRAPPC9	hsa-miR-6839-5p	1	145:169-190	4.1562	0.00103041	up	hsa_circ_0004380|hsa-circRNA15622-22:circbase|deepbase	TRAPPC9	trafficking protein particle complex 9 [Source:HGNC Symbol;Acc:HGNC:30832]	67.6879	164.547	32.7345	118.798	21.4166	0	0	0	8	20	4	16	2	0	0	0
circTRAPPC9	hsa-miR-7158-5p	1	145:129-149	4.1562	0.00103041	up	hsa_circ_0004380|hsa-circRNA15622-22:circbase|deepbase	TRAPPC9	trafficking protein particle complex 9 [Source:HGNC Symbol;Acc:HGNC:30832]	67.6879	164.547	32.7345	118.798	21.4166	0	0	0	8	20	4	16	2	0	0	0
circTRAPPC9	hsa-miR-770-5p	1	150:23-44	4.1562	0.00103041	up	hsa_circ_0004380|hsa-circRNA15622-22:circbase|deepbase	TRAPPC9	trafficking protein particle complex 9 [Source:HGNC Symbol;Acc:HGNC:30832]	67.6879	164.547	32.7345	118.798	21.4166	0	0	0	8	20	4	16	2	0	0	0
circTRAPPC9	hsa-miR-8088	1	145:23-45	4.1562	0.00103041	up	hsa_circ_0004380|hsa-circRNA15622-22:circbase|deepbase	TRAPPC9	trafficking protein particle complex 9 [Source:HGNC Symbol;Acc:HGNC:30832]	67.6879	164.547	32.7345	118.798	21.4166	0	0	0	8	20	4	16	2	0	0	0
circGIGYF1	hsa-miR-1248	1	142:5-31	-4.12719	0.00442278	down	hsa_circ_0006271|hsa-circRNA15246-18:circbase|deepbase	GIGYF1	GRB10 interacting GYF protein 1 [Source:HGNC Symbol;Acc:HGNC:9126]	0	106.955	0	0	310.541	175.801	98.5867	125.811	0	13	0	0	29	21	12	16
circGIGYF1	hsa-miR-1470	1	151:106-127	-4.12719	0.00442278	down	hsa_circ_0006271|hsa-circRNA15246-18:circbase|deepbase	GIGYF1	GRB10 interacting GYF protein 1 [Source:HGNC Symbol;Acc:HGNC:9126]	0	106.955	0	0	310.541	175.801	98.5867	125.811	0	13	0	0	29	21	12	16
circGIGYF1	hsa-miR-2113	1	144:118-138	-4.12719	0.00442278	down	hsa_circ_0006271|hsa-circRNA15246-18:circbase|deepbase	GIGYF1	GRB10 interacting GYF protein 1 [Source:HGNC Symbol;Acc:HGNC:9126]	0	106.955	0	0	310.541	175.801	98.5867	125.811	0	13	0	0	29	21	12	16
circGIGYF1	hsa-miR-2115-5p	1	148:68-92	-4.12719	0.00442278	down	hsa_circ_0006271|hsa-circRNA15246-18:circbase|deepbase	GIGYF1	GRB10 interacting GYF protein 1 [Source:HGNC Symbol;Acc:HGNC:9126]	0	106.955	0	0	310.541	175.801	98.5867	125.811	0	13	0	0	29	21	12	16
circGIGYF1	hsa-miR-2355-5p	1	141:58-79	-4.12719	0.00442278	down	hsa_circ_0006271|hsa-circRNA15246-18:circbase|deepbase	GIGYF1	GRB10 interacting GYF protein 1 [Source:HGNC Symbol;Acc:HGNC:9126]	0	106.955	0	0	310.541	175.801	98.5867	125.811	0	13	0	0	29	21	12	16
circGIGYF1	hsa-miR-3138	1	157:34-54	-4.12719	0.00442278	down	hsa_circ_0006271|hsa-circRNA15246-18:circbase|deepbase	GIGYF1	GRB10 interacting GYF protein 1 [Source:HGNC Symbol;Acc:HGNC:9126]	0	106.955	0	0	310.541	175.801	98.5867	125.811	0	13	0	0	29	21	12	16
circGIGYF1	hsa-miR-3160-5p	1	152:121-140	-4.12719	0.00442278	down	hsa_circ_0006271|hsa-circRNA15246-18:circbase|deepbase	GIGYF1	GRB10 interacting GYF protein 1 [Source:HGNC Symbol;Acc:HGNC:9126]	0	106.955	0	0	310.541	175.801	98.5867	125.811	0	13	0	0	29	21	12	16
circGIGYF1	hsa-miR-328-3p	1	151:109-130	-4.12719	0.00442278	down	hsa_circ_0006271|hsa-circRNA15246-18:circbase|deepbase	GIGYF1	GRB10 interacting GYF protein 1 [Source:HGNC Symbol;Acc:HGNC:9126]	0	106.955	0	0	310.541	175.801	98.5867	125.811	0	13	0	0	29	21	12	16
circGIGYF1	hsa-miR-361-3p	1	159:58-79	-4.12719	0.00442278	down	hsa_circ_0006271|hsa-circRNA15246-18:circbase|deepbase	GIGYF1	GRB10 interacting GYF protein 1 [Source:HGNC Symbol;Acc:HGNC:9126]	0	106.955	0	0	310.541	175.801	98.5867	125.811	0	13	0	0	29	21	12	16
circGIGYF1	hsa-miR-4514	1	159:58-75	-4.12719	0.00442278	down	hsa_circ_0006271|hsa-circRNA15246-18:circbase|deepbase	GIGYF1	GRB10 interacting GYF protein 1 [Source:HGNC Symbol;Acc:HGNC:9126]	0	106.955	0	0	310.541	175.801	98.5867	125.811	0	13	0	0	29	21	12	16
circGIGYF1	hsa-miR-4652-3p	1	144:116-137	-4.12719	0.00442278	down	hsa_circ_0006271|hsa-circRNA15246-18:circbase|deepbase	GIGYF1	GRB10 interacting GYF protein 1 [Source:HGNC Symbol;Acc:HGNC:9126]	0	106.955	0	0	310.541	175.801	98.5867	125.811	0	13	0	0	29	21	12	16
circGIGYF1	hsa-miR-4673	1	167:56-76	-4.12719	0.00442278	down	hsa_circ_0006271|hsa-circRNA15246-18:circbase|deepbase	GIGYF1	GRB10 interacting GYF protein 1 [Source:HGNC Symbol;Acc:HGNC:9126]	0	106.955	0	0	310.541	175.801	98.5867	125.811	0	13	0	0	29	21	12	16
circGIGYF1	hsa-miR-4677-5p	1	146:81-101	-4.12719	0.00442278	down	hsa_circ_0006271|hsa-circRNA15246-18:circbase|deepbase	GIGYF1	GRB10 interacting GYF protein 1 [Source:HGNC Symbol;Acc:HGNC:9126]	0	106.955	0	0	310.541	175.801	98.5867	125.811	0	13	0	0	29	21	12	16
circGIGYF1	hsa-miR-4686	1	152:115-137	-4.12719	0.00442278	down	hsa_circ_0006271|hsa-circRNA15246-18:circbase|deepbase	GIGYF1	GRB10 interacting GYF protein 1 [Source:HGNC Symbol;Acc:HGNC:9126]	0	106.955	0	0	310.541	175.801	98.5867	125.811	0	13	0	0	29	21	12	16
circGIGYF1	hsa-miR-4691-5p	1	150:59-80	-4.12719	0.00442278	down	hsa_circ_0006271|hsa-circRNA15246-18:circbase|deepbase	GIGYF1	GRB10 interacting GYF protein 1 [Source:HGNC Symbol;Acc:HGNC:9126]	0	106.955	0	0	310.541	175.801	98.5867	125.811	0	13	0	0	29	21	12	16
circGIGYF1	hsa-miR-4692	1	158:53-75	-4.12719	0.00442278	down	hsa_circ_0006271|hsa-circRNA15246-18:circbase|deepbase	GIGYF1	GRB10 interacting GYF protein 1 [Source:HGNC Symbol;Acc:HGNC:9126]	0	106.955	0	0	310.541	175.801	98.5867	125.811	0	13	0	0	29	21	12	16
circGIGYF1	hsa-miR-4763-3p	1	144:51-73	-4.12719	0.00442278	down	hsa_circ_0006271|hsa-circRNA15246-18:circbase|deepbase	GIGYF1	GRB10 interacting GYF protein 1 [Source:HGNC Symbol;Acc:HGNC:9126]	0	106.955	0	0	310.541	175.801	98.5867	125.811	0	13	0	0	29	21	12	16
circGIGYF1	hsa-miR-636	1	140:112-135	-4.12719	0.00442278	down	hsa_circ_0006271|hsa-circRNA15246-18:circbase|deepbase	GIGYF1	GRB10 interacting GYF protein 1 [Source:HGNC Symbol;Acc:HGNC:9126]	0	106.955	0	0	310.541	175.801	98.5867	125.811	0	13	0	0	29	21	12	16
circGIGYF1	hsa-miR-639	1	143:1-19	-4.12719	0.00442278	down	hsa_circ_0006271|hsa-circRNA15246-18:circbase|deepbase	GIGYF1	GRB10 interacting GYF protein 1 [Source:HGNC Symbol;Acc:HGNC:9126]	0	106.955	0	0	310.541	175.801	98.5867	125.811	0	13	0	0	29	21	12	16
circGIGYF1	hsa-miR-6504-5p	1	151:129-147	-4.12719	0.00442278	down	hsa_circ_0006271|hsa-circRNA15246-18:circbase|deepbase	GIGYF1	GRB10 interacting GYF protein 1 [Source:HGNC Symbol;Acc:HGNC:9126]	0	106.955	0	0	310.541	175.801	98.5867	125.811	0	13	0	0	29	21	12	16
circGIGYF1	hsa-miR-6728-3p	1	147:117-137	-4.12719	0.00442278	down	hsa_circ_0006271|hsa-circRNA15246-18:circbase|deepbase	GIGYF1	GRB10 interacting GYF protein 1 [Source:HGNC Symbol;Acc:HGNC:9126]	0	106.955	0	0	310.541	175.801	98.5867	125.811	0	13	0	0	29	21	12	16
circGIGYF1	hsa-miR-6738-3p	1	140:113-137	-4.12719	0.00442278	down	hsa_circ_0006271|hsa-circRNA15246-18:circbase|deepbase	GIGYF1	GRB10 interacting GYF protein 1 [Source:HGNC Symbol;Acc:HGNC:9126]	0	106.955	0	0	310.541	175.801	98.5867	125.811	0	13	0	0	29	21	12	16
circGIGYF1	hsa-miR-6774-3p	1	151:64-84	-4.12719	0.00442278	down	hsa_circ_0006271|hsa-circRNA15246-18:circbase|deepbase	GIGYF1	GRB10 interacting GYF protein 1 [Source:HGNC Symbol;Acc:HGNC:9126]	0	106.955	0	0	310.541	175.801	98.5867	125.811	0	13	0	0	29	21	12	16
circGIGYF1	hsa-miR-6808-5p	1	150:51-74	-4.12719	0.00442278	down	hsa_circ_0006271|hsa-circRNA15246-18:circbase|deepbase	GIGYF1	GRB10 interacting GYF protein 1 [Source:HGNC Symbol;Acc:HGNC:9126]	0	106.955	0	0	310.541	175.801	98.5867	125.811	0	13	0	0	29	21	12	16
circGIGYF1	hsa-miR-6840-5p	1	144:56-79	-4.12719	0.00442278	down	hsa_circ_0006271|hsa-circRNA15246-18:circbase|deepbase	GIGYF1	GRB10 interacting GYF protein 1 [Source:HGNC Symbol;Acc:HGNC:9126]	0	106.955	0	0	310.541	175.801	98.5867	125.811	0	13	0	0	29	21	12	16
circGIGYF1	hsa-miR-6842-3p	1	167:124-146	-4.12719	0.00442278	down	hsa_circ_0006271|hsa-circRNA15246-18:circbase|deepbase	GIGYF1	GRB10 interacting GYF protein 1 [Source:HGNC Symbol;Acc:HGNC:9126]	0	106.955	0	0	310.541	175.801	98.5867	125.811	0	13	0	0	29	21	12	16
circGIGYF1	hsa-miR-6857-5p	1	142:5-25	-4.12719	0.00442278	down	hsa_circ_0006271|hsa-circRNA15246-18:circbase|deepbase	GIGYF1	GRB10 interacting GYF protein 1 [Source:HGNC Symbol;Acc:HGNC:9126]	0	106.955	0	0	310.541	175.801	98.5867	125.811	0	13	0	0	29	21	12	16
circGIGYF1	hsa-miR-6893-3p	1	158:143-165	-4.12719	0.00442278	down	hsa_circ_0006271|hsa-circRNA15246-18:circbase|deepbase	GIGYF1	GRB10 interacting GYF protein 1 [Source:HGNC Symbol;Acc:HGNC:9126]	0	106.955	0	0	310.541	175.801	98.5867	125.811	0	13	0	0	29	21	12	16
circGIGYF1	hsa-miR-6893-5p	1	149:55-74	-4.12719	0.00442278	down	hsa_circ_0006271|hsa-circRNA15246-18:circbase|deepbase	GIGYF1	GRB10 interacting GYF protein 1 [Source:HGNC Symbol;Acc:HGNC:9126]	0	106.955	0	0	310.541	175.801	98.5867	125.811	0	13	0	0	29	21	12	16
circGIGYF1	hsa-miR-892b	1	143:126-148	-4.12719	0.00442278	down	hsa_circ_0006271|hsa-circRNA15246-18:circbase|deepbase	GIGYF1	GRB10 interacting GYF protein 1 [Source:HGNC Symbol;Acc:HGNC:9126]	0	106.955	0	0	310.541	175.801	98.5867	125.811	0	13	0	0	29	21	12	16
circGIGYF1	hsa-miR-9-5p	1	152:75-97	-4.12719	0.00442278	down	hsa_circ_0006271|hsa-circRNA15246-18:circbase|deepbase	GIGYF1	GRB10 interacting GYF protein 1 [Source:HGNC Symbol;Acc:HGNC:9126]	0	106.955	0	0	310.541	175.801	98.5867	125.811	0	13	0	0	29	21	12	16
circLMF1	hsa-miR-1205	1	145:52-71	-4.21888	0.00155452	down	hsa_circ_0007701|hsa-circRNA10923-6:circbase|deepbase	LMF1	lipase maturation factor 1 [Source:HGNC Symbol;Acc:HGNC:14154]	0	57.5914	0	0	396.207	159.058	106.802	62.9057	0	7	0	0	37	19	13	8
circLMF1	hsa-miR-1299	1	143:84-106	-4.21888	0.00155452	down	hsa_circ_0007701|hsa-circRNA10923-6:circbase|deepbase	LMF1	lipase maturation factor 1 [Source:HGNC Symbol;Acc:HGNC:14154]	0	57.5914	0	0	396.207	159.058	106.802	62.9057	0	7	0	0	37	19	13	8
circLMF1	hsa-miR-1343-5p	1	157:45-66	-4.21888	0.00155452	down	hsa_circ_0007701|hsa-circRNA10923-6:circbase|deepbase	LMF1	lipase maturation factor 1 [Source:HGNC Symbol;Acc:HGNC:14154]	0	57.5914	0	0	396.207	159.058	106.802	62.9057	0	7	0	0	37	19	13	8
circLMF1	hsa-miR-140-3p	1	143:256-274	-4.21888	0.00155452	down	hsa_circ_0007701|hsa-circRNA10923-6:circbase|deepbase	LMF1	lipase maturation factor 1 [Source:HGNC Symbol;Acc:HGNC:14154]	0	57.5914	0	0	396.207	159.058	106.802	62.9057	0	7	0	0	37	19	13	8
circLMF1	hsa-miR-211-3p	1	155:270-291	-4.21888	0.00155452	down	hsa_circ_0007701|hsa-circRNA10923-6:circbase|deepbase	LMF1	lipase maturation factor 1 [Source:HGNC Symbol;Acc:HGNC:14154]	0	57.5914	0	0	396.207	159.058	106.802	62.9057	0	7	0	0	37	19	13	8
circLMF1	hsa-miR-22-5p	1	163:66-87	-4.21888	0.00155452	down	hsa_circ_0007701|hsa-circRNA10923-6:circbase|deepbase	LMF1	lipase maturation factor 1 [Source:HGNC Symbol;Acc:HGNC:14154]	0	57.5914	0	0	396.207	159.058	106.802	62.9057	0	7	0	0	37	19	13	8
circLMF1	hsa-miR-2276-5p	1	149:36-57	-4.21888	0.00155452	down	hsa_circ_0007701|hsa-circRNA10923-6:circbase|deepbase	LMF1	lipase maturation factor 1 [Source:HGNC Symbol;Acc:HGNC:14154]	0	57.5914	0	0	396.207	159.058	106.802	62.9057	0	7	0	0	37	19	13	8
circLMF1	hsa-miR-2392	1	153:129-149	-4.21888	0.00155452	down	hsa_circ_0007701|hsa-circRNA10923-6:circbase|deepbase	LMF1	lipase maturation factor 1 [Source:HGNC Symbol;Acc:HGNC:14154]	0	57.5914	0	0	396.207	159.058	106.802	62.9057	0	7	0	0	37	19	13	8
circLMF1	hsa-miR-23a-3p	1	154:280-301	-4.21888	0.00155452	down	hsa_circ_0007701|hsa-circRNA10923-6:circbase|deepbase	LMF1	lipase maturation factor 1 [Source:HGNC Symbol;Acc:HGNC:14154]	0	57.5914	0	0	396.207	159.058	106.802	62.9057	0	7	0	0	37	19	13	8
circLMF1	hsa-miR-23b-3p	1	152:280-301	-4.21888	0.00155452	down	hsa_circ_0007701|hsa-circRNA10923-6:circbase|deepbase	LMF1	lipase maturation factor 1 [Source:HGNC Symbol;Acc:HGNC:14154]	0	57.5914	0	0	396.207	159.058	106.802	62.9057	0	7	0	0	37	19	13	8
circLMF1	hsa-miR-3141	1	140:250-269	-4.21888	0.00155452	down	hsa_circ_0007701|hsa-circRNA10923-6:circbase|deepbase	LMF1	lipase maturation factor 1 [Source:HGNC Symbol;Acc:HGNC:14154]	0	57.5914	0	0	396.207	159.058	106.802	62.9057	0	7	0	0	37	19	13	8
circLMF1	hsa-miR-3153	1	146:4-26	-4.21888	0.00155452	down	hsa_circ_0007701|hsa-circRNA10923-6:circbase|deepbase	LMF1	lipase maturation factor 1 [Source:HGNC Symbol;Acc:HGNC:14154]	0	57.5914	0	0	396.207	159.058	106.802	62.9057	0	7	0	0	37	19	13	8
circLMF1	hsa-miR-3158-5p	1	147:51-71	-4.21888	0.00155452	down	hsa_circ_0007701|hsa-circRNA10923-6:circbase|deepbase	LMF1	lipase maturation factor 1 [Source:HGNC Symbol;Acc:HGNC:14154]	0	57.5914	0	0	396.207	159.058	106.802	62.9057	0	7	0	0	37	19	13	8
circLMF1	hsa-miR-3166	1	144:288-311	-4.21888	0.00155452	down	hsa_circ_0007701|hsa-circRNA10923-6:circbase|deepbase	LMF1	lipase maturation factor 1 [Source:HGNC Symbol;Acc:HGNC:14154]	0	57.5914	0	0	396.207	159.058	106.802	62.9057	0	7	0	0	37	19	13	8
circLMF1	hsa-miR-3187-5p	1	149:124-143	-4.21888	0.00155452	down	hsa_circ_0007701|hsa-circRNA10923-6:circbase|deepbase	LMF1	lipase maturation factor 1 [Source:HGNC Symbol;Acc:HGNC:14154]	0	57.5914	0	0	396.207	159.058	106.802	62.9057	0	7	0	0	37	19	13	8
circLMF1	hsa-miR-3189-5p	1	142:250-276	-4.21888	0.00155452	down	hsa_circ_0007701|hsa-circRNA10923-6:circbase|deepbase	LMF1	lipase maturation factor 1 [Source:HGNC Symbol;Acc:HGNC:14154]	0	57.5914	0	0	396.207	159.058	106.802	62.9057	0	7	0	0	37	19	13	8
circLMF1	hsa-miR-3192-3p	1	147:150-170	-4.21888	0.00155452	down	hsa_circ_0007701|hsa-circRNA10923-6:circbase|deepbase	LMF1	lipase maturation factor 1 [Source:HGNC Symbol;Acc:HGNC:14154]	0	57.5914	0	0	396.207	159.058	106.802	62.9057	0	7	0	0	37	19	13	8
circLMF1	hsa-miR-339-5p	1	167:33-55	-4.21888	0.00155452	down	hsa_circ_0007701|hsa-circRNA10923-6:circbase|deepbase	LMF1	lipase maturation factor 1 [Source:HGNC Symbol;Acc:HGNC:14154]	0	57.5914	0	0	396.207	159.058	106.802	62.9057	0	7	0	0	37	19	13	8
circLMF1	hsa-miR-3605-5p	1	155:128-150	-4.21888	0.00155452	down	hsa_circ_0007701|hsa-circRNA10923-6:circbase|deepbase	LMF1	lipase maturation factor 1 [Source:HGNC Symbol;Acc:HGNC:14154]	0	57.5914	0	0	396.207	159.058	106.802	62.9057	0	7	0	0	37	19	13	8
circLMF1	hsa-miR-3619-5p	1	145:172-195	-4.21888	0.00155452	down	hsa_circ_0007701|hsa-circRNA10923-6:circbase|deepbase	LMF1	lipase maturation factor 1 [Source:HGNC Symbol;Acc:HGNC:14154]	0	57.5914	0	0	396.207	159.058	106.802	62.9057	0	7	0	0	37	19	13	8
circLMF1	hsa-miR-3692-5p	1	143:70-96	-4.21888	0.00155452	down	hsa_circ_0007701|hsa-circRNA10923-6:circbase|deepbase	LMF1	lipase maturation factor 1 [Source:HGNC Symbol;Acc:HGNC:14154]	0	57.5914	0	0	396.207	159.058	106.802	62.9057	0	7	0	0	37	19	13	8
circLMF1	hsa-miR-3943	1	149:37-59	-4.21888	0.00155452	down	hsa_circ_0007701|hsa-circRNA10923-6:circbase|deepbase	LMF1	lipase maturation factor 1 [Source:HGNC Symbol;Acc:HGNC:14154]	0	57.5914	0	0	396.207	159.058	106.802	62.9057	0	7	0	0	37	19	13	8
circLMF1	hsa-miR-3978	1	155:7-26	-4.21888	0.00155452	down	hsa_circ_0007701|hsa-circRNA10923-6:circbase|deepbase	LMF1	lipase maturation factor 1 [Source:HGNC Symbol;Acc:HGNC:14154]	0	57.5914	0	0	396.207	159.058	106.802	62.9057	0	7	0	0	37	19	13	8
circLMF1	hsa-miR-4298	1	140:269-290	-4.21888	0.00155452	down	hsa_circ_0007701|hsa-circRNA10923-6:circbase|deepbase	LMF1	lipase maturation factor 1 [Source:HGNC Symbol;Acc:HGNC:14154]	0	57.5914	0	0	396.207	159.058	106.802	62.9057	0	7	0	0	37	19	13	8
circLMF1	hsa-miR-4313	1	156:39-58	-4.21888	0.00155452	down	hsa_circ_0007701|hsa-circRNA10923-6:circbase|deepbase	LMF1	lipase maturation factor 1 [Source:HGNC Symbol;Acc:HGNC:14154]	0	57.5914	0	0	396.207	159.058	106.802	62.9057	0	7	0	0	37	19	13	8
circLMF1	hsa-miR-4322	1	143:230-250	-4.21888	0.00155452	down	hsa_circ_0007701|hsa-circRNA10923-6:circbase|deepbase	LMF1	lipase maturation factor 1 [Source:HGNC Symbol;Acc:HGNC:14154]	0	57.5914	0	0	396.207	159.058	106.802	62.9057	0	7	0	0	37	19	13	8
circLMF1	hsa-miR-4435	1	143:146-168	-4.21888	0.00155452	down	hsa_circ_0007701|hsa-circRNA10923-6:circbase|deepbase	LMF1	lipase maturation factor 1 [Source:HGNC Symbol;Acc:HGNC:14154]	0	57.5914	0	0	396.207	159.058	106.802	62.9057	0	7	0	0	37	19	13	8
circLMF1	hsa-miR-4436b-3p	1	147:245-269	-4.21888	0.00155452	down	hsa_circ_0007701|hsa-circRNA10923-6:circbase|deepbase	LMF1	lipase maturation factor 1 [Source:HGNC Symbol;Acc:HGNC:14154]	0	57.5914	0	0	396.207	159.058	106.802	62.9057	0	7	0	0	37	19	13	8
circLMF1	hsa-miR-4479	1	151:223-245	-4.21888	0.00155452	down	hsa_circ_0007701|hsa-circRNA10923-6:circbase|deepbase	LMF1	lipase maturation factor 1 [Source:HGNC Symbol;Acc:HGNC:14154]	0	57.5914	0	0	396.207	159.058	106.802	62.9057	0	7	0	0	37	19	13	8
circLMF1	hsa-miR-4484	1	143:207-224	-4.21888	0.00155452	down	hsa_circ_0007701|hsa-circRNA10923-6:circbase|deepbase	LMF1	lipase maturation factor 1 [Source:HGNC Symbol;Acc:HGNC:14154]	0	57.5914	0	0	396.207	159.058	106.802	62.9057	0	7	0	0	37	19	13	8
circLMF1	hsa-miR-450a-1-3p	1	147:61-82	-4.21888	0.00155452	down	hsa_circ_0007701|hsa-circRNA10923-6:circbase|deepbase	LMF1	lipase maturation factor 1 [Source:HGNC Symbol;Acc:HGNC:14154]	0	57.5914	0	0	396.207	159.058	106.802	62.9057	0	7	0	0	37	19	13	8
circLMF1	hsa-miR-4632-5p	1	154:240-269	-4.21888	0.00155452	down	hsa_circ_0007701|hsa-circRNA10923-6:circbase|deepbase	LMF1	lipase maturation factor 1 [Source:HGNC Symbol;Acc:HGNC:14154]	0	57.5914	0	0	396.207	159.058	106.802	62.9057	0	7	0	0	37	19	13	8
circLMF1	hsa-miR-4655-5p	1	149:271-293	-4.21888	0.00155452	down	hsa_circ_0007701|hsa-circRNA10923-6:circbase|deepbase	LMF1	lipase maturation factor 1 [Source:HGNC Symbol;Acc:HGNC:14154]	0	57.5914	0	0	396.207	159.058	106.802	62.9057	0	7	0	0	37	19	13	8
circLMF1	hsa-miR-4664-5p	1	143:196-218	-4.21888	0.00155452	down	hsa_circ_0007701|hsa-circRNA10923-6:circbase|deepbase	LMF1	lipase maturation factor 1 [Source:HGNC Symbol;Acc:HGNC:14154]	0	57.5914	0	0	396.207	159.058	106.802	62.9057	0	7	0	0	37	19	13	8
circLMF1	hsa-miR-4688	1	151:268-290	-4.21888	0.00155452	down	hsa_circ_0007701|hsa-circRNA10923-6:circbase|deepbase	LMF1	lipase maturation factor 1 [Source:HGNC Symbol;Acc:HGNC:14154]	0	57.5914	0	0	396.207	159.058	106.802	62.9057	0	7	0	0	37	19	13	8
circLMF1	hsa-miR-4689	1	149:239-259	-4.21888	0.00155452	down	hsa_circ_0007701|hsa-circRNA10923-6:circbase|deepbase	LMF1	lipase maturation factor 1 [Source:HGNC Symbol;Acc:HGNC:14154]	0	57.5914	0	0	396.207	159.058	106.802	62.9057	0	7	0	0	37	19	13	8
circLMF1	hsa-miR-4726-5p	1	143:173-199	-4.21888	0.00155452	down	hsa_circ_0007701|hsa-circRNA10923-6:circbase|deepbase	LMF1	lipase maturation factor 1 [Source:HGNC Symbol;Acc:HGNC:14154]	0	57.5914	0	0	396.207	159.058	106.802	62.9057	0	7	0	0	37	19	13	8
circLMF1	hsa-miR-4733-3p	1	144:1-18	-4.21888	0.00155452	down	hsa_circ_0007701|hsa-circRNA10923-6:circbase|deepbase	LMF1	lipase maturation factor 1 [Source:HGNC Symbol;Acc:HGNC:14154]	0	57.5914	0	0	396.207	159.058	106.802	62.9057	0	7	0	0	37	19	13	8
circLMF1	hsa-miR-4740-3p	1	141:186-207	-4.21888	0.00155452	down	hsa_circ_0007701|hsa-circRNA10923-6:circbase|deepbase	LMF1	lipase maturation factor 1 [Source:HGNC Symbol;Acc:HGNC:14154]	0	57.5914	0	0	396.207	159.058	106.802	62.9057	0	7	0	0	37	19	13	8
circLMF1	hsa-miR-4756-5p	1	150:44-67	-4.21888	0.00155452	down	hsa_circ_0007701|hsa-circRNA10923-6:circbase|deepbase	LMF1	lipase maturation factor 1 [Source:HGNC Symbol;Acc:HGNC:14154]	0	57.5914	0	0	396.207	159.058	106.802	62.9057	0	7	0	0	37	19	13	8
circLMF1	hsa-miR-5008-5p	1	159:257-279	-4.21888	0.00155452	down	hsa_circ_0007701|hsa-circRNA10923-6:circbase|deepbase	LMF1	lipase maturation factor 1 [Source:HGNC Symbol;Acc:HGNC:14154]	0	57.5914	0	0	396.207	159.058	106.802	62.9057	0	7	0	0	37	19	13	8
circLMF1	hsa-miR-505-5p	1	148:179-200	-4.21888	0.00155452	down	hsa_circ_0007701|hsa-circRNA10923-6:circbase|deepbase	LMF1	lipase maturation factor 1 [Source:HGNC Symbol;Acc:HGNC:14154]	0	57.5914	0	0	396.207	159.058	106.802	62.9057	0	7	0	0	37	19	13	8
circLMF1	hsa-miR-518c-5p	1	153:51-73	-4.21888	0.00155452	down	hsa_circ_0007701|hsa-circRNA10923-6:circbase|deepbase	LMF1	lipase maturation factor 1 [Source:HGNC Symbol;Acc:HGNC:14154]	0	57.5914	0	0	396.207	159.058	106.802	62.9057	0	7	0	0	37	19	13	8
circLMF1	hsa-miR-541-3p	1	158:124-144	-4.21888	0.00155452	down	hsa_circ_0007701|hsa-circRNA10923-6:circbase|deepbase	LMF1	lipase maturation factor 1 [Source:HGNC Symbol;Acc:HGNC:14154]	0	57.5914	0	0	396.207	159.058	106.802	62.9057	0	7	0	0	37	19	13	8
circLMF1	hsa-miR-554	1	142:148-165	-4.21888	0.00155452	down	hsa_circ_0007701|hsa-circRNA10923-6:circbase|deepbase	LMF1	lipase maturation factor 1 [Source:HGNC Symbol;Acc:HGNC:14154]	0	57.5914	0	0	396.207	159.058	106.802	62.9057	0	7	0	0	37	19	13	8
circLMF1	hsa-miR-5572	1	140:164-182	-4.21888	0.00155452	down	hsa_circ_0007701|hsa-circRNA10923-6:circbase|deepbase	LMF1	lipase maturation factor 1 [Source:HGNC Symbol;Acc:HGNC:14154]	0	57.5914	0	0	396.207	159.058	106.802	62.9057	0	7	0	0	37	19	13	8
circLMF1	hsa-miR-597-5p	1	143:33-53	-4.21888	0.00155452	down	hsa_circ_0007701|hsa-circRNA10923-6:circbase|deepbase	LMF1	lipase maturation factor 1 [Source:HGNC Symbol;Acc:HGNC:14154]	0	57.5914	0	0	396.207	159.058	106.802	62.9057	0	7	0	0	37	19	13	8
circLMF1	hsa-miR-617	1	153:105-126	-4.21888	0.00155452	down	hsa_circ_0007701|hsa-circRNA10923-6:circbase|deepbase	LMF1	lipase maturation factor 1 [Source:HGNC Symbol;Acc:HGNC:14154]	0	57.5914	0	0	396.207	159.058	106.802	62.9057	0	7	0	0	37	19	13	8
circLMF1	hsa-miR-646	1	140:44-62	-4.21888	0.00155452	down	hsa_circ_0007701|hsa-circRNA10923-6:circbase|deepbase	LMF1	lipase maturation factor 1 [Source:HGNC Symbol;Acc:HGNC:14154]	0	57.5914	0	0	396.207	159.058	106.802	62.9057	0	7	0	0	37	19	13	8
circLMF1	hsa-miR-650	1	147:45-65	-4.21888	0.00155452	down	hsa_circ_0007701|hsa-circRNA10923-6:circbase|deepbase	LMF1	lipase maturation factor 1 [Source:HGNC Symbol;Acc:HGNC:14154]	0	57.5914	0	0	396.207	159.058	106.802	62.9057	0	7	0	0	37	19	13	8
circLMF1	hsa-miR-6500-5p	1	144:177-200	-4.21888	0.00155452	down	hsa_circ_0007701|hsa-circRNA10923-6:circbase|deepbase	LMF1	lipase maturation factor 1 [Source:HGNC Symbol;Acc:HGNC:14154]	0	57.5914	0	0	396.207	159.058	106.802	62.9057	0	7	0	0	37	19	13	8
circLMF1	hsa-miR-654-3p	1	163:150-173	-4.21888	0.00155452	down	hsa_circ_0007701|hsa-circRNA10923-6:circbase|deepbase	LMF1	lipase maturation factor 1 [Source:HGNC Symbol;Acc:HGNC:14154]	0	57.5914	0	0	396.207	159.058	106.802	62.9057	0	7	0	0	37	19	13	8
circLMF1	hsa-miR-6723-5p	1	147:189-210	-4.21888	0.00155452	down	hsa_circ_0007701|hsa-circRNA10923-6:circbase|deepbase	LMF1	lipase maturation factor 1 [Source:HGNC Symbol;Acc:HGNC:14154]	0	57.5914	0	0	396.207	159.058	106.802	62.9057	0	7	0	0	37	19	13	8
circLMF1	hsa-miR-6735-5p	1	151:245-269	-4.21888	0.00155452	down	hsa_circ_0007701|hsa-circRNA10923-6:circbase|deepbase	LMF1	lipase maturation factor 1 [Source:HGNC Symbol;Acc:HGNC:14154]	0	57.5914	0	0	396.207	159.058	106.802	62.9057	0	7	0	0	37	19	13	8
circLMF1	hsa-miR-6746-3p	1	142:41-62	-4.21888	0.00155452	down	hsa_circ_0007701|hsa-circRNA10923-6:circbase|deepbase	LMF1	lipase maturation factor 1 [Source:HGNC Symbol;Acc:HGNC:14154]	0	57.5914	0	0	396.207	159.058	106.802	62.9057	0	7	0	0	37	19	13	8
circLMF1	hsa-miR-6753-5p	1	151:271-293	-4.21888	0.00155452	down	hsa_circ_0007701|hsa-circRNA10923-6:circbase|deepbase	LMF1	lipase maturation factor 1 [Source:HGNC Symbol;Acc:HGNC:14154]	0	57.5914	0	0	396.207	159.058	106.802	62.9057	0	7	0	0	37	19	13	8
circLMF1	hsa-miR-6756-5p	1	145:123-145	-4.21888	0.00155452	down	hsa_circ_0007701|hsa-circRNA10923-6:circbase|deepbase	LMF1	lipase maturation factor 1 [Source:HGNC Symbol;Acc:HGNC:14154]	0	57.5914	0	0	396.207	159.058	106.802	62.9057	0	7	0	0	37	19	13	8
circLMF1	hsa-miR-6769a-5p	1	146:124-144	-4.21888	0.00155452	down	hsa_circ_0007701|hsa-circRNA10923-6:circbase|deepbase	LMF1	lipase maturation factor 1 [Source:HGNC Symbol;Acc:HGNC:14154]	0	57.5914	0	0	396.207	159.058	106.802	62.9057	0	7	0	0	37	19	13	8
circLMF1	hsa-miR-6769b-5p	1	148:122-144	-4.21888	0.00155452	down	hsa_circ_0007701|hsa-circRNA10923-6:circbase|deepbase	LMF1	lipase maturation factor 1 [Source:HGNC Symbol;Acc:HGNC:14154]	0	57.5914	0	0	396.207	159.058	106.802	62.9057	0	7	0	0	37	19	13	8
circLMF1	hsa-miR-6770-5p	1	141:179-204	-4.21888	0.00155452	down	hsa_circ_0007701|hsa-circRNA10923-6:circbase|deepbase	LMF1	lipase maturation factor 1 [Source:HGNC Symbol;Acc:HGNC:14154]	0	57.5914	0	0	396.207	159.058	106.802	62.9057	0	7	0	0	37	19	13	8
circLMF1	hsa-miR-6787-3p	1	141:102-121	-4.21888	0.00155452	down	hsa_circ_0007701|hsa-circRNA10923-6:circbase|deepbase	LMF1	lipase maturation factor 1 [Source:HGNC Symbol;Acc:HGNC:14154]	0	57.5914	0	0	396.207	159.058	106.802	62.9057	0	7	0	0	37	19	13	8
circLMF1	hsa-miR-6789-5p	1	142:259-281	-4.21888	0.00155452	down	hsa_circ_0007701|hsa-circRNA10923-6:circbase|deepbase	LMF1	lipase maturation factor 1 [Source:HGNC Symbol;Acc:HGNC:14154]	0	57.5914	0	0	396.207	159.058	106.802	62.9057	0	7	0	0	37	19	13	8
circLMF1	hsa-miR-6827-5p	1	143:245-267	-4.21888	0.00155452	down	hsa_circ_0007701|hsa-circRNA10923-6:circbase|deepbase	LMF1	lipase maturation factor 1 [Source:HGNC Symbol;Acc:HGNC:14154]	0	57.5914	0	0	396.207	159.058	106.802	62.9057	0	7	0	0	37	19	13	8
circLMF1	hsa-miR-6828-5p	1	152:47-65	-4.21888	0.00155452	down	hsa_circ_0007701|hsa-circRNA10923-6:circbase|deepbase	LMF1	lipase maturation factor 1 [Source:HGNC Symbol;Acc:HGNC:14154]	0	57.5914	0	0	396.207	159.058	106.802	62.9057	0	7	0	0	37	19	13	8
circLMF1	hsa-miR-6847-5p	1	162:131-152	-4.21888	0.00155452	down	hsa_circ_0007701|hsa-circRNA10923-6:circbase|deepbase	LMF1	lipase maturation factor 1 [Source:HGNC Symbol;Acc:HGNC:14154]	0	57.5914	0	0	396.207	159.058	106.802	62.9057	0	7	0	0	37	19	13	8
circLMF1	hsa-miR-6856-3p	1	142:223-243	-4.21888	0.00155452	down	hsa_circ_0007701|hsa-circRNA10923-6:circbase|deepbase	LMF1	lipase maturation factor 1 [Source:HGNC Symbol;Acc:HGNC:14154]	0	57.5914	0	0	396.207	159.058	106.802	62.9057	0	7	0	0	37	19	13	8
circLMF1	hsa-miR-6862-5p	1	157:120-141	-4.21888	0.00155452	down	hsa_circ_0007701|hsa-circRNA10923-6:circbase|deepbase	LMF1	lipase maturation factor 1 [Source:HGNC Symbol;Acc:HGNC:14154]	0	57.5914	0	0	396.207	159.058	106.802	62.9057	0	7	0	0	37	19	13	8
circLMF1	hsa-miR-6879-5p	1	146:248-269	-4.21888	0.00155452	down	hsa_circ_0007701|hsa-circRNA10923-6:circbase|deepbase	LMF1	lipase maturation factor 1 [Source:HGNC Symbol;Acc:HGNC:14154]	0	57.5914	0	0	396.207	159.058	106.802	62.9057	0	7	0	0	37	19	13	8
circLMF1	hsa-miR-6886-5p	1	142:251-273	-4.21888	0.00155452	down	hsa_circ_0007701|hsa-circRNA10923-6:circbase|deepbase	LMF1	lipase maturation factor 1 [Source:HGNC Symbol;Acc:HGNC:14154]	0	57.5914	0	0	396.207	159.058	106.802	62.9057	0	7	0	0	37	19	13	8
circLMF1	hsa-miR-6894-5p	1	146:126-151	-4.21888	0.00155452	down	hsa_circ_0007701|hsa-circRNA10923-6:circbase|deepbase	LMF1	lipase maturation factor 1 [Source:HGNC Symbol;Acc:HGNC:14154]	0	57.5914	0	0	396.207	159.058	106.802	62.9057	0	7	0	0	37	19	13	8
circLMF1	hsa-miR-7113-5p	1	144:275-292	-4.21888	0.00155452	down	hsa_circ_0007701|hsa-circRNA10923-6:circbase|deepbase	LMF1	lipase maturation factor 1 [Source:HGNC Symbol;Acc:HGNC:14154]	0	57.5914	0	0	396.207	159.058	106.802	62.9057	0	7	0	0	37	19	13	8
circLMF1	hsa-miR-7845-5p	1	157:270-290	-4.21888	0.00155452	down	hsa_circ_0007701|hsa-circRNA10923-6:circbase|deepbase	LMF1	lipase maturation factor 1 [Source:HGNC Symbol;Acc:HGNC:14154]	0	57.5914	0	0	396.207	159.058	106.802	62.9057	0	7	0	0	37	19	13	8
circLMF1	hsa-miR-8087	1	156:106-128	-4.21888	0.00155452	down	hsa_circ_0007701|hsa-circRNA10923-6:circbase|deepbase	LMF1	lipase maturation factor 1 [Source:HGNC Symbol;Acc:HGNC:14154]	0	57.5914	0	0	396.207	159.058	106.802	62.9057	0	7	0	0	37	19	13	8
circLMF1	hsa-miR-874-5p	1	159:251-277	-4.21888	0.00155452	down	hsa_circ_0007701|hsa-circRNA10923-6:circbase|deepbase	LMF1	lipase maturation factor 1 [Source:HGNC Symbol;Acc:HGNC:14154]	0	57.5914	0	0	396.207	159.058	106.802	62.9057	0	7	0	0	37	19	13	8
circSCAND2P	hsa-miR-1178-3p	1	158:47-68	-4.35838	0.000146224	down	hsa_circ_0036592|hsa-circRNA2706-1:circbase|deepbase	SCAND2P	SCAN domain containing 2 pseudogene [Source:HGNC Symbol;Acc:HGNC:10567]	0	0	0	0	192.749	125.572	98.5867	23.5896	0	0	0	0	18	15	12	3
circSCAND2P	hsa-miR-1203	1	141:1-23	-4.35838	0.000146224	down	hsa_circ_0036592|hsa-circRNA2706-1:circbase|deepbase	SCAND2P	SCAN domain containing 2 pseudogene [Source:HGNC Symbol;Acc:HGNC:10567]	0	0	0	0	192.749	125.572	98.5867	23.5896	0	0	0	0	18	15	12	3
circSCAND2P	hsa-miR-1205	1	151:16-35	-4.35838	0.000146224	down	hsa_circ_0036592|hsa-circRNA2706-1:circbase|deepbase	SCAND2P	SCAN domain containing 2 pseudogene [Source:HGNC Symbol;Acc:HGNC:10567]	0	0	0	0	192.749	125.572	98.5867	23.5896	0	0	0	0	18	15	12	3
circSCAND2P	hsa-miR-127-3p	1	142:74-95	-4.35838	0.000146224	down	hsa_circ_0036592|hsa-circRNA2706-1:circbase|deepbase	SCAND2P	SCAN domain containing 2 pseudogene [Source:HGNC Symbol;Acc:HGNC:10567]	0	0	0	0	192.749	125.572	98.5867	23.5896	0	0	0	0	18	15	12	3
circSCAND2P	hsa-miR-1304-3p	1	143:44-66	-4.35838	0.000146224	down	hsa_circ_0036592|hsa-circRNA2706-1:circbase|deepbase	SCAND2P	SCAN domain containing 2 pseudogene [Source:HGNC Symbol;Acc:HGNC:10567]	0	0	0	0	192.749	125.572	98.5867	23.5896	0	0	0	0	18	15	12	3
circSCAND2P	hsa-miR-1343-3p	1	143:57-78	-4.35838	0.000146224	down	hsa_circ_0036592|hsa-circRNA2706-1:circbase|deepbase	SCAND2P	SCAN domain containing 2 pseudogene [Source:HGNC Symbol;Acc:HGNC:10567]	0	0	0	0	192.749	125.572	98.5867	23.5896	0	0	0	0	18	15	12	3
circSCAND2P	hsa-miR-152-5p	1	160:80-100	-4.35838	0.000146224	down	hsa_circ_0036592|hsa-circRNA2706-1:circbase|deepbase	SCAND2P	SCAN domain containing 2 pseudogene [Source:HGNC Symbol;Acc:HGNC:10567]	0	0	0	0	192.749	125.572	98.5867	23.5896	0	0	0	0	18	15	12	3
circSCAND2P	hsa-miR-185-3p	1	143:49-73	-4.35838	0.000146224	down	hsa_circ_0036592|hsa-circRNA2706-1:circbase|deepbase	SCAND2P	SCAN domain containing 2 pseudogene [Source:HGNC Symbol;Acc:HGNC:10567]	0	0	0	0	192.749	125.572	98.5867	23.5896	0	0	0	0	18	15	12	3
circSCAND2P	hsa-miR-1915-3p	1	140:3-24	-4.35838	0.000146224	down	hsa_circ_0036592|hsa-circRNA2706-1:circbase|deepbase	SCAND2P	SCAN domain containing 2 pseudogene [Source:HGNC Symbol;Acc:HGNC:10567]	0	0	0	0	192.749	125.572	98.5867	23.5896	0	0	0	0	18	15	12	3
circSCAND2P	hsa-miR-203a-5p	1	168:94-116	-4.35838	0.000146224	down	hsa_circ_0036592|hsa-circRNA2706-1:circbase|deepbase	SCAND2P	SCAN domain containing 2 pseudogene [Source:HGNC Symbol;Acc:HGNC:10567]	0	0	0	0	192.749	125.572	98.5867	23.5896	0	0	0	0	18	15	12	3
circSCAND2P	hsa-miR-205-5p	1	142:65-89	-4.35838	0.000146224	down	hsa_circ_0036592|hsa-circRNA2706-1:circbase|deepbase	SCAND2P	SCAN domain containing 2 pseudogene [Source:HGNC Symbol;Acc:HGNC:10567]	0	0	0	0	192.749	125.572	98.5867	23.5896	0	0	0	0	18	15	12	3
circSCAND2P	hsa-miR-222-3p	1	141:1-18	-4.35838	0.000146224	down	hsa_circ_0036592|hsa-circRNA2706-1:circbase|deepbase	SCAND2P	SCAN domain containing 2 pseudogene [Source:HGNC Symbol;Acc:HGNC:10567]	0	0	0	0	192.749	125.572	98.5867	23.5896	0	0	0	0	18	15	12	3
circSCAND2P	hsa-miR-3183	1	160:60-81	-4.35838	0.000146224	down	hsa_circ_0036592|hsa-circRNA2706-1:circbase|deepbase	SCAND2P	SCAN domain containing 2 pseudogene [Source:HGNC Symbol;Acc:HGNC:10567]	0	0	0	0	192.749	125.572	98.5867	23.5896	0	0	0	0	18	15	12	3
circSCAND2P	hsa-miR-3190-5p	1	145:36-55	-4.35838	0.000146224	down	hsa_circ_0036592|hsa-circRNA2706-1:circbase|deepbase	SCAND2P	SCAN domain containing 2 pseudogene [Source:HGNC Symbol;Acc:HGNC:10567]	0	0	0	0	192.749	125.572	98.5867	23.5896	0	0	0	0	18	15	12	3
circSCAND2P	hsa-miR-3192-5p	1	147:54-76	-4.35838	0.000146224	down	hsa_circ_0036592|hsa-circRNA2706-1:circbase|deepbase	SCAND2P	SCAN domain containing 2 pseudogene [Source:HGNC Symbol;Acc:HGNC:10567]	0	0	0	0	192.749	125.572	98.5867	23.5896	0	0	0	0	18	15	12	3
circSCAND2P	hsa-miR-4290	1	145:73-91	-4.35838	0.000146224	down	hsa_circ_0036592|hsa-circRNA2706-1:circbase|deepbase	SCAND2P	SCAN domain containing 2 pseudogene [Source:HGNC Symbol;Acc:HGNC:10567]	0	0	0	0	192.749	125.572	98.5867	23.5896	0	0	0	0	18	15	12	3
circSCAND2P	hsa-miR-4300	1	150:58-74	-4.35838	0.000146224	down	hsa_circ_0036592|hsa-circRNA2706-1:circbase|deepbase	SCAND2P	SCAN domain containing 2 pseudogene [Source:HGNC Symbol;Acc:HGNC:10567]	0	0	0	0	192.749	125.572	98.5867	23.5896	0	0	0	0	18	15	12	3
circSCAND2P	hsa-miR-4632-3p	1	148:31-52	-4.35838	0.000146224	down	hsa_circ_0036592|hsa-circRNA2706-1:circbase|deepbase	SCAND2P	SCAN domain containing 2 pseudogene [Source:HGNC Symbol;Acc:HGNC:10567]	0	0	0	0	192.749	125.572	98.5867	23.5896	0	0	0	0	18	15	12	3
circSCAND2P	hsa-miR-4685-5p	1	141:1-23	-4.35838	0.000146224	down	hsa_circ_0036592|hsa-circRNA2706-1:circbase|deepbase	SCAND2P	SCAN domain containing 2 pseudogene [Source:HGNC Symbol;Acc:HGNC:10567]	0	0	0	0	192.749	125.572	98.5867	23.5896	0	0	0	0	18	15	12	3
circSCAND2P	hsa-miR-4686	1	151:111-136	-4.35838	0.000146224	down	hsa_circ_0036592|hsa-circRNA2706-1:circbase|deepbase	SCAND2P	SCAN domain containing 2 pseudogene [Source:HGNC Symbol;Acc:HGNC:10567]	0	0	0	0	192.749	125.572	98.5867	23.5896	0	0	0	0	18	15	12	3
circSCAND2P	hsa-miR-4691-5p	1	144:63-90	-4.35838	0.000146224	down	hsa_circ_0036592|hsa-circRNA2706-1:circbase|deepbase	SCAND2P	SCAN domain containing 2 pseudogene [Source:HGNC Symbol;Acc:HGNC:10567]	0	0	0	0	192.749	125.572	98.5867	23.5896	0	0	0	0	18	15	12	3
circSCAND2P	hsa-miR-4701-5p	1	151:33-54	-4.35838	0.000146224	down	hsa_circ_0036592|hsa-circRNA2706-1:circbase|deepbase	SCAND2P	SCAN domain containing 2 pseudogene [Source:HGNC Symbol;Acc:HGNC:10567]	0	0	0	0	192.749	125.572	98.5867	23.5896	0	0	0	0	18	15	12	3
circSCAND2P	hsa-miR-4723-3p	1	144:60-81	-4.35838	0.000146224	down	hsa_circ_0036592|hsa-circRNA2706-1:circbase|deepbase	SCAND2P	SCAN domain containing 2 pseudogene [Source:HGNC Symbol;Acc:HGNC:10567]	0	0	0	0	192.749	125.572	98.5867	23.5896	0	0	0	0	18	15	12	3
circSCAND2P	hsa-miR-4738-5p	1	144:138-158	-4.35838	0.000146224	down	hsa_circ_0036592|hsa-circRNA2706-1:circbase|deepbase	SCAND2P	SCAN domain containing 2 pseudogene [Source:HGNC Symbol;Acc:HGNC:10567]	0	0	0	0	192.749	125.572	98.5867	23.5896	0	0	0	0	18	15	12	3
circSCAND2P	hsa-miR-5581-3p	1	171:65-87	-4.35838	0.000146224	down	hsa_circ_0036592|hsa-circRNA2706-1:circbase|deepbase	SCAND2P	SCAN domain containing 2 pseudogene [Source:HGNC Symbol;Acc:HGNC:10567]	0	0	0	0	192.749	125.572	98.5867	23.5896	0	0	0	0	18	15	12	3
circSCAND2P	hsa-miR-5706	1	143:73-97	-4.35838	0.000146224	down	hsa_circ_0036592|hsa-circRNA2706-1:circbase|deepbase	SCAND2P	SCAN domain containing 2 pseudogene [Source:HGNC Symbol;Acc:HGNC:10567]	0	0	0	0	192.749	125.572	98.5867	23.5896	0	0	0	0	18	15	12	3
circSCAND2P	hsa-miR-593-3p	1	145:21-39	-4.35838	0.000146224	down	hsa_circ_0036592|hsa-circRNA2706-1:circbase|deepbase	SCAND2P	SCAN domain containing 2 pseudogene [Source:HGNC Symbol;Acc:HGNC:10567]	0	0	0	0	192.749	125.572	98.5867	23.5896	0	0	0	0	18	15	12	3
circSCAND2P	hsa-miR-637	1	145:52-76	-4.35838	0.000146224	down	hsa_circ_0036592|hsa-circRNA2706-1:circbase|deepbase	SCAND2P	SCAN domain containing 2 pseudogene [Source:HGNC Symbol;Acc:HGNC:10567]	0	0	0	0	192.749	125.572	98.5867	23.5896	0	0	0	0	18	15	12	3
circSCAND2P	hsa-miR-657	1	145:81-103	-4.35838	0.000146224	down	hsa_circ_0036592|hsa-circRNA2706-1:circbase|deepbase	SCAND2P	SCAN domain containing 2 pseudogene [Source:HGNC Symbol;Acc:HGNC:10567]	0	0	0	0	192.749	125.572	98.5867	23.5896	0	0	0	0	18	15	12	3
circSCAND2P	hsa-miR-6728-3p	1	153:27-47	-4.35838	0.000146224	down	hsa_circ_0036592|hsa-circRNA2706-1:circbase|deepbase	SCAND2P	SCAN domain containing 2 pseudogene [Source:HGNC Symbol;Acc:HGNC:10567]	0	0	0	0	192.749	125.572	98.5867	23.5896	0	0	0	0	18	15	12	3
circSCAND2P	hsa-miR-6760-3p	1	146:42-64	-4.35838	0.000146224	down	hsa_circ_0036592|hsa-circRNA2706-1:circbase|deepbase	SCAND2P	SCAN domain containing 2 pseudogene [Source:HGNC Symbol;Acc:HGNC:10567]	0	0	0	0	192.749	125.572	98.5867	23.5896	0	0	0	0	18	15	12	3
circSCAND2P	hsa-miR-6762-3p	1	140:44-71	-4.35838	0.000146224	down	hsa_circ_0036592|hsa-circRNA2706-1:circbase|deepbase	SCAND2P	SCAN domain containing 2 pseudogene [Source:HGNC Symbol;Acc:HGNC:10567]	0	0	0	0	192.749	125.572	98.5867	23.5896	0	0	0	0	18	15	12	3
circSCAND2P	hsa-miR-6764-5p	1	145:3-24	-4.35838	0.000146224	down	hsa_circ_0036592|hsa-circRNA2706-1:circbase|deepbase	SCAND2P	SCAN domain containing 2 pseudogene [Source:HGNC Symbol;Acc:HGNC:10567]	0	0	0	0	192.749	125.572	98.5867	23.5896	0	0	0	0	18	15	12	3
circSCAND2P	hsa-miR-6778-3p	1	150:62-82	-4.35838	0.000146224	down	hsa_circ_0036592|hsa-circRNA2706-1:circbase|deepbase	SCAND2P	SCAN domain containing 2 pseudogene [Source:HGNC Symbol;Acc:HGNC:10567]	0	0	0	0	192.749	125.572	98.5867	23.5896	0	0	0	0	18	15	12	3
circSCAND2P	hsa-miR-6791-5p	1	155:56-78	-4.35838	0.000146224	down	hsa_circ_0036592|hsa-circRNA2706-1:circbase|deepbase	SCAND2P	SCAN domain containing 2 pseudogene [Source:HGNC Symbol;Acc:HGNC:10567]	0	0	0	0	192.749	125.572	98.5867	23.5896	0	0	0	0	18	15	12	3
circSCAND2P	hsa-miR-6801-3p	1	153:29-48	-4.35838	0.000146224	down	hsa_circ_0036592|hsa-circRNA2706-1:circbase|deepbase	SCAND2P	SCAN domain containing 2 pseudogene [Source:HGNC Symbol;Acc:HGNC:10567]	0	0	0	0	192.749	125.572	98.5867	23.5896	0	0	0	0	18	15	12	3
circSCAND2P	hsa-miR-6802-3p	1	143:29-51	-4.35838	0.000146224	down	hsa_circ_0036592|hsa-circRNA2706-1:circbase|deepbase	SCAND2P	SCAN domain containing 2 pseudogene [Source:HGNC Symbol;Acc:HGNC:10567]	0	0	0	0	192.749	125.572	98.5867	23.5896	0	0	0	0	18	15	12	3
circSCAND2P	hsa-miR-6802-5p	1	140:100-119	-4.35838	0.000146224	down	hsa_circ_0036592|hsa-circRNA2706-1:circbase|deepbase	SCAND2P	SCAN domain containing 2 pseudogene [Source:HGNC Symbol;Acc:HGNC:10567]	0	0	0	0	192.749	125.572	98.5867	23.5896	0	0	0	0	18	15	12	3
circSCAND2P	hsa-miR-6808-5p	1	145:1-10	-4.35838	0.000146224	down	hsa_circ_0036592|hsa-circRNA2706-1:circbase|deepbase	SCAND2P	SCAN domain containing 2 pseudogene [Source:HGNC Symbol;Acc:HGNC:10567]	0	0	0	0	192.749	125.572	98.5867	23.5896	0	0	0	0	18	15	12	3
circSCAND2P	hsa-miR-6810-3p	1	154:26-48	-4.35838	0.000146224	down	hsa_circ_0036592|hsa-circRNA2706-1:circbase|deepbase	SCAND2P	SCAN domain containing 2 pseudogene [Source:HGNC Symbol;Acc:HGNC:10567]	0	0	0	0	192.749	125.572	98.5867	23.5896	0	0	0	0	18	15	12	3
circSCAND2P	hsa-miR-6836-3p	1	155:63-83	-4.35838	0.000146224	down	hsa_circ_0036592|hsa-circRNA2706-1:circbase|deepbase	SCAND2P	SCAN domain containing 2 pseudogene [Source:HGNC Symbol;Acc:HGNC:10567]	0	0	0	0	192.749	125.572	98.5867	23.5896	0	0	0	0	18	15	12	3
circSCAND2P	hsa-miR-6837-5p	1	140:1-23	-4.35838	0.000146224	down	hsa_circ_0036592|hsa-circRNA2706-1:circbase|deepbase	SCAND2P	SCAN domain containing 2 pseudogene [Source:HGNC Symbol;Acc:HGNC:10567]	0	0	0	0	192.749	125.572	98.5867	23.5896	0	0	0	0	18	15	12	3
circSCAND2P	hsa-miR-6846-3p	1	146:72-93	-4.35838	0.000146224	down	hsa_circ_0036592|hsa-circRNA2706-1:circbase|deepbase	SCAND2P	SCAN domain containing 2 pseudogene [Source:HGNC Symbol;Acc:HGNC:10567]	0	0	0	0	192.749	125.572	98.5867	23.5896	0	0	0	0	18	15	12	3
circSCAND2P	hsa-miR-6866-3p	1	146:71-92	-4.35838	0.000146224	down	hsa_circ_0036592|hsa-circRNA2706-1:circbase|deepbase	SCAND2P	SCAN domain containing 2 pseudogene [Source:HGNC Symbol;Acc:HGNC:10567]	0	0	0	0	192.749	125.572	98.5867	23.5896	0	0	0	0	18	15	12	3
circSCAND2P	hsa-miR-6872-3p	1	156:66-86	-4.35838	0.000146224	down	hsa_circ_0036592|hsa-circRNA2706-1:circbase|deepbase	SCAND2P	SCAN domain containing 2 pseudogene [Source:HGNC Symbol;Acc:HGNC:10567]	0	0	0	0	192.749	125.572	98.5867	23.5896	0	0	0	0	18	15	12	3
circSCAND2P	hsa-miR-6887-3p	1	140:73-91	-4.35838	0.000146224	down	hsa_circ_0036592|hsa-circRNA2706-1:circbase|deepbase	SCAND2P	SCAN domain containing 2 pseudogene [Source:HGNC Symbol;Acc:HGNC:10567]	0	0	0	0	192.749	125.572	98.5867	23.5896	0	0	0	0	18	15	12	3
circSCAND2P	hsa-miR-7113-3p	1	151:56-80	-4.35838	0.000146224	down	hsa_circ_0036592|hsa-circRNA2706-1:circbase|deepbase	SCAND2P	SCAN domain containing 2 pseudogene [Source:HGNC Symbol;Acc:HGNC:10567]	0	0	0	0	192.749	125.572	98.5867	23.5896	0	0	0	0	18	15	12	3
circAMBRA1	hsa-miR-1250-5p	1	144:7-28	-4.72577	0.000892725	down	hsa_circ_0009155|hsa-circRNA9468-38:circbase|deepbase	AMBRA1	autophagy and beclin 1 regulator 1 [Source:HGNC Symbol;Acc:HGNC:25990]	0	0	40.9181	0	224.874	301.374	188.958	39.3161	0	0	5	0	21	36	23	5
circAMBRA1	hsa-miR-1254	1	148:2-24	-4.72577	0.000892725	down	hsa_circ_0009155|hsa-circRNA9468-38:circbase|deepbase	AMBRA1	autophagy and beclin 1 regulator 1 [Source:HGNC Symbol;Acc:HGNC:25990]	0	0	40.9181	0	224.874	301.374	188.958	39.3161	0	0	5	0	21	36	23	5
circAMBRA1	hsa-miR-196a-3p	1	147:77-98	-4.72577	0.000892725	down	hsa_circ_0009155|hsa-circRNA9468-38:circbase|deepbase	AMBRA1	autophagy and beclin 1 regulator 1 [Source:HGNC Symbol;Acc:HGNC:25990]	0	0	40.9181	0	224.874	301.374	188.958	39.3161	0	0	5	0	21	36	23	5
circAMBRA1	hsa-miR-216a-5p	1	146:99-123	-4.72577	0.000892725	down	hsa_circ_0009155|hsa-circRNA9468-38:circbase|deepbase	AMBRA1	autophagy and beclin 1 regulator 1 [Source:HGNC Symbol;Acc:HGNC:25990]	0	0	40.9181	0	224.874	301.374	188.958	39.3161	0	0	5	0	21	36	23	5
circAMBRA1	hsa-miR-3154	1	141:142-165	-4.72577	0.000892725	down	hsa_circ_0009155|hsa-circRNA9468-38:circbase|deepbase	AMBRA1	autophagy and beclin 1 regulator 1 [Source:HGNC Symbol;Acc:HGNC:25990]	0	0	40.9181	0	224.874	301.374	188.958	39.3161	0	0	5	0	21	36	23	5
circAMBRA1	hsa-miR-3187-5p	1	149:23-47	-4.72577	0.000892725	down	hsa_circ_0009155|hsa-circRNA9468-38:circbase|deepbase	AMBRA1	autophagy and beclin 1 regulator 1 [Source:HGNC Symbol;Acc:HGNC:25990]	0	0	40.9181	0	224.874	301.374	188.958	39.3161	0	0	5	0	21	36	23	5
circAMBRA1	hsa-miR-3189-3p	1	145:63-83	-4.72577	0.000892725	down	hsa_circ_0009155|hsa-circRNA9468-38:circbase|deepbase	AMBRA1	autophagy and beclin 1 regulator 1 [Source:HGNC Symbol;Acc:HGNC:25990]	0	0	40.9181	0	224.874	301.374	188.958	39.3161	0	0	5	0	21	36	23	5
circAMBRA1	hsa-miR-323b-5p	1	140:121-143	-4.72577	0.000892725	down	hsa_circ_0009155|hsa-circRNA9468-38:circbase|deepbase	AMBRA1	autophagy and beclin 1 regulator 1 [Source:HGNC Symbol;Acc:HGNC:25990]	0	0	40.9181	0	224.874	301.374	188.958	39.3161	0	0	5	0	21	36	23	5
circAMBRA1	hsa-miR-3677-5p	1	146:136-156	-4.72577	0.000892725	down	hsa_circ_0009155|hsa-circRNA9468-38:circbase|deepbase	AMBRA1	autophagy and beclin 1 regulator 1 [Source:HGNC Symbol;Acc:HGNC:25990]	0	0	40.9181	0	224.874	301.374	188.958	39.3161	0	0	5	0	21	36	23	5
circAMBRA1	hsa-miR-378j	1	144:4-22	-4.72577	0.000892725	down	hsa_circ_0009155|hsa-circRNA9468-38:circbase|deepbase	AMBRA1	autophagy and beclin 1 regulator 1 [Source:HGNC Symbol;Acc:HGNC:25990]	0	0	40.9181	0	224.874	301.374	188.958	39.3161	0	0	5	0	21	36	23	5
circAMBRA1	hsa-miR-423-3p	1	150:8-31	-4.72577	0.000892725	down	hsa_circ_0009155|hsa-circRNA9468-38:circbase|deepbase	AMBRA1	autophagy and beclin 1 regulator 1 [Source:HGNC Symbol;Acc:HGNC:25990]	0	0	40.9181	0	224.874	301.374	188.958	39.3161	0	0	5	0	21	36	23	5
circAMBRA1	hsa-miR-4260	1	149:63-81	-4.72577	0.000892725	down	hsa_circ_0009155|hsa-circRNA9468-38:circbase|deepbase	AMBRA1	autophagy and beclin 1 regulator 1 [Source:HGNC Symbol;Acc:HGNC:25990]	0	0	40.9181	0	224.874	301.374	188.958	39.3161	0	0	5	0	21	36	23	5
circAMBRA1	hsa-miR-4662a-5p	1	151:127-154	-4.72577	0.000892725	down	hsa_circ_0009155|hsa-circRNA9468-38:circbase|deepbase	AMBRA1	autophagy and beclin 1 regulator 1 [Source:HGNC Symbol;Acc:HGNC:25990]	0	0	40.9181	0	224.874	301.374	188.958	39.3161	0	0	5	0	21	36	23	5
circAMBRA1	hsa-miR-4722-3p	1	158:164-184	-4.72577	0.000892725	down	hsa_circ_0009155|hsa-circRNA9468-38:circbase|deepbase	AMBRA1	autophagy and beclin 1 regulator 1 [Source:HGNC Symbol;Acc:HGNC:25990]	0	0	40.9181	0	224.874	301.374	188.958	39.3161	0	0	5	0	21	36	23	5
circAMBRA1	hsa-miR-4754	1	141:31-56	-4.72577	0.000892725	down	hsa_circ_0009155|hsa-circRNA9468-38:circbase|deepbase	AMBRA1	autophagy and beclin 1 regulator 1 [Source:HGNC Symbol;Acc:HGNC:25990]	0	0	40.9181	0	224.874	301.374	188.958	39.3161	0	0	5	0	21	36	23	5
circAMBRA1	hsa-miR-494-5p	1	146:121-143	-4.72577	0.000892725	down	hsa_circ_0009155|hsa-circRNA9468-38:circbase|deepbase	AMBRA1	autophagy and beclin 1 regulator 1 [Source:HGNC Symbol;Acc:HGNC:25990]	0	0	40.9181	0	224.874	301.374	188.958	39.3161	0	0	5	0	21	36	23	5
circAMBRA1	hsa-miR-5006-5p	1	146:163-183	-4.72577	0.000892725	down	hsa_circ_0009155|hsa-circRNA9468-38:circbase|deepbase	AMBRA1	autophagy and beclin 1 regulator 1 [Source:HGNC Symbol;Acc:HGNC:25990]	0	0	40.9181	0	224.874	301.374	188.958	39.3161	0	0	5	0	21	36	23	5
circAMBRA1	hsa-miR-5192	1	142:142-164	-4.72577	0.000892725	down	hsa_circ_0009155|hsa-circRNA9468-38:circbase|deepbase	AMBRA1	autophagy and beclin 1 regulator 1 [Source:HGNC Symbol;Acc:HGNC:25990]	0	0	40.9181	0	224.874	301.374	188.958	39.3161	0	0	5	0	21	36	23	5
circAMBRA1	hsa-miR-612	1	148:24-47	-4.72577	0.000892725	down	hsa_circ_0009155|hsa-circRNA9468-38:circbase|deepbase	AMBRA1	autophagy and beclin 1 regulator 1 [Source:HGNC Symbol;Acc:HGNC:25990]	0	0	40.9181	0	224.874	301.374	188.958	39.3161	0	0	5	0	21	36	23	5
circAMBRA1	hsa-miR-615-3p	1	145:130-151	-4.72577	0.000892725	down	hsa_circ_0009155|hsa-circRNA9468-38:circbase|deepbase	AMBRA1	autophagy and beclin 1 regulator 1 [Source:HGNC Symbol;Acc:HGNC:25990]	0	0	40.9181	0	224.874	301.374	188.958	39.3161	0	0	5	0	21	36	23	5
circAMBRA1	hsa-miR-658	1	141:39-63	-4.72577	0.000892725	down	hsa_circ_0009155|hsa-circRNA9468-38:circbase|deepbase	AMBRA1	autophagy and beclin 1 regulator 1 [Source:HGNC Symbol;Acc:HGNC:25990]	0	0	40.9181	0	224.874	301.374	188.958	39.3161	0	0	5	0	21	36	23	5
circAMBRA1	hsa-miR-661	1	149:1-24	-4.72577	0.000892725	down	hsa_circ_0009155|hsa-circRNA9468-38:circbase|deepbase	AMBRA1	autophagy and beclin 1 regulator 1 [Source:HGNC Symbol;Acc:HGNC:25990]	0	0	40.9181	0	224.874	301.374	188.958	39.3161	0	0	5	0	21	36	23	5
circAMBRA1	hsa-miR-6726-5p	1	141:14-35	-4.72577	0.000892725	down	hsa_circ_0009155|hsa-circRNA9468-38:circbase|deepbase	AMBRA1	autophagy and beclin 1 regulator 1 [Source:HGNC Symbol;Acc:HGNC:25990]	0	0	40.9181	0	224.874	301.374	188.958	39.3161	0	0	5	0	21	36	23	5
circAMBRA1	hsa-miR-6821-5p	1	161:18-39	-4.72577	0.000892725	down	hsa_circ_0009155|hsa-circRNA9468-38:circbase|deepbase	AMBRA1	autophagy and beclin 1 regulator 1 [Source:HGNC Symbol;Acc:HGNC:25990]	0	0	40.9181	0	224.874	301.374	188.958	39.3161	0	0	5	0	21	36	23	5
circAMBRA1	hsa-miR-6840-3p	1	143:159-182	-4.72577	0.000892725	down	hsa_circ_0009155|hsa-circRNA9468-38:circbase|deepbase	AMBRA1	autophagy and beclin 1 regulator 1 [Source:HGNC Symbol;Acc:HGNC:25990]	0	0	40.9181	0	224.874	301.374	188.958	39.3161	0	0	5	0	21	36	23	5
circAMBRA1	hsa-miR-6860	1	141:27-47	-4.72577	0.000892725	down	hsa_circ_0009155|hsa-circRNA9468-38:circbase|deepbase	AMBRA1	autophagy and beclin 1 regulator 1 [Source:HGNC Symbol;Acc:HGNC:25990]	0	0	40.9181	0	224.874	301.374	188.958	39.3161	0	0	5	0	21	36	23	5
circAMBRA1	hsa-miR-6869-5p	1	155:137-158	-4.72577	0.000892725	down	hsa_circ_0009155|hsa-circRNA9468-38:circbase|deepbase	AMBRA1	autophagy and beclin 1 regulator 1 [Source:HGNC Symbol;Acc:HGNC:25990]	0	0	40.9181	0	224.874	301.374	188.958	39.3161	0	0	5	0	21	36	23	5
circAMBRA1	hsa-miR-6874-5p	1	155:11-35	-4.72577	0.000892725	down	hsa_circ_0009155|hsa-circRNA9468-38:circbase|deepbase	AMBRA1	autophagy and beclin 1 regulator 1 [Source:HGNC Symbol;Acc:HGNC:25990]	0	0	40.9181	0	224.874	301.374	188.958	39.3161	0	0	5	0	21	36	23	5
circAMBRA1	hsa-miR-6893-5p	1	141:90-111	-4.72577	0.000892725	down	hsa_circ_0009155|hsa-circRNA9468-38:circbase|deepbase	AMBRA1	autophagy and beclin 1 regulator 1 [Source:HGNC Symbol;Acc:HGNC:25990]	0	0	40.9181	0	224.874	301.374	188.958	39.3161	0	0	5	0	21	36	23	5
circAMBRA1	hsa-miR-7160-3p	1	143:162-179	-4.72577	0.000892725	down	hsa_circ_0009155|hsa-circRNA9468-38:circbase|deepbase	AMBRA1	autophagy and beclin 1 regulator 1 [Source:HGNC Symbol;Acc:HGNC:25990]	0	0	40.9181	0	224.874	301.374	188.958	39.3161	0	0	5	0	21	36	23	5
circAMBRA1	hsa-miR-921	1	147:137-161	-4.72577	0.000892725	down	hsa_circ_0009155|hsa-circRNA9468-38:circbase|deepbase	AMBRA1	autophagy and beclin 1 regulator 1 [Source:HGNC Symbol;Acc:HGNC:25990]	0	0	40.9181	0	224.874	301.374	188.958	39.3161	0	0	5	0	21	36	23	5
circAMBRA1	hsa-miR-99a-3p	1	142:13-33	-4.72577	0.000892725	down	hsa_circ_0009155|hsa-circRNA9468-38:circbase|deepbase	AMBRA1	autophagy and beclin 1 regulator 1 [Source:HGNC Symbol;Acc:HGNC:25990]	0	0	40.9181	0	224.874	301.374	188.958	39.3161	0	0	5	0	21	36	23	5
circAMBRA1	hsa-miR-99b-3p	1	142:13-33	-4.72577	0.000892725	down	hsa_circ_0009155|hsa-circRNA9468-38:circbase|deepbase	AMBRA1	autophagy and beclin 1 regulator 1 [Source:HGNC Symbol;Acc:HGNC:25990]	0	0	40.9181	0	224.874	301.374	188.958	39.3161	0	0	5	0	21	36	23	5
circTRPM4	hsa-let-7a-5p	1	149:353-372	-5.22592	0.000165258	down	hsa_circ_0005317|hsa-circRNA4200-2:circbase|deepbase	TRPM4	transient receptor potential cation channel subfamily M member 4 [Source:HGNC Symbol;Acc:HGNC:17993]	0	0	0	0	107.083	251.145	312.191	110.085	0	0	0	0	10	30	38	14
circTRPM4	hsa-let-7b-5p	1	148:351-372	-5.22592	0.000165258	down	hsa_circ_0005317|hsa-circRNA4200-2:circbase|deepbase	TRPM4	transient receptor potential cation channel subfamily M member 4 [Source:HGNC Symbol;Acc:HGNC:17993]	0	0	0	0	107.083	251.145	312.191	110.085	0	0	0	0	10	30	38	14
circTRPM4	hsa-let-7c-5p	1	151:353-372	-5.22592	0.000165258	down	hsa_circ_0005317|hsa-circRNA4200-2:circbase|deepbase	TRPM4	transient receptor potential cation channel subfamily M member 4 [Source:HGNC Symbol;Acc:HGNC:17993]	0	0	0	0	107.083	251.145	312.191	110.085	0	0	0	0	10	30	38	14
circTRPM4	hsa-let-7d-5p	1	153:353-372	-5.22592	0.000165258	down	hsa_circ_0005317|hsa-circRNA4200-2:circbase|deepbase	TRPM4	transient receptor potential cation channel subfamily M member 4 [Source:HGNC Symbol;Acc:HGNC:17993]	0	0	0	0	107.083	251.145	312.191	110.085	0	0	0	0	10	30	38	14
circTRPM4	hsa-let-7e-5p	1	149:353-372	-5.22592	0.000165258	down	hsa_circ_0005317|hsa-circRNA4200-2:circbase|deepbase	TRPM4	transient receptor potential cation channel subfamily M member 4 [Source:HGNC Symbol;Acc:HGNC:17993]	0	0	0	0	107.083	251.145	312.191	110.085	0	0	0	0	10	30	38	14
circTRPM4	hsa-let-7i-5p	1	151:349-372	-5.22592	0.000165258	down	hsa_circ_0005317|hsa-circRNA4200-2:circbase|deepbase	TRPM4	transient receptor potential cation channel subfamily M member 4 [Source:HGNC Symbol;Acc:HGNC:17993]	0	0	0	0	107.083	251.145	312.191	110.085	0	0	0	0	10	30	38	14
circTRPM4	hsa-miR-1180-3p	1	140:365-386	-5.22592	0.000165258	down	hsa_circ_0005317|hsa-circRNA4200-2:circbase|deepbase	TRPM4	transient receptor potential cation channel subfamily M member 4 [Source:HGNC Symbol;Acc:HGNC:17993]	0	0	0	0	107.083	251.145	312.191	110.085	0	0	0	0	10	30	38	14
circTRPM4	hsa-miR-1184	1	156:48-71	-5.22592	0.000165258	down	hsa_circ_0005317|hsa-circRNA4200-2:circbase|deepbase	TRPM4	transient receptor potential cation channel subfamily M member 4 [Source:HGNC Symbol;Acc:HGNC:17993]	0	0	0	0	107.083	251.145	312.191	110.085	0	0	0	0	10	30	38	14
circTRPM4	hsa-miR-1193	1	145:119-139	-5.22592	0.000165258	down	hsa_circ_0005317|hsa-circRNA4200-2:circbase|deepbase	TRPM4	transient receptor potential cation channel subfamily M member 4 [Source:HGNC Symbol;Acc:HGNC:17993]	0	0	0	0	107.083	251.145	312.191	110.085	0	0	0	0	10	30	38	14
circTRPM4	hsa-miR-1249-5p	1	151:396-421	-5.22592	0.000165258	down	hsa_circ_0005317|hsa-circRNA4200-2:circbase|deepbase	TRPM4	transient receptor potential cation channel subfamily M member 4 [Source:HGNC Symbol;Acc:HGNC:17993]	0	0	0	0	107.083	251.145	312.191	110.085	0	0	0	0	10	30	38	14
circTRPM4	hsa-miR-125a-3p	1	157:391-413	-5.22592	0.000165258	down	hsa_circ_0005317|hsa-circRNA4200-2:circbase|deepbase	TRPM4	transient receptor potential cation channel subfamily M member 4 [Source:HGNC Symbol;Acc:HGNC:17993]	0	0	0	0	107.083	251.145	312.191	110.085	0	0	0	0	10	30	38	14
circTRPM4	hsa-miR-1291	1	146:265-289	-5.22592	0.000165258	down	hsa_circ_0005317|hsa-circRNA4200-2:circbase|deepbase	TRPM4	transient receptor potential cation channel subfamily M member 4 [Source:HGNC Symbol;Acc:HGNC:17993]	0	0	0	0	107.083	251.145	312.191	110.085	0	0	0	0	10	30	38	14
circTRPM4	hsa-miR-1292-3p	1	151:107-126	-5.22592	0.000165258	down	hsa_circ_0005317|hsa-circRNA4200-2:circbase|deepbase	TRPM4	transient receptor potential cation channel subfamily M member 4 [Source:HGNC Symbol;Acc:HGNC:17993]	0	0	0	0	107.083	251.145	312.191	110.085	0	0	0	0	10	30	38	14
circTRPM4	hsa-miR-1301-3p	1	144:217-239	-5.22592	0.000165258	down	hsa_circ_0005317|hsa-circRNA4200-2:circbase|deepbase	TRPM4	transient receptor potential cation channel subfamily M member 4 [Source:HGNC Symbol;Acc:HGNC:17993]	0	0	0	0	107.083	251.145	312.191	110.085	0	0	0	0	10	30	38	14
circTRPM4	hsa-miR-1306-3p	1	142:340-356	-5.22592	0.000165258	down	hsa_circ_0005317|hsa-circRNA4200-2:circbase|deepbase	TRPM4	transient receptor potential cation channel subfamily M member 4 [Source:HGNC Symbol;Acc:HGNC:17993]	0	0	0	0	107.083	251.145	312.191	110.085	0	0	0	0	10	30	38	14
circTRPM4	hsa-miR-1343-5p	1	142:205-230	-5.22592	0.000165258	down	hsa_circ_0005317|hsa-circRNA4200-2:circbase|deepbase	TRPM4	transient receptor potential cation channel subfamily M member 4 [Source:HGNC Symbol;Acc:HGNC:17993]	0	0	0	0	107.083	251.145	312.191	110.085	0	0	0	0	10	30	38	14
circTRPM4	hsa-miR-1470	1	140:67-87	-5.22592	0.000165258	down	hsa_circ_0005317|hsa-circRNA4200-2:circbase|deepbase	TRPM4	transient receptor potential cation channel subfamily M member 4 [Source:HGNC Symbol;Acc:HGNC:17993]	0	0	0	0	107.083	251.145	312.191	110.085	0	0	0	0	10	30	38	14
circTRPM4	hsa-miR-1538	2	165:309-332;140:34-55	-5.22592	0.000165258	down	hsa_circ_0005317|hsa-circRNA4200-2:circbase|deepbase	TRPM4	transient receptor potential cation channel subfamily M member 4 [Source:HGNC Symbol;Acc:HGNC:17993]	0	0	0	0	107.083	251.145	312.191	110.085	0	0	0	0	10	30	38	14
circTRPM4	hsa-miR-1539	1	146:110-130	-5.22592	0.000165258	down	hsa_circ_0005317|hsa-circRNA4200-2:circbase|deepbase	TRPM4	transient receptor potential cation channel subfamily M member 4 [Source:HGNC Symbol;Acc:HGNC:17993]	0	0	0	0	107.083	251.145	312.191	110.085	0	0	0	0	10	30	38	14
circTRPM4	hsa-miR-185-3p	1	146:290-312	-5.22592	0.000165258	down	hsa_circ_0005317|hsa-circRNA4200-2:circbase|deepbase	TRPM4	transient receptor potential cation channel subfamily M member 4 [Source:HGNC Symbol;Acc:HGNC:17993]	0	0	0	0	107.083	251.145	312.191	110.085	0	0	0	0	10	30	38	14
circTRPM4	hsa-miR-1913	1	170:287-308	-5.22592	0.000165258	down	hsa_circ_0005317|hsa-circRNA4200-2:circbase|deepbase	TRPM4	transient receptor potential cation channel subfamily M member 4 [Source:HGNC Symbol;Acc:HGNC:17993]	0	0	0	0	107.083	251.145	312.191	110.085	0	0	0	0	10	30	38	14
circTRPM4	hsa-miR-1915-3p	2	144:406-425;141:212-233	-5.22592	0.000165258	down	hsa_circ_0005317|hsa-circRNA4200-2:circbase|deepbase	TRPM4	transient receptor potential cation channel subfamily M member 4 [Source:HGNC Symbol;Acc:HGNC:17993]	0	0	0	0	107.083	251.145	312.191	110.085	0	0	0	0	10	30	38	14
circTRPM4	hsa-miR-196a-5p	1	150:141-164	-5.22592	0.000165258	down	hsa_circ_0005317|hsa-circRNA4200-2:circbase|deepbase	TRPM4	transient receptor potential cation channel subfamily M member 4 [Source:HGNC Symbol;Acc:HGNC:17993]	0	0	0	0	107.083	251.145	312.191	110.085	0	0	0	0	10	30	38	14
circTRPM4	hsa-miR-196b-5p	1	142:144-164	-5.22592	0.000165258	down	hsa_circ_0005317|hsa-circRNA4200-2:circbase|deepbase	TRPM4	transient receptor potential cation channel subfamily M member 4 [Source:HGNC Symbol;Acc:HGNC:17993]	0	0	0	0	107.083	251.145	312.191	110.085	0	0	0	0	10	30	38	14
circTRPM4	hsa-miR-197-5p	1	142:350-371	-5.22592	0.000165258	down	hsa_circ_0005317|hsa-circRNA4200-2:circbase|deepbase	TRPM4	transient receptor potential cation channel subfamily M member 4 [Source:HGNC Symbol;Acc:HGNC:17993]	0	0	0	0	107.083	251.145	312.191	110.085	0	0	0	0	10	30	38	14
circTRPM4	hsa-miR-210-5p	1	149:286-306	-5.22592	0.000165258	down	hsa_circ_0005317|hsa-circRNA4200-2:circbase|deepbase	TRPM4	transient receptor potential cation channel subfamily M member 4 [Source:HGNC Symbol;Acc:HGNC:17993]	0	0	0	0	107.083	251.145	312.191	110.085	0	0	0	0	10	30	38	14
circTRPM4	hsa-miR-211-3p	1	144:154-174	-5.22592	0.000165258	down	hsa_circ_0005317|hsa-circRNA4200-2:circbase|deepbase	TRPM4	transient receptor potential cation channel subfamily M member 4 [Source:HGNC Symbol;Acc:HGNC:17993]	0	0	0	0	107.083	251.145	312.191	110.085	0	0	0	0	10	30	38	14
circTRPM4	hsa-miR-214-3p	1	170:157-177	-5.22592	0.000165258	down	hsa_circ_0005317|hsa-circRNA4200-2:circbase|deepbase	TRPM4	transient receptor potential cation channel subfamily M member 4 [Source:HGNC Symbol;Acc:HGNC:17993]	0	0	0	0	107.083	251.145	312.191	110.085	0	0	0	0	10	30	38	14
circTRPM4	hsa-miR-2277-5p	1	151:19-45	-5.22592	0.000165258	down	hsa_circ_0005317|hsa-circRNA4200-2:circbase|deepbase	TRPM4	transient receptor potential cation channel subfamily M member 4 [Source:HGNC Symbol;Acc:HGNC:17993]	0	0	0	0	107.083	251.145	312.191	110.085	0	0	0	0	10	30	38	14
circTRPM4	hsa-miR-24-3p	1	153:331-352	-5.22592	0.000165258	down	hsa_circ_0005317|hsa-circRNA4200-2:circbase|deepbase	TRPM4	transient receptor potential cation channel subfamily M member 4 [Source:HGNC Symbol;Acc:HGNC:17993]	0	0	0	0	107.083	251.145	312.191	110.085	0	0	0	0	10	30	38	14
circTRPM4	hsa-miR-296-5p	2	152:306-326;141:56-77	-5.22592	0.000165258	down	hsa_circ_0005317|hsa-circRNA4200-2:circbase|deepbase	TRPM4	transient receptor potential cation channel subfamily M member 4 [Source:HGNC Symbol;Acc:HGNC:17993]	0	0	0	0	107.083	251.145	312.191	110.085	0	0	0	0	10	30	38	14
circTRPM4	hsa-miR-29b-1-5p	1	147:367-390	-5.22592	0.000165258	down	hsa_circ_0005317|hsa-circRNA4200-2:circbase|deepbase	TRPM4	transient receptor potential cation channel subfamily M member 4 [Source:HGNC Symbol;Acc:HGNC:17993]	0	0	0	0	107.083	251.145	312.191	110.085	0	0	0	0	10	30	38	14
circTRPM4	hsa-miR-29b-2-5p	1	146:368-389	-5.22592	0.000165258	down	hsa_circ_0005317|hsa-circRNA4200-2:circbase|deepbase	TRPM4	transient receptor potential cation channel subfamily M member 4 [Source:HGNC Symbol;Acc:HGNC:17993]	0	0	0	0	107.083	251.145	312.191	110.085	0	0	0	0	10	30	38	14
circTRPM4	hsa-miR-3125	1	146:402-421	-5.22592	0.000165258	down	hsa_circ_0005317|hsa-circRNA4200-2:circbase|deepbase	TRPM4	transient receptor potential cation channel subfamily M member 4 [Source:HGNC Symbol;Acc:HGNC:17993]	0	0	0	0	107.083	251.145	312.191	110.085	0	0	0	0	10	30	38	14
circTRPM4	hsa-miR-3153	1	146:163-184	-5.22592	0.000165258	down	hsa_circ_0005317|hsa-circRNA4200-2:circbase|deepbase	TRPM4	transient receptor potential cation channel subfamily M member 4 [Source:HGNC Symbol;Acc:HGNC:17993]	0	0	0	0	107.083	251.145	312.191	110.085	0	0	0	0	10	30	38	14
circTRPM4	hsa-miR-3155a	1	140:271-291	-5.22592	0.000165258	down	hsa_circ_0005317|hsa-circRNA4200-2:circbase|deepbase	TRPM4	transient receptor potential cation channel subfamily M member 4 [Source:HGNC Symbol;Acc:HGNC:17993]	0	0	0	0	107.083	251.145	312.191	110.085	0	0	0	0	10	30	38	14
circTRPM4	hsa-miR-3173-3p	1	143:402-423	-5.22592	0.000165258	down	hsa_circ_0005317|hsa-circRNA4200-2:circbase|deepbase	TRPM4	transient receptor potential cation channel subfamily M member 4 [Source:HGNC Symbol;Acc:HGNC:17993]	0	0	0	0	107.083	251.145	312.191	110.085	0	0	0	0	10	30	38	14
circTRPM4	hsa-miR-3181	1	150:275-292	-5.22592	0.000165258	down	hsa_circ_0005317|hsa-circRNA4200-2:circbase|deepbase	TRPM4	transient receptor potential cation channel subfamily M member 4 [Source:HGNC Symbol;Acc:HGNC:17993]	0	0	0	0	107.083	251.145	312.191	110.085	0	0	0	0	10	30	38	14
circTRPM4	hsa-miR-3197	2	164:344-366;141:199-220	-5.22592	0.000165258	down	hsa_circ_0005317|hsa-circRNA4200-2:circbase|deepbase	TRPM4	transient receptor potential cation channel subfamily M member 4 [Source:HGNC Symbol;Acc:HGNC:17993]	0	0	0	0	107.083	251.145	312.191	110.085	0	0	0	0	10	30	38	14
circTRPM4	hsa-miR-323a-5p	1	156:117-138	-5.22592	0.000165258	down	hsa_circ_0005317|hsa-circRNA4200-2:circbase|deepbase	TRPM4	transient receptor potential cation channel subfamily M member 4 [Source:HGNC Symbol;Acc:HGNC:17993]	0	0	0	0	107.083	251.145	312.191	110.085	0	0	0	0	10	30	38	14
circTRPM4	hsa-miR-324-3p	1	158:289-308	-5.22592	0.000165258	down	hsa_circ_0005317|hsa-circRNA4200-2:circbase|deepbase	TRPM4	transient receptor potential cation channel subfamily M member 4 [Source:HGNC Symbol;Acc:HGNC:17993]	0	0	0	0	107.083	251.145	312.191	110.085	0	0	0	0	10	30	38	14
circTRPM4	hsa-miR-361-3p	1	153:14-37	-5.22592	0.000165258	down	hsa_circ_0005317|hsa-circRNA4200-2:circbase|deepbase	TRPM4	transient receptor potential cation channel subfamily M member 4 [Source:HGNC Symbol;Acc:HGNC:17993]	0	0	0	0	107.083	251.145	312.191	110.085	0	0	0	0	10	30	38	14
circTRPM4	hsa-miR-3619-5p	1	157:155-177	-5.22592	0.000165258	down	hsa_circ_0005317|hsa-circRNA4200-2:circbase|deepbase	TRPM4	transient receptor potential cation channel subfamily M member 4 [Source:HGNC Symbol;Acc:HGNC:17993]	0	0	0	0	107.083	251.145	312.191	110.085	0	0	0	0	10	30	38	14
circTRPM4	hsa-miR-3622b-5p	1	156:322-342	-5.22592	0.000165258	down	hsa_circ_0005317|hsa-circRNA4200-2:circbase|deepbase	TRPM4	transient receptor potential cation channel subfamily M member 4 [Source:HGNC Symbol;Acc:HGNC:17993]	0	0	0	0	107.083	251.145	312.191	110.085	0	0	0	0	10	30	38	14
circTRPM4	hsa-miR-3652	1	151:193-212	-5.22592	0.000165258	down	hsa_circ_0005317|hsa-circRNA4200-2:circbase|deepbase	TRPM4	transient receptor potential cation channel subfamily M member 4 [Source:HGNC Symbol;Acc:HGNC:17993]	0	0	0	0	107.083	251.145	312.191	110.085	0	0	0	0	10	30	38	14
circTRPM4	hsa-miR-365b-5p	1	140:20-41	-5.22592	0.000165258	down	hsa_circ_0005317|hsa-circRNA4200-2:circbase|deepbase	TRPM4	transient receptor potential cation channel subfamily M member 4 [Source:HGNC Symbol;Acc:HGNC:17993]	0	0	0	0	107.083	251.145	312.191	110.085	0	0	0	0	10	30	38	14
circTRPM4	hsa-miR-3665	1	151:397-414	-5.22592	0.000165258	down	hsa_circ_0005317|hsa-circRNA4200-2:circbase|deepbase	TRPM4	transient receptor potential cation channel subfamily M member 4 [Source:HGNC Symbol;Acc:HGNC:17993]	0	0	0	0	107.083	251.145	312.191	110.085	0	0	0	0	10	30	38	14
circTRPM4	hsa-miR-377-5p	1	146:291-312	-5.22592	0.000165258	down	hsa_circ_0005317|hsa-circRNA4200-2:circbase|deepbase	TRPM4	transient receptor potential cation channel subfamily M member 4 [Source:HGNC Symbol;Acc:HGNC:17993]	0	0	0	0	107.083	251.145	312.191	110.085	0	0	0	0	10	30	38	14
circTRPM4	hsa-miR-381-5p	1	151:293-314	-5.22592	0.000165258	down	hsa_circ_0005317|hsa-circRNA4200-2:circbase|deepbase	TRPM4	transient receptor potential cation channel subfamily M member 4 [Source:HGNC Symbol;Acc:HGNC:17993]	0	0	0	0	107.083	251.145	312.191	110.085	0	0	0	0	10	30	38	14
circTRPM4	hsa-miR-3934-3p	1	149:270-294	-5.22592	0.000165258	down	hsa_circ_0005317|hsa-circRNA4200-2:circbase|deepbase	TRPM4	transient receptor potential cation channel subfamily M member 4 [Source:HGNC Symbol;Acc:HGNC:17993]	0	0	0	0	107.083	251.145	312.191	110.085	0	0	0	0	10	30	38	14
circTRPM4	hsa-miR-3943	1	143:286-307	-5.22592	0.000165258	down	hsa_circ_0005317|hsa-circRNA4200-2:circbase|deepbase	TRPM4	transient receptor potential cation channel subfamily M member 4 [Source:HGNC Symbol;Acc:HGNC:17993]	0	0	0	0	107.083	251.145	312.191	110.085	0	0	0	0	10	30	38	14
circTRPM4	hsa-miR-4252	1	147:387-404	-5.22592	0.000165258	down	hsa_circ_0005317|hsa-circRNA4200-2:circbase|deepbase	TRPM4	transient receptor potential cation channel subfamily M member 4 [Source:HGNC Symbol;Acc:HGNC:17993]	0	0	0	0	107.083	251.145	312.191	110.085	0	0	0	0	10	30	38	14
circTRPM4	hsa-miR-4253	1	146:326-343	-5.22592	0.000165258	down	hsa_circ_0005317|hsa-circRNA4200-2:circbase|deepbase	TRPM4	transient receptor potential cation channel subfamily M member 4 [Source:HGNC Symbol;Acc:HGNC:17993]	0	0	0	0	107.083	251.145	312.191	110.085	0	0	0	0	10	30	38	14
circTRPM4	hsa-miR-4257	1	140:102-119	-5.22592	0.000165258	down	hsa_circ_0005317|hsa-circRNA4200-2:circbase|deepbase	TRPM4	transient receptor potential cation channel subfamily M member 4 [Source:HGNC Symbol;Acc:HGNC:17993]	0	0	0	0	107.083	251.145	312.191	110.085	0	0	0	0	10	30	38	14
circTRPM4	hsa-miR-4270	1	156:211-231	-5.22592	0.000165258	down	hsa_circ_0005317|hsa-circRNA4200-2:circbase|deepbase	TRPM4	transient receptor potential cation channel subfamily M member 4 [Source:HGNC Symbol;Acc:HGNC:17993]	0	0	0	0	107.083	251.145	312.191	110.085	0	0	0	0	10	30	38	14
circTRPM4	hsa-miR-4276	1	154:333-349	-5.22592	0.000165258	down	hsa_circ_0005317|hsa-circRNA4200-2:circbase|deepbase	TRPM4	transient receptor potential cation channel subfamily M member 4 [Source:HGNC Symbol;Acc:HGNC:17993]	0	0	0	0	107.083	251.145	312.191	110.085	0	0	0	0	10	30	38	14
circTRPM4	hsa-miR-4277	1	154:259-279	-5.22592	0.000165258	down	hsa_circ_0005317|hsa-circRNA4200-2:circbase|deepbase	TRPM4	transient receptor potential cation channel subfamily M member 4 [Source:HGNC Symbol;Acc:HGNC:17993]	0	0	0	0	107.083	251.145	312.191	110.085	0	0	0	0	10	30	38	14
circTRPM4	hsa-miR-4291	1	150:163-178	-5.22592	0.000165258	down	hsa_circ_0005317|hsa-circRNA4200-2:circbase|deepbase	TRPM4	transient receptor potential cation channel subfamily M member 4 [Source:HGNC Symbol;Acc:HGNC:17993]	0	0	0	0	107.083	251.145	312.191	110.085	0	0	0	0	10	30	38	14
circTRPM4	hsa-miR-4304	1	142:327-343	-5.22592	0.000165258	down	hsa_circ_0005317|hsa-circRNA4200-2:circbase|deepbase	TRPM4	transient receptor potential cation channel subfamily M member 4 [Source:HGNC Symbol;Acc:HGNC:17993]	0	0	0	0	107.083	251.145	312.191	110.085	0	0	0	0	10	30	38	14
circTRPM4	hsa-miR-4433a-3p	1	140:99-119	-5.22592	0.000165258	down	hsa_circ_0005317|hsa-circRNA4200-2:circbase|deepbase	TRPM4	transient receptor potential cation channel subfamily M member 4 [Source:HGNC Symbol;Acc:HGNC:17993]	0	0	0	0	107.083	251.145	312.191	110.085	0	0	0	0	10	30	38	14
circTRPM4	hsa-miR-4435	1	147:318-338	-5.22592	0.000165258	down	hsa_circ_0005317|hsa-circRNA4200-2:circbase|deepbase	TRPM4	transient receptor potential cation channel subfamily M member 4 [Source:HGNC Symbol;Acc:HGNC:17993]	0	0	0	0	107.083	251.145	312.191	110.085	0	0	0	0	10	30	38	14
circTRPM4	hsa-miR-4443	1	142:352-368	-5.22592	0.000165258	down	hsa_circ_0005317|hsa-circRNA4200-2:circbase|deepbase	TRPM4	transient receptor potential cation channel subfamily M member 4 [Source:HGNC Symbol;Acc:HGNC:17993]	0	0	0	0	107.083	251.145	312.191	110.085	0	0	0	0	10	30	38	14
circTRPM4	hsa-miR-4459	1	161:404-423	-5.22592	0.000165258	down	hsa_circ_0005317|hsa-circRNA4200-2:circbase|deepbase	TRPM4	transient receptor potential cation channel subfamily M member 4 [Source:HGNC Symbol;Acc:HGNC:17993]	0	0	0	0	107.083	251.145	312.191	110.085	0	0	0	0	10	30	38	14
circTRPM4	hsa-miR-4467	2	146:86-106;146:200-221	-5.22592	0.000165258	down	hsa_circ_0005317|hsa-circRNA4200-2:circbase|deepbase	TRPM4	transient receptor potential cation channel subfamily M member 4 [Source:HGNC Symbol;Acc:HGNC:17993]	0	0	0	0	107.083	251.145	312.191	110.085	0	0	0	0	10	30	38	14
circTRPM4	hsa-miR-4505	1	142:1-18	-5.22592	0.000165258	down	hsa_circ_0005317|hsa-circRNA4200-2:circbase|deepbase	TRPM4	transient receptor potential cation channel subfamily M member 4 [Source:HGNC Symbol;Acc:HGNC:17993]	0	0	0	0	107.083	251.145	312.191	110.085	0	0	0	0	10	30	38	14
circTRPM4	hsa-miR-4510	1	141:400-420	-5.22592	0.000165258	down	hsa_circ_0005317|hsa-circRNA4200-2:circbase|deepbase	TRPM4	transient receptor potential cation channel subfamily M member 4 [Source:HGNC Symbol;Acc:HGNC:17993]	0	0	0	0	107.083	251.145	312.191	110.085	0	0	0	0	10	30	38	14
circTRPM4	hsa-miR-4532	1	154:314-330	-5.22592	0.000165258	down	hsa_circ_0005317|hsa-circRNA4200-2:circbase|deepbase	TRPM4	transient receptor potential cation channel subfamily M member 4 [Source:HGNC Symbol;Acc:HGNC:17993]	0	0	0	0	107.083	251.145	312.191	110.085	0	0	0	0	10	30	38	14
circTRPM4	hsa-miR-4638-5p	1	151:2-21	-5.22592	0.000165258	down	hsa_circ_0005317|hsa-circRNA4200-2:circbase|deepbase	TRPM4	transient receptor potential cation channel subfamily M member 4 [Source:HGNC Symbol;Acc:HGNC:17993]	0	0	0	0	107.083	251.145	312.191	110.085	0	0	0	0	10	30	38	14
circTRPM4	hsa-miR-4647	1	150:116-140	-5.22592	0.000165258	down	hsa_circ_0005317|hsa-circRNA4200-2:circbase|deepbase	TRPM4	transient receptor potential cation channel subfamily M member 4 [Source:HGNC Symbol;Acc:HGNC:17993]	0	0	0	0	107.083	251.145	312.191	110.085	0	0	0	0	10	30	38	14
circTRPM4	hsa-miR-4660	1	153:217-238	-5.22592	0.000165258	down	hsa_circ_0005317|hsa-circRNA4200-2:circbase|deepbase	TRPM4	transient receptor potential cation channel subfamily M member 4 [Source:HGNC Symbol;Acc:HGNC:17993]	0	0	0	0	107.083	251.145	312.191	110.085	0	0	0	0	10	30	38	14
circTRPM4	hsa-miR-4683	1	151:184-208	-5.22592	0.000165258	down	hsa_circ_0005317|hsa-circRNA4200-2:circbase|deepbase	TRPM4	transient receptor potential cation channel subfamily M member 4 [Source:HGNC Symbol;Acc:HGNC:17993]	0	0	0	0	107.083	251.145	312.191	110.085	0	0	0	0	10	30	38	14
circTRPM4	hsa-miR-4690-3p	1	154:413-434	-5.22592	0.000165258	down	hsa_circ_0005317|hsa-circRNA4200-2:circbase|deepbase	TRPM4	transient receptor potential cation channel subfamily M member 4 [Source:HGNC Symbol;Acc:HGNC:17993]	0	0	0	0	107.083	251.145	312.191	110.085	0	0	0	0	10	30	38	14
circTRPM4	hsa-miR-4695-5p	1	149:399-419	-5.22592	0.000165258	down	hsa_circ_0005317|hsa-circRNA4200-2:circbase|deepbase	TRPM4	transient receptor potential cation channel subfamily M member 4 [Source:HGNC Symbol;Acc:HGNC:17993]	0	0	0	0	107.083	251.145	312.191	110.085	0	0	0	0	10	30	38	14
circTRPM4	hsa-miR-4707-3p	1	140:283-304	-5.22592	0.000165258	down	hsa_circ_0005317|hsa-circRNA4200-2:circbase|deepbase	TRPM4	transient receptor potential cation channel subfamily M member 4 [Source:HGNC Symbol;Acc:HGNC:17993]	0	0	0	0	107.083	251.145	312.191	110.085	0	0	0	0	10	30	38	14
circTRPM4	hsa-miR-4707-5p	1	141:17-36	-5.22592	0.000165258	down	hsa_circ_0005317|hsa-circRNA4200-2:circbase|deepbase	TRPM4	transient receptor potential cation channel subfamily M member 4 [Source:HGNC Symbol;Acc:HGNC:17993]	0	0	0	0	107.083	251.145	312.191	110.085	0	0	0	0	10	30	38	14
circTRPM4	hsa-miR-4710	1	140:394-411	-5.22592	0.000165258	down	hsa_circ_0005317|hsa-circRNA4200-2:circbase|deepbase	TRPM4	transient receptor potential cation channel subfamily M member 4 [Source:HGNC Symbol;Acc:HGNC:17993]	0	0	0	0	107.083	251.145	312.191	110.085	0	0	0	0	10	30	38	14
circTRPM4	hsa-miR-4732-5p	1	144:222-246	-5.22592	0.000165258	down	hsa_circ_0005317|hsa-circRNA4200-2:circbase|deepbase	TRPM4	transient receptor potential cation channel subfamily M member 4 [Source:HGNC Symbol;Acc:HGNC:17993]	0	0	0	0	107.083	251.145	312.191	110.085	0	0	0	0	10	30	38	14
circTRPM4	hsa-miR-4745-3p	1	149:310-332	-5.22592	0.000165258	down	hsa_circ_0005317|hsa-circRNA4200-2:circbase|deepbase	TRPM4	transient receptor potential cation channel subfamily M member 4 [Source:HGNC Symbol;Acc:HGNC:17993]	0	0	0	0	107.083	251.145	312.191	110.085	0	0	0	0	10	30	38	14
circTRPM4	hsa-miR-4746-5p	1	152:54-77	-5.22592	0.000165258	down	hsa_circ_0005317|hsa-circRNA4200-2:circbase|deepbase	TRPM4	transient receptor potential cation channel subfamily M member 4 [Source:HGNC Symbol;Acc:HGNC:17993]	0	0	0	0	107.083	251.145	312.191	110.085	0	0	0	0	10	30	38	14
circTRPM4	hsa-miR-4747-3p	1	162:312-333	-5.22592	0.000165258	down	hsa_circ_0005317|hsa-circRNA4200-2:circbase|deepbase	TRPM4	transient receptor potential cation channel subfamily M member 4 [Source:HGNC Symbol;Acc:HGNC:17993]	0	0	0	0	107.083	251.145	312.191	110.085	0	0	0	0	10	30	38	14
circTRPM4	hsa-miR-4750-5p	1	150:203-224	-5.22592	0.000165258	down	hsa_circ_0005317|hsa-circRNA4200-2:circbase|deepbase	TRPM4	transient receptor potential cation channel subfamily M member 4 [Source:HGNC Symbol;Acc:HGNC:17993]	0	0	0	0	107.083	251.145	312.191	110.085	0	0	0	0	10	30	38	14
circTRPM4	hsa-miR-4755-3p	1	148:315-336	-5.22592	0.000165258	down	hsa_circ_0005317|hsa-circRNA4200-2:circbase|deepbase	TRPM4	transient receptor potential cation channel subfamily M member 4 [Source:HGNC Symbol;Acc:HGNC:17993]	0	0	0	0	107.083	251.145	312.191	110.085	0	0	0	0	10	30	38	14
circTRPM4	hsa-miR-4779	1	147:400-422	-5.22592	0.000165258	down	hsa_circ_0005317|hsa-circRNA4200-2:circbase|deepbase	TRPM4	transient receptor potential cation channel subfamily M member 4 [Source:HGNC Symbol;Acc:HGNC:17993]	0	0	0	0	107.083	251.145	312.191	110.085	0	0	0	0	10	30	38	14
circTRPM4	hsa-miR-4783-5p	1	146:106-127	-5.22592	0.000165258	down	hsa_circ_0005317|hsa-circRNA4200-2:circbase|deepbase	TRPM4	transient receptor potential cation channel subfamily M member 4 [Source:HGNC Symbol;Acc:HGNC:17993]	0	0	0	0	107.083	251.145	312.191	110.085	0	0	0	0	10	30	38	14
circTRPM4	hsa-miR-4785	1	149:206-227	-5.22592	0.000165258	down	hsa_circ_0005317|hsa-circRNA4200-2:circbase|deepbase	TRPM4	transient receptor potential cation channel subfamily M member 4 [Source:HGNC Symbol;Acc:HGNC:17993]	0	0	0	0	107.083	251.145	312.191	110.085	0	0	0	0	10	30	38	14
circTRPM4	hsa-miR-484	1	143:313-334	-5.22592	0.000165258	down	hsa_circ_0005317|hsa-circRNA4200-2:circbase|deepbase	TRPM4	transient receptor potential cation channel subfamily M member 4 [Source:HGNC Symbol;Acc:HGNC:17993]	0	0	0	0	107.083	251.145	312.191	110.085	0	0	0	0	10	30	38	14
circTRPM4	hsa-miR-485-5p	1	150:291-312	-5.22592	0.000165258	down	hsa_circ_0005317|hsa-circRNA4200-2:circbase|deepbase	TRPM4	transient receptor potential cation channel subfamily M member 4 [Source:HGNC Symbol;Acc:HGNC:17993]	0	0	0	0	107.083	251.145	312.191	110.085	0	0	0	0	10	30	38	14
circTRPM4	hsa-miR-490-3p	1	142:43-64	-5.22592	0.000165258	down	hsa_circ_0005317|hsa-circRNA4200-2:circbase|deepbase	TRPM4	transient receptor potential cation channel subfamily M member 4 [Source:HGNC Symbol;Acc:HGNC:17993]	0	0	0	0	107.083	251.145	312.191	110.085	0	0	0	0	10	30	38	14
circTRPM4	hsa-miR-497-5p	1	154:178-197	-5.22592	0.000165258	down	hsa_circ_0005317|hsa-circRNA4200-2:circbase|deepbase	TRPM4	transient receptor potential cation channel subfamily M member 4 [Source:HGNC Symbol;Acc:HGNC:17993]	0	0	0	0	107.083	251.145	312.191	110.085	0	0	0	0	10	30	38	14
circTRPM4	hsa-miR-5001-3p	1	148:282-303	-5.22592	0.000165258	down	hsa_circ_0005317|hsa-circRNA4200-2:circbase|deepbase	TRPM4	transient receptor potential cation channel subfamily M member 4 [Source:HGNC Symbol;Acc:HGNC:17993]	0	0	0	0	107.083	251.145	312.191	110.085	0	0	0	0	10	30	38	14
circTRPM4	hsa-miR-5008-5p	1	140:273-291	-5.22592	0.000165258	down	hsa_circ_0005317|hsa-circRNA4200-2:circbase|deepbase	TRPM4	transient receptor potential cation channel subfamily M member 4 [Source:HGNC Symbol;Acc:HGNC:17993]	0	0	0	0	107.083	251.145	312.191	110.085	0	0	0	0	10	30	38	14
circTRPM4	hsa-miR-503-5p	2	162:245-266;160:157-179	-5.22592	0.000165258	down	hsa_circ_0005317|hsa-circRNA4200-2:circbase|deepbase	TRPM4	transient receptor potential cation channel subfamily M member 4 [Source:HGNC Symbol;Acc:HGNC:17993]	0	0	0	0	107.083	251.145	312.191	110.085	0	0	0	0	10	30	38	14
circTRPM4	hsa-miR-5092	1	146:183-204	-5.22592	0.000165258	down	hsa_circ_0005317|hsa-circRNA4200-2:circbase|deepbase	TRPM4	transient receptor potential cation channel subfamily M member 4 [Source:HGNC Symbol;Acc:HGNC:17993]	0	0	0	0	107.083	251.145	312.191	110.085	0	0	0	0	10	30	38	14
circTRPM4	hsa-miR-5580-5p	1	152:334-355	-5.22592	0.000165258	down	hsa_circ_0005317|hsa-circRNA4200-2:circbase|deepbase	TRPM4	transient receptor potential cation channel subfamily M member 4 [Source:HGNC Symbol;Acc:HGNC:17993]	0	0	0	0	107.083	251.145	312.191	110.085	0	0	0	0	10	30	38	14
circTRPM4	hsa-miR-5587-5p	1	151:119-136	-5.22592	0.000165258	down	hsa_circ_0005317|hsa-circRNA4200-2:circbase|deepbase	TRPM4	transient receptor potential cation channel subfamily M member 4 [Source:HGNC Symbol;Acc:HGNC:17993]	0	0	0	0	107.083	251.145	312.191	110.085	0	0	0	0	10	30	38	14
circTRPM4	hsa-miR-5589-5p	1	148:1-17	-5.22592	0.000165258	down	hsa_circ_0005317|hsa-circRNA4200-2:circbase|deepbase	TRPM4	transient receptor potential cation channel subfamily M member 4 [Source:HGNC Symbol;Acc:HGNC:17993]	0	0	0	0	107.083	251.145	312.191	110.085	0	0	0	0	10	30	38	14
circTRPM4	hsa-miR-5682	1	146:175-195	-5.22592	0.000165258	down	hsa_circ_0005317|hsa-circRNA4200-2:circbase|deepbase	TRPM4	transient receptor potential cation channel subfamily M member 4 [Source:HGNC Symbol;Acc:HGNC:17993]	0	0	0	0	107.083	251.145	312.191	110.085	0	0	0	0	10	30	38	14
circTRPM4	hsa-miR-5685	1	141:412-434	-5.22592	0.000165258	down	hsa_circ_0005317|hsa-circRNA4200-2:circbase|deepbase	TRPM4	transient receptor potential cation channel subfamily M member 4 [Source:HGNC Symbol;Acc:HGNC:17993]	0	0	0	0	107.083	251.145	312.191	110.085	0	0	0	0	10	30	38	14
circTRPM4	hsa-miR-572	1	160:277-297	-5.22592	0.000165258	down	hsa_circ_0005317|hsa-circRNA4200-2:circbase|deepbase	TRPM4	transient receptor potential cation channel subfamily M member 4 [Source:HGNC Symbol;Acc:HGNC:17993]	0	0	0	0	107.083	251.145	312.191	110.085	0	0	0	0	10	30	38	14
circTRPM4	hsa-miR-5787	1	145:1-18	-5.22592	0.000165258	down	hsa_circ_0005317|hsa-circRNA4200-2:circbase|deepbase	TRPM4	transient receptor potential cation channel subfamily M member 4 [Source:HGNC Symbol;Acc:HGNC:17993]	0	0	0	0	107.083	251.145	312.191	110.085	0	0	0	0	10	30	38	14
circTRPM4	hsa-miR-584-3p	1	146:217-237	-5.22592	0.000165258	down	hsa_circ_0005317|hsa-circRNA4200-2:circbase|deepbase	TRPM4	transient receptor potential cation channel subfamily M member 4 [Source:HGNC Symbol;Acc:HGNC:17993]	0	0	0	0	107.083	251.145	312.191	110.085	0	0	0	0	10	30	38	14
circTRPM4	hsa-miR-6069	1	145:318-337	-5.22592	0.000165258	down	hsa_circ_0005317|hsa-circRNA4200-2:circbase|deepbase	TRPM4	transient receptor potential cation channel subfamily M member 4 [Source:HGNC Symbol;Acc:HGNC:17993]	0	0	0	0	107.083	251.145	312.191	110.085	0	0	0	0	10	30	38	14
circTRPM4	hsa-miR-6081	3	143:390-417;141:176-199;140:222-244	-5.22592	0.000165258	down	hsa_circ_0005317|hsa-circRNA4200-2:circbase|deepbase	TRPM4	transient receptor potential cation channel subfamily M member 4 [Source:HGNC Symbol;Acc:HGNC:17993]	0	0	0	0	107.083	251.145	312.191	110.085	0	0	0	0	10	30	38	14
circTRPM4	hsa-miR-6126	1	140:242-259	-5.22592	0.000165258	down	hsa_circ_0005317|hsa-circRNA4200-2:circbase|deepbase	TRPM4	transient receptor potential cation channel subfamily M member 4 [Source:HGNC Symbol;Acc:HGNC:17993]	0	0	0	0	107.083	251.145	312.191	110.085	0	0	0	0	10	30	38	14
circTRPM4	hsa-miR-6127	1	157:402-420	-5.22592	0.000165258	down	hsa_circ_0005317|hsa-circRNA4200-2:circbase|deepbase	TRPM4	transient receptor potential cation channel subfamily M member 4 [Source:HGNC Symbol;Acc:HGNC:17993]	0	0	0	0	107.083	251.145	312.191	110.085	0	0	0	0	10	30	38	14
circTRPM4	hsa-miR-6129	1	143:213-231	-5.22592	0.000165258	down	hsa_circ_0005317|hsa-circRNA4200-2:circbase|deepbase	TRPM4	transient receptor potential cation channel subfamily M member 4 [Source:HGNC Symbol;Acc:HGNC:17993]	0	0	0	0	107.083	251.145	312.191	110.085	0	0	0	0	10	30	38	14
circTRPM4	hsa-miR-6133	1	145:402-420	-5.22592	0.000165258	down	hsa_circ_0005317|hsa-circRNA4200-2:circbase|deepbase	TRPM4	transient receptor potential cation channel subfamily M member 4 [Source:HGNC Symbol;Acc:HGNC:17993]	0	0	0	0	107.083	251.145	312.191	110.085	0	0	0	0	10	30	38	14
circTRPM4	hsa-miR-615-5p	1	147:306-327	-5.22592	0.000165258	down	hsa_circ_0005317|hsa-circRNA4200-2:circbase|deepbase	TRPM4	transient receptor potential cation channel subfamily M member 4 [Source:HGNC Symbol;Acc:HGNC:17993]	0	0	0	0	107.083	251.145	312.191	110.085	0	0	0	0	10	30	38	14
circTRPM4	hsa-miR-6165	1	148:158-176	-5.22592	0.000165258	down	hsa_circ_0005317|hsa-circRNA4200-2:circbase|deepbase	TRPM4	transient receptor potential cation channel subfamily M member 4 [Source:HGNC Symbol;Acc:HGNC:17993]	0	0	0	0	107.083	251.145	312.191	110.085	0	0	0	0	10	30	38	14
circTRPM4	hsa-miR-647	1	146:291-311	-5.22592	0.000165258	down	hsa_circ_0005317|hsa-circRNA4200-2:circbase|deepbase	TRPM4	transient receptor potential cation channel subfamily M member 4 [Source:HGNC Symbol;Acc:HGNC:17993]	0	0	0	0	107.083	251.145	312.191	110.085	0	0	0	0	10	30	38	14
circTRPM4	hsa-miR-656-5p	1	146:130-151	-5.22592	0.000165258	down	hsa_circ_0005317|hsa-circRNA4200-2:circbase|deepbase	TRPM4	transient receptor potential cation channel subfamily M member 4 [Source:HGNC Symbol;Acc:HGNC:17993]	0	0	0	0	107.083	251.145	312.191	110.085	0	0	0	0	10	30	38	14
circTRPM4	hsa-miR-661	1	149:308-331	-5.22592	0.000165258	down	hsa_circ_0005317|hsa-circRNA4200-2:circbase|deepbase	TRPM4	transient receptor potential cation channel subfamily M member 4 [Source:HGNC Symbol;Acc:HGNC:17993]	0	0	0	0	107.083	251.145	312.191	110.085	0	0	0	0	10	30	38	14
circTRPM4	hsa-miR-665	1	150:404-424	-5.22592	0.000165258	down	hsa_circ_0005317|hsa-circRNA4200-2:circbase|deepbase	TRPM4	transient receptor potential cation channel subfamily M member 4 [Source:HGNC Symbol;Acc:HGNC:17993]	0	0	0	0	107.083	251.145	312.191	110.085	0	0	0	0	10	30	38	14
circTRPM4	hsa-miR-671-5p	1	143:234-258	-5.22592	0.000165258	down	hsa_circ_0005317|hsa-circRNA4200-2:circbase|deepbase	TRPM4	transient receptor potential cation channel subfamily M member 4 [Source:HGNC Symbol;Acc:HGNC:17993]	0	0	0	0	107.083	251.145	312.191	110.085	0	0	0	0	10	30	38	14
circTRPM4	hsa-miR-6724-5p	1	147:306-327	-5.22592	0.000165258	down	hsa_circ_0005317|hsa-circRNA4200-2:circbase|deepbase	TRPM4	transient receptor potential cation channel subfamily M member 4 [Source:HGNC Symbol;Acc:HGNC:17993]	0	0	0	0	107.083	251.145	312.191	110.085	0	0	0	0	10	30	38	14
circTRPM4	hsa-miR-6726-5p	1	143:209-229	-5.22592	0.000165258	down	hsa_circ_0005317|hsa-circRNA4200-2:circbase|deepbase	TRPM4	transient receptor potential cation channel subfamily M member 4 [Source:HGNC Symbol;Acc:HGNC:17993]	0	0	0	0	107.083	251.145	312.191	110.085	0	0	0	0	10	30	38	14
circTRPM4	hsa-miR-6727-5p	1	142:307-329	-5.22592	0.000165258	down	hsa_circ_0005317|hsa-circRNA4200-2:circbase|deepbase	TRPM4	transient receptor potential cation channel subfamily M member 4 [Source:HGNC Symbol;Acc:HGNC:17993]	0	0	0	0	107.083	251.145	312.191	110.085	0	0	0	0	10	30	38	14
circTRPM4	hsa-miR-6735-5p	1	143:220-244	-5.22592	0.000165258	down	hsa_circ_0005317|hsa-circRNA4200-2:circbase|deepbase	TRPM4	transient receptor potential cation channel subfamily M member 4 [Source:HGNC Symbol;Acc:HGNC:17993]	0	0	0	0	107.083	251.145	312.191	110.085	0	0	0	0	10	30	38	14
circTRPM4	hsa-miR-6747-3p	1	142:282-303	-5.22592	0.000165258	down	hsa_circ_0005317|hsa-circRNA4200-2:circbase|deepbase	TRPM4	transient receptor potential cation channel subfamily M member 4 [Source:HGNC Symbol;Acc:HGNC:17993]	0	0	0	0	107.083	251.145	312.191	110.085	0	0	0	0	10	30	38	14
circTRPM4	hsa-miR-6750-5p	1	142:153-174	-5.22592	0.000165258	down	hsa_circ_0005317|hsa-circRNA4200-2:circbase|deepbase	TRPM4	transient receptor potential cation channel subfamily M member 4 [Source:HGNC Symbol;Acc:HGNC:17993]	0	0	0	0	107.083	251.145	312.191	110.085	0	0	0	0	10	30	38	14
circTRPM4	hsa-miR-6754-5p	1	150:210-231	-5.22592	0.000165258	down	hsa_circ_0005317|hsa-circRNA4200-2:circbase|deepbase	TRPM4	transient receptor potential cation channel subfamily M member 4 [Source:HGNC Symbol;Acc:HGNC:17993]	0	0	0	0	107.083	251.145	312.191	110.085	0	0	0	0	10	30	38	14
circTRPM4	hsa-miR-6762-3p	1	143:287-310	-5.22592	0.000165258	down	hsa_circ_0005317|hsa-circRNA4200-2:circbase|deepbase	TRPM4	transient receptor potential cation channel subfamily M member 4 [Source:HGNC Symbol;Acc:HGNC:17993]	0	0	0	0	107.083	251.145	312.191	110.085	0	0	0	0	10	30	38	14
circTRPM4	hsa-miR-6765-5p	1	156:321-345	-5.22592	0.000165258	down	hsa_circ_0005317|hsa-circRNA4200-2:circbase|deepbase	TRPM4	transient receptor potential cation channel subfamily M member 4 [Source:HGNC Symbol;Acc:HGNC:17993]	0	0	0	0	107.083	251.145	312.191	110.085	0	0	0	0	10	30	38	14
circTRPM4	hsa-miR-6775-3p	1	146:268-289	-5.22592	0.000165258	down	hsa_circ_0005317|hsa-circRNA4200-2:circbase|deepbase	TRPM4	transient receptor potential cation channel subfamily M member 4 [Source:HGNC Symbol;Acc:HGNC:17993]	0	0	0	0	107.083	251.145	312.191	110.085	0	0	0	0	10	30	38	14
circTRPM4	hsa-miR-6777-5p	1	153:209-231	-5.22592	0.000165258	down	hsa_circ_0005317|hsa-circRNA4200-2:circbase|deepbase	TRPM4	transient receptor potential cation channel subfamily M member 4 [Source:HGNC Symbol;Acc:HGNC:17993]	0	0	0	0	107.083	251.145	312.191	110.085	0	0	0	0	10	30	38	14
circTRPM4	hsa-miR-6784-5p	1	152:310-329	-5.22592	0.000165258	down	hsa_circ_0005317|hsa-circRNA4200-2:circbase|deepbase	TRPM4	transient receptor potential cation channel subfamily M member 4 [Source:HGNC Symbol;Acc:HGNC:17993]	0	0	0	0	107.083	251.145	312.191	110.085	0	0	0	0	10	30	38	14
circTRPM4	hsa-miR-6787-5p	1	143:355-375	-5.22592	0.000165258	down	hsa_circ_0005317|hsa-circRNA4200-2:circbase|deepbase	TRPM4	transient receptor potential cation channel subfamily M member 4 [Source:HGNC Symbol;Acc:HGNC:17993]	0	0	0	0	107.083	251.145	312.191	110.085	0	0	0	0	10	30	38	14
circTRPM4	hsa-miR-6789-3p	1	142:68-91	-5.22592	0.000165258	down	hsa_circ_0005317|hsa-circRNA4200-2:circbase|deepbase	TRPM4	transient receptor potential cation channel subfamily M member 4 [Source:HGNC Symbol;Acc:HGNC:17993]	0	0	0	0	107.083	251.145	312.191	110.085	0	0	0	0	10	30	38	14
circTRPM4	hsa-miR-6789-5p	1	143:348-368	-5.22592	0.000165258	down	hsa_circ_0005317|hsa-circRNA4200-2:circbase|deepbase	TRPM4	transient receptor potential cation channel subfamily M member 4 [Source:HGNC Symbol;Acc:HGNC:17993]	0	0	0	0	107.083	251.145	312.191	110.085	0	0	0	0	10	30	38	14
circTRPM4	hsa-miR-6794-5p	1	140:404-422	-5.22592	0.000165258	down	hsa_circ_0005317|hsa-circRNA4200-2:circbase|deepbase	TRPM4	transient receptor potential cation channel subfamily M member 4 [Source:HGNC Symbol;Acc:HGNC:17993]	0	0	0	0	107.083	251.145	312.191	110.085	0	0	0	0	10	30	38	14
circTRPM4	hsa-miR-6795-3p	1	143:67-87	-5.22592	0.000165258	down	hsa_circ_0005317|hsa-circRNA4200-2:circbase|deepbase	TRPM4	transient receptor potential cation channel subfamily M member 4 [Source:HGNC Symbol;Acc:HGNC:17993]	0	0	0	0	107.083	251.145	312.191	110.085	0	0	0	0	10	30	38	14
circTRPM4	hsa-miR-6795-5p	1	142:398-421	-5.22592	0.000165258	down	hsa_circ_0005317|hsa-circRNA4200-2:circbase|deepbase	TRPM4	transient receptor potential cation channel subfamily M member 4 [Source:HGNC Symbol;Acc:HGNC:17993]	0	0	0	0	107.083	251.145	312.191	110.085	0	0	0	0	10	30	38	14
circTRPM4	hsa-miR-6797-5p	1	147:398-421	-5.22592	0.000165258	down	hsa_circ_0005317|hsa-circRNA4200-2:circbase|deepbase	TRPM4	transient receptor potential cation channel subfamily M member 4 [Source:HGNC Symbol;Acc:HGNC:17993]	0	0	0	0	107.083	251.145	312.191	110.085	0	0	0	0	10	30	38	14
circTRPM4	hsa-miR-6798-5p	2	148:208-231;140:399-423	-5.22592	0.000165258	down	hsa_circ_0005317|hsa-circRNA4200-2:circbase|deepbase	TRPM4	transient receptor potential cation channel subfamily M member 4 [Source:HGNC Symbol;Acc:HGNC:17993]	0	0	0	0	107.083	251.145	312.191	110.085	0	0	0	0	10	30	38	14
circTRPM4	hsa-miR-6800-5p	1	142:393-413	-5.22592	0.000165258	down	hsa_circ_0005317|hsa-circRNA4200-2:circbase|deepbase	TRPM4	transient receptor potential cation channel subfamily M member 4 [Source:HGNC Symbol;Acc:HGNC:17993]	0	0	0	0	107.083	251.145	312.191	110.085	0	0	0	0	10	30	38	14
circTRPM4	hsa-miR-6803-3p	1	149:280-305	-5.22592	0.000165258	down	hsa_circ_0005317|hsa-circRNA4200-2:circbase|deepbase	TRPM4	transient receptor potential cation channel subfamily M member 4 [Source:HGNC Symbol;Acc:HGNC:17993]	0	0	0	0	107.083	251.145	312.191	110.085	0	0	0	0	10	30	38	14
circTRPM4	hsa-miR-6806-5p	1	149:79-100	-5.22592	0.000165258	down	hsa_circ_0005317|hsa-circRNA4200-2:circbase|deepbase	TRPM4	transient receptor potential cation channel subfamily M member 4 [Source:HGNC Symbol;Acc:HGNC:17993]	0	0	0	0	107.083	251.145	312.191	110.085	0	0	0	0	10	30	38	14
circTRPM4	hsa-miR-6810-3p	1	142:281-305	-5.22592	0.000165258	down	hsa_circ_0005317|hsa-circRNA4200-2:circbase|deepbase	TRPM4	transient receptor potential cation channel subfamily M member 4 [Source:HGNC Symbol;Acc:HGNC:17993]	0	0	0	0	107.083	251.145	312.191	110.085	0	0	0	0	10	30	38	14
circTRPM4	hsa-miR-6820-5p	1	140:223-241	-5.22592	0.000165258	down	hsa_circ_0005317|hsa-circRNA4200-2:circbase|deepbase	TRPM4	transient receptor potential cation channel subfamily M member 4 [Source:HGNC Symbol;Acc:HGNC:17993]	0	0	0	0	107.083	251.145	312.191	110.085	0	0	0	0	10	30	38	14
circTRPM4	hsa-miR-6827-5p	2	151:208-229;143:388-408	-5.22592	0.000165258	down	hsa_circ_0005317|hsa-circRNA4200-2:circbase|deepbase	TRPM4	transient receptor potential cation channel subfamily M member 4 [Source:HGNC Symbol;Acc:HGNC:17993]	0	0	0	0	107.083	251.145	312.191	110.085	0	0	0	0	10	30	38	14
circTRPM4	hsa-miR-6828-5p	1	153:394-418	-5.22592	0.000165258	down	hsa_circ_0005317|hsa-circRNA4200-2:circbase|deepbase	TRPM4	transient receptor potential cation channel subfamily M member 4 [Source:HGNC Symbol;Acc:HGNC:17993]	0	0	0	0	107.083	251.145	312.191	110.085	0	0	0	0	10	30	38	14
circTRPM4	hsa-miR-6831-5p	1	159:348-371	-5.22592	0.000165258	down	hsa_circ_0005317|hsa-circRNA4200-2:circbase|deepbase	TRPM4	transient receptor potential cation channel subfamily M member 4 [Source:HGNC Symbol;Acc:HGNC:17993]	0	0	0	0	107.083	251.145	312.191	110.085	0	0	0	0	10	30	38	14
circTRPM4	hsa-miR-6836-3p	1	140:280-301	-5.22592	0.000165258	down	hsa_circ_0005317|hsa-circRNA4200-2:circbase|deepbase	TRPM4	transient receptor potential cation channel subfamily M member 4 [Source:HGNC Symbol;Acc:HGNC:17993]	0	0	0	0	107.083	251.145	312.191	110.085	0	0	0	0	10	30	38	14
circTRPM4	hsa-miR-6840-3p	1	140:404-425	-5.22592	0.000165258	down	hsa_circ_0005317|hsa-circRNA4200-2:circbase|deepbase	TRPM4	transient receptor potential cation channel subfamily M member 4 [Source:HGNC Symbol;Acc:HGNC:17993]	0	0	0	0	107.083	251.145	312.191	110.085	0	0	0	0	10	30	38	14
circTRPM4	hsa-miR-6851-5p	1	143:96-118	-5.22592	0.000165258	down	hsa_circ_0005317|hsa-circRNA4200-2:circbase|deepbase	TRPM4	transient receptor potential cation channel subfamily M member 4 [Source:HGNC Symbol;Acc:HGNC:17993]	0	0	0	0	107.083	251.145	312.191	110.085	0	0	0	0	10	30	38	14
circTRPM4	hsa-miR-6853-5p	1	149:21-45	-5.22592	0.000165258	down	hsa_circ_0005317|hsa-circRNA4200-2:circbase|deepbase	TRPM4	transient receptor potential cation channel subfamily M member 4 [Source:HGNC Symbol;Acc:HGNC:17993]	0	0	0	0	107.083	251.145	312.191	110.085	0	0	0	0	10	30	38	14
circTRPM4	hsa-miR-6854-5p	1	140:230-255	-5.22592	0.000165258	down	hsa_circ_0005317|hsa-circRNA4200-2:circbase|deepbase	TRPM4	transient receptor potential cation channel subfamily M member 4 [Source:HGNC Symbol;Acc:HGNC:17993]	0	0	0	0	107.083	251.145	312.191	110.085	0	0	0	0	10	30	38	14
circTRPM4	hsa-miR-6859-3p	1	161:18-39	-5.22592	0.000165258	down	hsa_circ_0005317|hsa-circRNA4200-2:circbase|deepbase	TRPM4	transient receptor potential cation channel subfamily M member 4 [Source:HGNC Symbol;Acc:HGNC:17993]	0	0	0	0	107.083	251.145	312.191	110.085	0	0	0	0	10	30	38	14
circTRPM4	hsa-miR-6871-3p	1	143:174-194	-5.22592	0.000165258	down	hsa_circ_0005317|hsa-circRNA4200-2:circbase|deepbase	TRPM4	transient receptor potential cation channel subfamily M member 4 [Source:HGNC Symbol;Acc:HGNC:17993]	0	0	0	0	107.083	251.145	312.191	110.085	0	0	0	0	10	30	38	14
circTRPM4	hsa-miR-6880-3p	1	142:281-301	-5.22592	0.000165258	down	hsa_circ_0005317|hsa-circRNA4200-2:circbase|deepbase	TRPM4	transient receptor potential cation channel subfamily M member 4 [Source:HGNC Symbol;Acc:HGNC:17993]	0	0	0	0	107.083	251.145	312.191	110.085	0	0	0	0	10	30	38	14
circTRPM4	hsa-miR-6882-3p	1	143:286-309	-5.22592	0.000165258	down	hsa_circ_0005317|hsa-circRNA4200-2:circbase|deepbase	TRPM4	transient receptor potential cation channel subfamily M member 4 [Source:HGNC Symbol;Acc:HGNC:17993]	0	0	0	0	107.083	251.145	312.191	110.085	0	0	0	0	10	30	38	14
circTRPM4	hsa-miR-6889-5p	1	150:207-231	-5.22592	0.000165258	down	hsa_circ_0005317|hsa-circRNA4200-2:circbase|deepbase	TRPM4	transient receptor potential cation channel subfamily M member 4 [Source:HGNC Symbol;Acc:HGNC:17993]	0	0	0	0	107.083	251.145	312.191	110.085	0	0	0	0	10	30	38	14
circTRPM4	hsa-miR-6893-5p	1	142:397-416	-5.22592	0.000165258	down	hsa_circ_0005317|hsa-circRNA4200-2:circbase|deepbase	TRPM4	transient receptor potential cation channel subfamily M member 4 [Source:HGNC Symbol;Acc:HGNC:17993]	0	0	0	0	107.083	251.145	312.191	110.085	0	0	0	0	10	30	38	14
circTRPM4	hsa-miR-7113-5p	1	151:212-232	-5.22592	0.000165258	down	hsa_circ_0005317|hsa-circRNA4200-2:circbase|deepbase	TRPM4	transient receptor potential cation channel subfamily M member 4 [Source:HGNC Symbol;Acc:HGNC:17993]	0	0	0	0	107.083	251.145	312.191	110.085	0	0	0	0	10	30	38	14
circTRPM4	hsa-miR-761	1	150:150-168	-5.22592	0.000165258	down	hsa_circ_0005317|hsa-circRNA4200-2:circbase|deepbase	TRPM4	transient receptor potential cation channel subfamily M member 4 [Source:HGNC Symbol;Acc:HGNC:17993]	0	0	0	0	107.083	251.145	312.191	110.085	0	0	0	0	10	30	38	14
circTRPM4	hsa-miR-766-5p	1	155:399-421	-5.22592	0.000165258	down	hsa_circ_0005317|hsa-circRNA4200-2:circbase|deepbase	TRPM4	transient receptor potential cation channel subfamily M member 4 [Source:HGNC Symbol;Acc:HGNC:17993]	0	0	0	0	107.083	251.145	312.191	110.085	0	0	0	0	10	30	38	14
circTRPM4	hsa-miR-7855-5p	1	144:391-412	-5.22592	0.000165258	down	hsa_circ_0005317|hsa-circRNA4200-2:circbase|deepbase	TRPM4	transient receptor potential cation channel subfamily M member 4 [Source:HGNC Symbol;Acc:HGNC:17993]	0	0	0	0	107.083	251.145	312.191	110.085	0	0	0	0	10	30	38	14
circTRPM4	hsa-miR-8060	1	146:123-144	-5.22592	0.000165258	down	hsa_circ_0005317|hsa-circRNA4200-2:circbase|deepbase	TRPM4	transient receptor potential cation channel subfamily M member 4 [Source:HGNC Symbol;Acc:HGNC:17993]	0	0	0	0	107.083	251.145	312.191	110.085	0	0	0	0	10	30	38	14
circTRPM4	hsa-miR-8065	1	142:152-175	-5.22592	0.000165258	down	hsa_circ_0005317|hsa-circRNA4200-2:circbase|deepbase	TRPM4	transient receptor potential cation channel subfamily M member 4 [Source:HGNC Symbol;Acc:HGNC:17993]	0	0	0	0	107.083	251.145	312.191	110.085	0	0	0	0	10	30	38	14
circTRPM4	hsa-miR-8069	1	141:115-138	-5.22592	0.000165258	down	hsa_circ_0005317|hsa-circRNA4200-2:circbase|deepbase	TRPM4	transient receptor potential cation channel subfamily M member 4 [Source:HGNC Symbol;Acc:HGNC:17993]	0	0	0	0	107.083	251.145	312.191	110.085	0	0	0	0	10	30	38	14
circTRPM4	hsa-miR-921	1	142:326-348	-5.22592	0.000165258	down	hsa_circ_0005317|hsa-circRNA4200-2:circbase|deepbase	TRPM4	transient receptor potential cation channel subfamily M member 4 [Source:HGNC Symbol;Acc:HGNC:17993]	0	0	0	0	107.083	251.145	312.191	110.085	0	0	0	0	10	30	38	14
circTRPM4	hsa-miR-939-5p	1	142:205-230	-5.22592	0.000165258	down	hsa_circ_0005317|hsa-circRNA4200-2:circbase|deepbase	TRPM4	transient receptor potential cation channel subfamily M member 4 [Source:HGNC Symbol;Acc:HGNC:17993]	0	0	0	0	107.083	251.145	312.191	110.085	0	0	0	0	10	30	38	14
circDDX17	hsa-miR-1203	1	149:356-375	-5.42941	5.20367e-05	down	hsa_circ_0002211|hsa-circRNA13344-18:circbase|deepbase	DDX17	DEAD-box helicase 17 [Source:HGNC Symbol;Acc:HGNC:2740]	0	0	0	0	160.625	301.374	320.407	78.6322	0	0	0	0	15	36	39	10
circDDX17	hsa-miR-1233-5p	1	142:456-476	-5.42941	5.20367e-05	down	hsa_circ_0002211|hsa-circRNA13344-18:circbase|deepbase	DDX17	DEAD-box helicase 17 [Source:HGNC Symbol;Acc:HGNC:2740]	0	0	0	0	160.625	301.374	320.407	78.6322	0	0	0	0	15	36	39	10
circDDX17	hsa-miR-129-5p	1	142:723-744	-5.42941	5.20367e-05	down	hsa_circ_0002211|hsa-circRNA13344-18:circbase|deepbase	DDX17	DEAD-box helicase 17 [Source:HGNC Symbol;Acc:HGNC:2740]	0	0	0	0	160.625	301.374	320.407	78.6322	0	0	0	0	15	36	39	10
circDDX17	hsa-miR-1291	1	151:742-763	-5.42941	5.20367e-05	down	hsa_circ_0002211|hsa-circRNA13344-18:circbase|deepbase	DDX17	DEAD-box helicase 17 [Source:HGNC Symbol;Acc:HGNC:2740]	0	0	0	0	160.625	301.374	320.407	78.6322	0	0	0	0	15	36	39	10
circDDX17	hsa-miR-1304-3p	1	163:176-197	-5.42941	5.20367e-05	down	hsa_circ_0002211|hsa-circRNA13344-18:circbase|deepbase	DDX17	DEAD-box helicase 17 [Source:HGNC Symbol;Acc:HGNC:2740]	0	0	0	0	160.625	301.374	320.407	78.6322	0	0	0	0	15	36	39	10
circDDX17	hsa-miR-1307-3p	1	142:155-178	-5.42941	5.20367e-05	down	hsa_circ_0002211|hsa-circRNA13344-18:circbase|deepbase	DDX17	DEAD-box helicase 17 [Source:HGNC Symbol;Acc:HGNC:2740]	0	0	0	0	160.625	301.374	320.407	78.6322	0	0	0	0	15	36	39	10
circDDX17	hsa-miR-1343-5p	1	145:78-98	-5.42941	5.20367e-05	down	hsa_circ_0002211|hsa-circRNA13344-18:circbase|deepbase	DDX17	DEAD-box helicase 17 [Source:HGNC Symbol;Acc:HGNC:2740]	0	0	0	0	160.625	301.374	320.407	78.6322	0	0	0	0	15	36	39	10
circDDX17	hsa-miR-181a-3p	1	151:256-278	-5.42941	5.20367e-05	down	hsa_circ_0002211|hsa-circRNA13344-18:circbase|deepbase	DDX17	DEAD-box helicase 17 [Source:HGNC Symbol;Acc:HGNC:2740]	0	0	0	0	160.625	301.374	320.407	78.6322	0	0	0	0	15	36	39	10
circDDX17	hsa-miR-181b-5p	2	156:247-270;142:883-907	-5.42941	5.20367e-05	down	hsa_circ_0002211|hsa-circRNA13344-18:circbase|deepbase	DDX17	DEAD-box helicase 17 [Source:HGNC Symbol;Acc:HGNC:2740]	0	0	0	0	160.625	301.374	320.407	78.6322	0	0	0	0	15	36	39	10
circDDX17	hsa-miR-181d-5p	2	152:247-270;142:883-907	-5.42941	5.20367e-05	down	hsa_circ_0002211|hsa-circRNA13344-18:circbase|deepbase	DDX17	DEAD-box helicase 17 [Source:HGNC Symbol;Acc:HGNC:2740]	0	0	0	0	160.625	301.374	320.407	78.6322	0	0	0	0	15	36	39	10
circDDX17	hsa-miR-1908-3p	1	141:491-511	-5.42941	5.20367e-05	down	hsa_circ_0002211|hsa-circRNA13344-18:circbase|deepbase	DDX17	DEAD-box helicase 17 [Source:HGNC Symbol;Acc:HGNC:2740]	0	0	0	0	160.625	301.374	320.407	78.6322	0	0	0	0	15	36	39	10
circDDX17	hsa-miR-191-5p	1	151:304-327	-5.42941	5.20367e-05	down	hsa_circ_0002211|hsa-circRNA13344-18:circbase|deepbase	DDX17	DEAD-box helicase 17 [Source:HGNC Symbol;Acc:HGNC:2740]	0	0	0	0	160.625	301.374	320.407	78.6322	0	0	0	0	15	36	39	10
circDDX17	hsa-miR-1911-5p	1	143:543-565	-5.42941	5.20367e-05	down	hsa_circ_0002211|hsa-circRNA13344-18:circbase|deepbase	DDX17	DEAD-box helicase 17 [Source:HGNC Symbol;Acc:HGNC:2740]	0	0	0	0	160.625	301.374	320.407	78.6322	0	0	0	0	15	36	39	10
circDDX17	hsa-miR-1912	1	140:359-377	-5.42941	5.20367e-05	down	hsa_circ_0002211|hsa-circRNA13344-18:circbase|deepbase	DDX17	DEAD-box helicase 17 [Source:HGNC Symbol;Acc:HGNC:2740]	0	0	0	0	160.625	301.374	320.407	78.6322	0	0	0	0	15	36	39	10
circDDX17	hsa-miR-197-3p	1	148:1-22	-5.42941	5.20367e-05	down	hsa_circ_0002211|hsa-circRNA13344-18:circbase|deepbase	DDX17	DEAD-box helicase 17 [Source:HGNC Symbol;Acc:HGNC:2740]	0	0	0	0	160.625	301.374	320.407	78.6322	0	0	0	0	15	36	39	10
circDDX17	hsa-miR-21-5p	1	156:149-170	-5.42941	5.20367e-05	down	hsa_circ_0002211|hsa-circRNA13344-18:circbase|deepbase	DDX17	DEAD-box helicase 17 [Source:HGNC Symbol;Acc:HGNC:2740]	0	0	0	0	160.625	301.374	320.407	78.6322	0	0	0	0	15	36	39	10
circDDX17	hsa-miR-215-3p	1	147:791-815	-5.42941	5.20367e-05	down	hsa_circ_0002211|hsa-circRNA13344-18:circbase|deepbase	DDX17	DEAD-box helicase 17 [Source:HGNC Symbol;Acc:HGNC:2740]	0	0	0	0	160.625	301.374	320.407	78.6322	0	0	0	0	15	36	39	10
circDDX17	hsa-miR-223-3p	1	157:681-703	-5.42941	5.20367e-05	down	hsa_circ_0002211|hsa-circRNA13344-18:circbase|deepbase	DDX17	DEAD-box helicase 17 [Source:HGNC Symbol;Acc:HGNC:2740]	0	0	0	0	160.625	301.374	320.407	78.6322	0	0	0	0	15	36	39	10
circDDX17	hsa-miR-2909	1	163:198-218	-5.42941	5.20367e-05	down	hsa_circ_0002211|hsa-circRNA13344-18:circbase|deepbase	DDX17	DEAD-box helicase 17 [Source:HGNC Symbol;Acc:HGNC:2740]	0	0	0	0	160.625	301.374	320.407	78.6322	0	0	0	0	15	36	39	10
circDDX17	hsa-miR-3124-3p	1	172:637-658	-5.42941	5.20367e-05	down	hsa_circ_0002211|hsa-circRNA13344-18:circbase|deepbase	DDX17	DEAD-box helicase 17 [Source:HGNC Symbol;Acc:HGNC:2740]	0	0	0	0	160.625	301.374	320.407	78.6322	0	0	0	0	15	36	39	10
circDDX17	hsa-miR-3139	1	146:74-97	-5.42941	5.20367e-05	down	hsa_circ_0002211|hsa-circRNA13344-18:circbase|deepbase	DDX17	DEAD-box helicase 17 [Source:HGNC Symbol;Acc:HGNC:2740]	0	0	0	0	160.625	301.374	320.407	78.6322	0	0	0	0	15	36	39	10
circDDX17	hsa-miR-3150a-3p	1	160:77-99	-5.42941	5.20367e-05	down	hsa_circ_0002211|hsa-circRNA13344-18:circbase|deepbase	DDX17	DEAD-box helicase 17 [Source:HGNC Symbol;Acc:HGNC:2740]	0	0	0	0	160.625	301.374	320.407	78.6322	0	0	0	0	15	36	39	10
circDDX17	hsa-miR-3150b-3p	1	142:376-398	-5.42941	5.20367e-05	down	hsa_circ_0002211|hsa-circRNA13344-18:circbase|deepbase	DDX17	DEAD-box helicase 17 [Source:HGNC Symbol;Acc:HGNC:2740]	0	0	0	0	160.625	301.374	320.407	78.6322	0	0	0	0	15	36	39	10
circDDX17	hsa-miR-3155a	1	140:745-765	-5.42941	5.20367e-05	down	hsa_circ_0002211|hsa-circRNA13344-18:circbase|deepbase	DDX17	DEAD-box helicase 17 [Source:HGNC Symbol;Acc:HGNC:2740]	0	0	0	0	160.625	301.374	320.407	78.6322	0	0	0	0	15	36	39	10
circDDX17	hsa-miR-3155b	1	140:748-765	-5.42941	5.20367e-05	down	hsa_circ_0002211|hsa-circRNA13344-18:circbase|deepbase	DDX17	DEAD-box helicase 17 [Source:HGNC Symbol;Acc:HGNC:2740]	0	0	0	0	160.625	301.374	320.407	78.6322	0	0	0	0	15	36	39	10
circDDX17	hsa-miR-3159	1	159:31-53	-5.42941	5.20367e-05	down	hsa_circ_0002211|hsa-circRNA13344-18:circbase|deepbase	DDX17	DEAD-box helicase 17 [Source:HGNC Symbol;Acc:HGNC:2740]	0	0	0	0	160.625	301.374	320.407	78.6322	0	0	0	0	15	36	39	10
circDDX17	hsa-miR-3166	1	158:888-911	-5.42941	5.20367e-05	down	hsa_circ_0002211|hsa-circRNA13344-18:circbase|deepbase	DDX17	DEAD-box helicase 17 [Source:HGNC Symbol;Acc:HGNC:2740]	0	0	0	0	160.625	301.374	320.407	78.6322	0	0	0	0	15	36	39	10
circDDX17	hsa-miR-3170	1	148:711-732	-5.42941	5.20367e-05	down	hsa_circ_0002211|hsa-circRNA13344-18:circbase|deepbase	DDX17	DEAD-box helicase 17 [Source:HGNC Symbol;Acc:HGNC:2740]	0	0	0	0	160.625	301.374	320.407	78.6322	0	0	0	0	15	36	39	10
circDDX17	hsa-miR-3187-5p	1	147:468-492	-5.42941	5.20367e-05	down	hsa_circ_0002211|hsa-circRNA13344-18:circbase|deepbase	DDX17	DEAD-box helicase 17 [Source:HGNC Symbol;Acc:HGNC:2740]	0	0	0	0	160.625	301.374	320.407	78.6322	0	0	0	0	15	36	39	10
circDDX17	hsa-miR-3190-3p	1	147:215-237	-5.42941	5.20367e-05	down	hsa_circ_0002211|hsa-circRNA13344-18:circbase|deepbase	DDX17	DEAD-box helicase 17 [Source:HGNC Symbol;Acc:HGNC:2740]	0	0	0	0	160.625	301.374	320.407	78.6322	0	0	0	0	15	36	39	10
circDDX17	hsa-miR-3193	1	144:839-859	-5.42941	5.20367e-05	down	hsa_circ_0002211|hsa-circRNA13344-18:circbase|deepbase	DDX17	DEAD-box helicase 17 [Source:HGNC Symbol;Acc:HGNC:2740]	0	0	0	0	160.625	301.374	320.407	78.6322	0	0	0	0	15	36	39	10
circDDX17	hsa-miR-338-5p	1	143:329-351	-5.42941	5.20367e-05	down	hsa_circ_0002211|hsa-circRNA13344-18:circbase|deepbase	DDX17	DEAD-box helicase 17 [Source:HGNC Symbol;Acc:HGNC:2740]	0	0	0	0	160.625	301.374	320.407	78.6322	0	0	0	0	15	36	39	10
circDDX17	hsa-miR-346	1	152:752-775	-5.42941	5.20367e-05	down	hsa_circ_0002211|hsa-circRNA13344-18:circbase|deepbase	DDX17	DEAD-box helicase 17 [Source:HGNC Symbol;Acc:HGNC:2740]	0	0	0	0	160.625	301.374	320.407	78.6322	0	0	0	0	15	36	39	10
circDDX17	hsa-miR-361-5p	1	170:617-637	-5.42941	5.20367e-05	down	hsa_circ_0002211|hsa-circRNA13344-18:circbase|deepbase	DDX17	DEAD-box helicase 17 [Source:HGNC Symbol;Acc:HGNC:2740]	0	0	0	0	160.625	301.374	320.407	78.6322	0	0	0	0	15	36	39	10
circDDX17	hsa-miR-362-5p	1	144:298-320	-5.42941	5.20367e-05	down	hsa_circ_0002211|hsa-circRNA13344-18:circbase|deepbase	DDX17	DEAD-box helicase 17 [Source:HGNC Symbol;Acc:HGNC:2740]	0	0	0	0	160.625	301.374	320.407	78.6322	0	0	0	0	15	36	39	10
circDDX17	hsa-miR-3649	1	147:554-576	-5.42941	5.20367e-05	down	hsa_circ_0002211|hsa-circRNA13344-18:circbase|deepbase	DDX17	DEAD-box helicase 17 [Source:HGNC Symbol;Acc:HGNC:2740]	0	0	0	0	160.625	301.374	320.407	78.6322	0	0	0	0	15	36	39	10
circDDX17	hsa-miR-365a-5p	1	161:554-576	-5.42941	5.20367e-05	down	hsa_circ_0002211|hsa-circRNA13344-18:circbase|deepbase	DDX17	DEAD-box helicase 17 [Source:HGNC Symbol;Acc:HGNC:2740]	0	0	0	0	160.625	301.374	320.407	78.6322	0	0	0	0	15	36	39	10
circDDX17	hsa-miR-365b-5p	1	164:555-576	-5.42941	5.20367e-05	down	hsa_circ_0002211|hsa-circRNA13344-18:circbase|deepbase	DDX17	DEAD-box helicase 17 [Source:HGNC Symbol;Acc:HGNC:2740]	0	0	0	0	160.625	301.374	320.407	78.6322	0	0	0	0	15	36	39	10
circDDX17	hsa-miR-3670	1	157:72-95	-5.42941	5.20367e-05	down	hsa_circ_0002211|hsa-circRNA13344-18:circbase|deepbase	DDX17	DEAD-box helicase 17 [Source:HGNC Symbol;Acc:HGNC:2740]	0	0	0	0	160.625	301.374	320.407	78.6322	0	0	0	0	15	36	39	10
circDDX17	hsa-miR-3679-3p	1	149:179-204	-5.42941	5.20367e-05	down	hsa_circ_0002211|hsa-circRNA13344-18:circbase|deepbase	DDX17	DEAD-box helicase 17 [Source:HGNC Symbol;Acc:HGNC:2740]	0	0	0	0	160.625	301.374	320.407	78.6322	0	0	0	0	15	36	39	10
circDDX17	hsa-miR-371a-5p	1	165:88-107	-5.42941	5.20367e-05	down	hsa_circ_0002211|hsa-circRNA13344-18:circbase|deepbase	DDX17	DEAD-box helicase 17 [Source:HGNC Symbol;Acc:HGNC:2740]	0	0	0	0	160.625	301.374	320.407	78.6322	0	0	0	0	15	36	39	10
circDDX17	hsa-miR-373-5p	1	143:86-107	-5.42941	5.20367e-05	down	hsa_circ_0002211|hsa-circRNA13344-18:circbase|deepbase	DDX17	DEAD-box helicase 17 [Source:HGNC Symbol;Acc:HGNC:2740]	0	0	0	0	160.625	301.374	320.407	78.6322	0	0	0	0	15	36	39	10
circDDX17	hsa-miR-378a-5p	1	170:634-655	-5.42941	5.20367e-05	down	hsa_circ_0002211|hsa-circRNA13344-18:circbase|deepbase	DDX17	DEAD-box helicase 17 [Source:HGNC Symbol;Acc:HGNC:2740]	0	0	0	0	160.625	301.374	320.407	78.6322	0	0	0	0	15	36	39	10
circDDX17	hsa-miR-381-5p	1	144:777-798	-5.42941	5.20367e-05	down	hsa_circ_0002211|hsa-circRNA13344-18:circbase|deepbase	DDX17	DEAD-box helicase 17 [Source:HGNC Symbol;Acc:HGNC:2740]	0	0	0	0	160.625	301.374	320.407	78.6322	0	0	0	0	15	36	39	10
circDDX17	hsa-miR-4272	1	140:858-875	-5.42941	5.20367e-05	down	hsa_circ_0002211|hsa-circRNA13344-18:circbase|deepbase	DDX17	DEAD-box helicase 17 [Source:HGNC Symbol;Acc:HGNC:2740]	0	0	0	0	160.625	301.374	320.407	78.6322	0	0	0	0	15	36	39	10
circDDX17	hsa-miR-4433a-3p	1	157:605-626	-5.42941	5.20367e-05	down	hsa_circ_0002211|hsa-circRNA13344-18:circbase|deepbase	DDX17	DEAD-box helicase 17 [Source:HGNC Symbol;Acc:HGNC:2740]	0	0	0	0	160.625	301.374	320.407	78.6322	0	0	0	0	15	36	39	10
circDDX17	hsa-miR-4433b-3p	1	146:604-625	-5.42941	5.20367e-05	down	hsa_circ_0002211|hsa-circRNA13344-18:circbase|deepbase	DDX17	DEAD-box helicase 17 [Source:HGNC Symbol;Acc:HGNC:2740]	0	0	0	0	160.625	301.374	320.407	78.6322	0	0	0	0	15	36	39	10
circDDX17	hsa-miR-4435	1	146:779-800	-5.42941	5.20367e-05	down	hsa_circ_0002211|hsa-circRNA13344-18:circbase|deepbase	DDX17	DEAD-box helicase 17 [Source:HGNC Symbol;Acc:HGNC:2740]	0	0	0	0	160.625	301.374	320.407	78.6322	0	0	0	0	15	36	39	10
circDDX17	hsa-miR-4493	1	166:9-30	-5.42941	5.20367e-05	down	hsa_circ_0002211|hsa-circRNA13344-18:circbase|deepbase	DDX17	DEAD-box helicase 17 [Source:HGNC Symbol;Acc:HGNC:2740]	0	0	0	0	160.625	301.374	320.407	78.6322	0	0	0	0	15	36	39	10
circDDX17	hsa-miR-449c-5p	1	142:375-401	-5.42941	5.20367e-05	down	hsa_circ_0002211|hsa-circRNA13344-18:circbase|deepbase	DDX17	DEAD-box helicase 17 [Source:HGNC Symbol;Acc:HGNC:2740]	0	0	0	0	160.625	301.374	320.407	78.6322	0	0	0	0	15	36	39	10
circDDX17	hsa-miR-4521	1	146:814-835	-5.42941	5.20367e-05	down	hsa_circ_0002211|hsa-circRNA13344-18:circbase|deepbase	DDX17	DEAD-box helicase 17 [Source:HGNC Symbol;Acc:HGNC:2740]	0	0	0	0	160.625	301.374	320.407	78.6322	0	0	0	0	15	36	39	10
circDDX17	hsa-miR-4633-3p	1	141:449-473	-5.42941	5.20367e-05	down	hsa_circ_0002211|hsa-circRNA13344-18:circbase|deepbase	DDX17	DEAD-box helicase 17 [Source:HGNC Symbol;Acc:HGNC:2740]	0	0	0	0	160.625	301.374	320.407	78.6322	0	0	0	0	15	36	39	10
circDDX17	hsa-miR-4653-5p	1	156:345-366	-5.42941	5.20367e-05	down	hsa_circ_0002211|hsa-circRNA13344-18:circbase|deepbase	DDX17	DEAD-box helicase 17 [Source:HGNC Symbol;Acc:HGNC:2740]	0	0	0	0	160.625	301.374	320.407	78.6322	0	0	0	0	15	36	39	10
circDDX17	hsa-miR-4667-5p	1	160:558-579	-5.42941	5.20367e-05	down	hsa_circ_0002211|hsa-circRNA13344-18:circbase|deepbase	DDX17	DEAD-box helicase 17 [Source:HGNC Symbol;Acc:HGNC:2740]	0	0	0	0	160.625	301.374	320.407	78.6322	0	0	0	0	15	36	39	10
circDDX17	hsa-miR-4673	1	141:384-403	-5.42941	5.20367e-05	down	hsa_circ_0002211|hsa-circRNA13344-18:circbase|deepbase	DDX17	DEAD-box helicase 17 [Source:HGNC Symbol;Acc:HGNC:2740]	0	0	0	0	160.625	301.374	320.407	78.6322	0	0	0	0	15	36	39	10
circDDX17	hsa-miR-4676-5p	1	155:353-371	-5.42941	5.20367e-05	down	hsa_circ_0002211|hsa-circRNA13344-18:circbase|deepbase	DDX17	DEAD-box helicase 17 [Source:HGNC Symbol;Acc:HGNC:2740]	0	0	0	0	160.625	301.374	320.407	78.6322	0	0	0	0	15	36	39	10
circDDX17	hsa-miR-4685-5p	1	140:352-375	-5.42941	5.20367e-05	down	hsa_circ_0002211|hsa-circRNA13344-18:circbase|deepbase	DDX17	DEAD-box helicase 17 [Source:HGNC Symbol;Acc:HGNC:2740]	0	0	0	0	160.625	301.374	320.407	78.6322	0	0	0	0	15	36	39	10
circDDX17	hsa-miR-4686	1	159:484-506	-5.42941	5.20367e-05	down	hsa_circ_0002211|hsa-circRNA13344-18:circbase|deepbase	DDX17	DEAD-box helicase 17 [Source:HGNC Symbol;Acc:HGNC:2740]	0	0	0	0	160.625	301.374	320.407	78.6322	0	0	0	0	15	36	39	10
circDDX17	hsa-miR-4692	1	150:383-402	-5.42941	5.20367e-05	down	hsa_circ_0002211|hsa-circRNA13344-18:circbase|deepbase	DDX17	DEAD-box helicase 17 [Source:HGNC Symbol;Acc:HGNC:2740]	0	0	0	0	160.625	301.374	320.407	78.6322	0	0	0	0	15	36	39	10
circDDX17	hsa-miR-4697-3p	1	144:754-781	-5.42941	5.20367e-05	down	hsa_circ_0002211|hsa-circRNA13344-18:circbase|deepbase	DDX17	DEAD-box helicase 17 [Source:HGNC Symbol;Acc:HGNC:2740]	0	0	0	0	160.625	301.374	320.407	78.6322	0	0	0	0	15	36	39	10
circDDX17	hsa-miR-4700-5p	1	146:554-579	-5.42941	5.20367e-05	down	hsa_circ_0002211|hsa-circRNA13344-18:circbase|deepbase	DDX17	DEAD-box helicase 17 [Source:HGNC Symbol;Acc:HGNC:2740]	0	0	0	0	160.625	301.374	320.407	78.6322	0	0	0	0	15	36	39	10
circDDX17	hsa-miR-4701-5p	1	146:6-28	-5.42941	5.20367e-05	down	hsa_circ_0002211|hsa-circRNA13344-18:circbase|deepbase	DDX17	DEAD-box helicase 17 [Source:HGNC Symbol;Acc:HGNC:2740]	0	0	0	0	160.625	301.374	320.407	78.6322	0	0	0	0	15	36	39	10
circDDX17	hsa-miR-4708-5p	1	144:375-395	-5.42941	5.20367e-05	down	hsa_circ_0002211|hsa-circRNA13344-18:circbase|deepbase	DDX17	DEAD-box helicase 17 [Source:HGNC Symbol;Acc:HGNC:2740]	0	0	0	0	160.625	301.374	320.407	78.6322	0	0	0	0	15	36	39	10
circDDX17	hsa-miR-4717-5p	1	167:6-28	-5.42941	5.20367e-05	down	hsa_circ_0002211|hsa-circRNA13344-18:circbase|deepbase	DDX17	DEAD-box helicase 17 [Source:HGNC Symbol;Acc:HGNC:2740]	0	0	0	0	160.625	301.374	320.407	78.6322	0	0	0	0	15	36	39	10
circDDX17	hsa-miR-4722-5p	2	154:605-627;150:377-399	-5.42941	5.20367e-05	down	hsa_circ_0002211|hsa-circRNA13344-18:circbase|deepbase	DDX17	DEAD-box helicase 17 [Source:HGNC Symbol;Acc:HGNC:2740]	0	0	0	0	160.625	301.374	320.407	78.6322	0	0	0	0	15	36	39	10
circDDX17	hsa-miR-4725-3p	1	158:11-33	-5.42941	5.20367e-05	down	hsa_circ_0002211|hsa-circRNA13344-18:circbase|deepbase	DDX17	DEAD-box helicase 17 [Source:HGNC Symbol;Acc:HGNC:2740]	0	0	0	0	160.625	301.374	320.407	78.6322	0	0	0	0	15	36	39	10
circDDX17	hsa-miR-4727-3p	1	147:233-255	-5.42941	5.20367e-05	down	hsa_circ_0002211|hsa-circRNA13344-18:circbase|deepbase	DDX17	DEAD-box helicase 17 [Source:HGNC Symbol;Acc:HGNC:2740]	0	0	0	0	160.625	301.374	320.407	78.6322	0	0	0	0	15	36	39	10
circDDX17	hsa-miR-4742-3p	1	140:170-193	-5.42941	5.20367e-05	down	hsa_circ_0002211|hsa-circRNA13344-18:circbase|deepbase	DDX17	DEAD-box helicase 17 [Source:HGNC Symbol;Acc:HGNC:2740]	0	0	0	0	160.625	301.374	320.407	78.6322	0	0	0	0	15	36	39	10
circDDX17	hsa-miR-4755-5p	1	147:421-443	-5.42941	5.20367e-05	down	hsa_circ_0002211|hsa-circRNA13344-18:circbase|deepbase	DDX17	DEAD-box helicase 17 [Source:HGNC Symbol;Acc:HGNC:2740]	0	0	0	0	160.625	301.374	320.407	78.6322	0	0	0	0	15	36	39	10
circDDX17	hsa-miR-4763-3p	1	144:378-400	-5.42941	5.20367e-05	down	hsa_circ_0002211|hsa-circRNA13344-18:circbase|deepbase	DDX17	DEAD-box helicase 17 [Source:HGNC Symbol;Acc:HGNC:2740]	0	0	0	0	160.625	301.374	320.407	78.6322	0	0	0	0	15	36	39	10
circDDX17	hsa-miR-4776-3p	1	155:498-524	-5.42941	5.20367e-05	down	hsa_circ_0002211|hsa-circRNA13344-18:circbase|deepbase	DDX17	DEAD-box helicase 17 [Source:HGNC Symbol;Acc:HGNC:2740]	0	0	0	0	160.625	301.374	320.407	78.6322	0	0	0	0	15	36	39	10
circDDX17	hsa-miR-5001-3p	1	156:756-774	-5.42941	5.20367e-05	down	hsa_circ_0002211|hsa-circRNA13344-18:circbase|deepbase	DDX17	DEAD-box helicase 17 [Source:HGNC Symbol;Acc:HGNC:2740]	0	0	0	0	160.625	301.374	320.407	78.6322	0	0	0	0	15	36	39	10
circDDX17	hsa-miR-5006-3p	1	146:422-443	-5.42941	5.20367e-05	down	hsa_circ_0002211|hsa-circRNA13344-18:circbase|deepbase	DDX17	DEAD-box helicase 17 [Source:HGNC Symbol;Acc:HGNC:2740]	0	0	0	0	160.625	301.374	320.407	78.6322	0	0	0	0	15	36	39	10
circDDX17	hsa-miR-502-5p	1	149:122-144	-5.42941	5.20367e-05	down	hsa_circ_0002211|hsa-circRNA13344-18:circbase|deepbase	DDX17	DEAD-box helicase 17 [Source:HGNC Symbol;Acc:HGNC:2740]	0	0	0	0	160.625	301.374	320.407	78.6322	0	0	0	0	15	36	39	10
circDDX17	hsa-miR-505-5p	1	155:450-473	-5.42941	5.20367e-05	down	hsa_circ_0002211|hsa-circRNA13344-18:circbase|deepbase	DDX17	DEAD-box helicase 17 [Source:HGNC Symbol;Acc:HGNC:2740]	0	0	0	0	160.625	301.374	320.407	78.6322	0	0	0	0	15	36	39	10
circDDX17	hsa-miR-5089-3p	1	163:116-140	-5.42941	5.20367e-05	down	hsa_circ_0002211|hsa-circRNA13344-18:circbase|deepbase	DDX17	DEAD-box helicase 17 [Source:HGNC Symbol;Acc:HGNC:2740]	0	0	0	0	160.625	301.374	320.407	78.6322	0	0	0	0	15	36	39	10
circDDX17	hsa-miR-5189-5p	1	141:470-492	-5.42941	5.20367e-05	down	hsa_circ_0002211|hsa-circRNA13344-18:circbase|deepbase	DDX17	DEAD-box helicase 17 [Source:HGNC Symbol;Acc:HGNC:2740]	0	0	0	0	160.625	301.374	320.407	78.6322	0	0	0	0	15	36	39	10
circDDX17	hsa-miR-5196-5p	1	146:214-236	-5.42941	5.20367e-05	down	hsa_circ_0002211|hsa-circRNA13344-18:circbase|deepbase	DDX17	DEAD-box helicase 17 [Source:HGNC Symbol;Acc:HGNC:2740]	0	0	0	0	160.625	301.374	320.407	78.6322	0	0	0	0	15	36	39	10
circDDX17	hsa-miR-5704	1	144:8-29	-5.42941	5.20367e-05	down	hsa_circ_0002211|hsa-circRNA13344-18:circbase|deepbase	DDX17	DEAD-box helicase 17 [Source:HGNC Symbol;Acc:HGNC:2740]	0	0	0	0	160.625	301.374	320.407	78.6322	0	0	0	0	15	36	39	10
circDDX17	hsa-miR-5705	1	142:154-180	-5.42941	5.20367e-05	down	hsa_circ_0002211|hsa-circRNA13344-18:circbase|deepbase	DDX17	DEAD-box helicase 17 [Source:HGNC Symbol;Acc:HGNC:2740]	0	0	0	0	160.625	301.374	320.407	78.6322	0	0	0	0	15	36	39	10
circDDX17	hsa-miR-575	1	150:352-371	-5.42941	5.20367e-05	down	hsa_circ_0002211|hsa-circRNA13344-18:circbase|deepbase	DDX17	DEAD-box helicase 17 [Source:HGNC Symbol;Acc:HGNC:2740]	0	0	0	0	160.625	301.374	320.407	78.6322	0	0	0	0	15	36	39	10
circDDX17	hsa-miR-588	1	142:322-342	-5.42941	5.20367e-05	down	hsa_circ_0002211|hsa-circRNA13344-18:circbase|deepbase	DDX17	DEAD-box helicase 17 [Source:HGNC Symbol;Acc:HGNC:2740]	0	0	0	0	160.625	301.374	320.407	78.6322	0	0	0	0	15	36	39	10
circDDX17	hsa-miR-605-5p	1	147:700-724	-5.42941	5.20367e-05	down	hsa_circ_0002211|hsa-circRNA13344-18:circbase|deepbase	DDX17	DEAD-box helicase 17 [Source:HGNC Symbol;Acc:HGNC:2740]	0	0	0	0	160.625	301.374	320.407	78.6322	0	0	0	0	15	36	39	10
circDDX17	hsa-miR-612	2	161:468-492;143:340-364	-5.42941	5.20367e-05	down	hsa_circ_0002211|hsa-circRNA13344-18:circbase|deepbase	DDX17	DEAD-box helicase 17 [Source:HGNC Symbol;Acc:HGNC:2740]	0	0	0	0	160.625	301.374	320.407	78.6322	0	0	0	0	15	36	39	10
circDDX17	hsa-miR-625-5p	1	147:13-34	-5.42941	5.20367e-05	down	hsa_circ_0002211|hsa-circRNA13344-18:circbase|deepbase	DDX17	DEAD-box helicase 17 [Source:HGNC Symbol;Acc:HGNC:2740]	0	0	0	0	160.625	301.374	320.407	78.6322	0	0	0	0	15	36	39	10
circDDX17	hsa-miR-632	1	146:758-776	-5.42941	5.20367e-05	down	hsa_circ_0002211|hsa-circRNA13344-18:circbase|deepbase	DDX17	DEAD-box helicase 17 [Source:HGNC Symbol;Acc:HGNC:2740]	0	0	0	0	160.625	301.374	320.407	78.6322	0	0	0	0	15	36	39	10
circDDX17	hsa-miR-637	1	148:556-579	-5.42941	5.20367e-05	down	hsa_circ_0002211|hsa-circRNA13344-18:circbase|deepbase	DDX17	DEAD-box helicase 17 [Source:HGNC Symbol;Acc:HGNC:2740]	0	0	0	0	160.625	301.374	320.407	78.6322	0	0	0	0	15	36	39	10
circDDX17	hsa-miR-6508-3p	1	149:427-451	-5.42941	5.20367e-05	down	hsa_circ_0002211|hsa-circRNA13344-18:circbase|deepbase	DDX17	DEAD-box helicase 17 [Source:HGNC Symbol;Acc:HGNC:2740]	0	0	0	0	160.625	301.374	320.407	78.6322	0	0	0	0	15	36	39	10
circDDX17	hsa-miR-6511a-5p	1	144:208-232	-5.42941	5.20367e-05	down	hsa_circ_0002211|hsa-circRNA13344-18:circbase|deepbase	DDX17	DEAD-box helicase 17 [Source:HGNC Symbol;Acc:HGNC:2740]	0	0	0	0	160.625	301.374	320.407	78.6322	0	0	0	0	15	36	39	10
circDDX17	hsa-miR-6511b-5p	1	165:380-404	-5.42941	5.20367e-05	down	hsa_circ_0002211|hsa-circRNA13344-18:circbase|deepbase	DDX17	DEAD-box helicase 17 [Source:HGNC Symbol;Acc:HGNC:2740]	0	0	0	0	160.625	301.374	320.407	78.6322	0	0	0	0	15	36	39	10
circDDX17	hsa-miR-6515-5p	1	141:875-895	-5.42941	5.20367e-05	down	hsa_circ_0002211|hsa-circRNA13344-18:circbase|deepbase	DDX17	DEAD-box helicase 17 [Source:HGNC Symbol;Acc:HGNC:2740]	0	0	0	0	160.625	301.374	320.407	78.6322	0	0	0	0	15	36	39	10
circDDX17	hsa-miR-664b-5p	1	141:309-332	-5.42941	5.20367e-05	down	hsa_circ_0002211|hsa-circRNA13344-18:circbase|deepbase	DDX17	DEAD-box helicase 17 [Source:HGNC Symbol;Acc:HGNC:2740]	0	0	0	0	160.625	301.374	320.407	78.6322	0	0	0	0	15	36	39	10
circDDX17	hsa-miR-6721-5p	1	147:469-490	-5.42941	5.20367e-05	down	hsa_circ_0002211|hsa-circRNA13344-18:circbase|deepbase	DDX17	DEAD-box helicase 17 [Source:HGNC Symbol;Acc:HGNC:2740]	0	0	0	0	160.625	301.374	320.407	78.6322	0	0	0	0	15	36	39	10
circDDX17	hsa-miR-6733-3p	1	156:760-779	-5.42941	5.20367e-05	down	hsa_circ_0002211|hsa-circRNA13344-18:circbase|deepbase	DDX17	DEAD-box helicase 17 [Source:HGNC Symbol;Acc:HGNC:2740]	0	0	0	0	160.625	301.374	320.407	78.6322	0	0	0	0	15	36	39	10
circDDX17	hsa-miR-6734-3p	1	149:181-203	-5.42941	5.20367e-05	down	hsa_circ_0002211|hsa-circRNA13344-18:circbase|deepbase	DDX17	DEAD-box helicase 17 [Source:HGNC Symbol;Acc:HGNC:2740]	0	0	0	0	160.625	301.374	320.407	78.6322	0	0	0	0	15	36	39	10
circDDX17	hsa-miR-6749-3p	1	143:184-204	-5.42941	5.20367e-05	down	hsa_circ_0002211|hsa-circRNA13344-18:circbase|deepbase	DDX17	DEAD-box helicase 17 [Source:HGNC Symbol;Acc:HGNC:2740]	0	0	0	0	160.625	301.374	320.407	78.6322	0	0	0	0	15	36	39	10
circDDX17	hsa-miR-6764-5p	1	150:356-376	-5.42941	5.20367e-05	down	hsa_circ_0002211|hsa-circRNA13344-18:circbase|deepbase	DDX17	DEAD-box helicase 17 [Source:HGNC Symbol;Acc:HGNC:2740]	0	0	0	0	160.625	301.374	320.407	78.6322	0	0	0	0	15	36	39	10
circDDX17	hsa-miR-6768-3p	1	145:6-30	-5.42941	5.20367e-05	down	hsa_circ_0002211|hsa-circRNA13344-18:circbase|deepbase	DDX17	DEAD-box helicase 17 [Source:HGNC Symbol;Acc:HGNC:2740]	0	0	0	0	160.625	301.374	320.407	78.6322	0	0	0	0	15	36	39	10
circDDX17	hsa-miR-6771-3p	1	151:703-724	-5.42941	5.20367e-05	down	hsa_circ_0002211|hsa-circRNA13344-18:circbase|deepbase	DDX17	DEAD-box helicase 17 [Source:HGNC Symbol;Acc:HGNC:2740]	0	0	0	0	160.625	301.374	320.407	78.6322	0	0	0	0	15	36	39	10
circDDX17	hsa-miR-6772-5p	1	151:824-846	-5.42941	5.20367e-05	down	hsa_circ_0002211|hsa-circRNA13344-18:circbase|deepbase	DDX17	DEAD-box helicase 17 [Source:HGNC Symbol;Acc:HGNC:2740]	0	0	0	0	160.625	301.374	320.407	78.6322	0	0	0	0	15	36	39	10
circDDX17	hsa-miR-6776-3p	1	144:1-24	-5.42941	5.20367e-05	down	hsa_circ_0002211|hsa-circRNA13344-18:circbase|deepbase	DDX17	DEAD-box helicase 17 [Source:HGNC Symbol;Acc:HGNC:2740]	0	0	0	0	160.625	301.374	320.407	78.6322	0	0	0	0	15	36	39	10
circDDX17	hsa-miR-6779-5p	1	141:213-236	-5.42941	5.20367e-05	down	hsa_circ_0002211|hsa-circRNA13344-18:circbase|deepbase	DDX17	DEAD-box helicase 17 [Source:HGNC Symbol;Acc:HGNC:2740]	0	0	0	0	160.625	301.374	320.407	78.6322	0	0	0	0	15	36	39	10
circDDX17	hsa-miR-6780b-5p	1	151:11-33	-5.42941	5.20367e-05	down	hsa_circ_0002211|hsa-circRNA13344-18:circbase|deepbase	DDX17	DEAD-box helicase 17 [Source:HGNC Symbol;Acc:HGNC:2740]	0	0	0	0	160.625	301.374	320.407	78.6322	0	0	0	0	15	36	39	10
circDDX17	hsa-miR-6806-5p	1	150:380-403	-5.42941	5.20367e-05	down	hsa_circ_0002211|hsa-circRNA13344-18:circbase|deepbase	DDX17	DEAD-box helicase 17 [Source:HGNC Symbol;Acc:HGNC:2740]	0	0	0	0	160.625	301.374	320.407	78.6322	0	0	0	0	15	36	39	10
circDDX17	hsa-miR-6807-5p	1	142:312-333	-5.42941	5.20367e-05	down	hsa_circ_0002211|hsa-circRNA13344-18:circbase|deepbase	DDX17	DEAD-box helicase 17 [Source:HGNC Symbol;Acc:HGNC:2740]	0	0	0	0	160.625	301.374	320.407	78.6322	0	0	0	0	15	36	39	10
circDDX17	hsa-miR-6808-5p	1	154:381-401	-5.42941	5.20367e-05	down	hsa_circ_0002211|hsa-circRNA13344-18:circbase|deepbase	DDX17	DEAD-box helicase 17 [Source:HGNC Symbol;Acc:HGNC:2740]	0	0	0	0	160.625	301.374	320.407	78.6322	0	0	0	0	15	36	39	10
circDDX17	hsa-miR-6810-5p	1	148:556-578	-5.42941	5.20367e-05	down	hsa_circ_0002211|hsa-circRNA13344-18:circbase|deepbase	DDX17	DEAD-box helicase 17 [Source:HGNC Symbol;Acc:HGNC:2740]	0	0	0	0	160.625	301.374	320.407	78.6322	0	0	0	0	15	36	39	10
circDDX17	hsa-miR-6826-3p	1	140:180-201	-5.42941	5.20367e-05	down	hsa_circ_0002211|hsa-circRNA13344-18:circbase|deepbase	DDX17	DEAD-box helicase 17 [Source:HGNC Symbol;Acc:HGNC:2740]	0	0	0	0	160.625	301.374	320.407	78.6322	0	0	0	0	15	36	39	10
circDDX17	hsa-miR-6827-3p	1	147:429-448	-5.42941	5.20367e-05	down	hsa_circ_0002211|hsa-circRNA13344-18:circbase|deepbase	DDX17	DEAD-box helicase 17 [Source:HGNC Symbol;Acc:HGNC:2740]	0	0	0	0	160.625	301.374	320.407	78.6322	0	0	0	0	15	36	39	10
circDDX17	hsa-miR-6830-3p	1	160:638-660	-5.42941	5.20367e-05	down	hsa_circ_0002211|hsa-circRNA13344-18:circbase|deepbase	DDX17	DEAD-box helicase 17 [Source:HGNC Symbol;Acc:HGNC:2740]	0	0	0	0	160.625	301.374	320.407	78.6322	0	0	0	0	15	36	39	10
circDDX17	hsa-miR-6837-3p	1	155:177-198	-5.42941	5.20367e-05	down	hsa_circ_0002211|hsa-circRNA13344-18:circbase|deepbase	DDX17	DEAD-box helicase 17 [Source:HGNC Symbol;Acc:HGNC:2740]	0	0	0	0	160.625	301.374	320.407	78.6322	0	0	0	0	15	36	39	10
circDDX17	hsa-miR-6837-5p	1	149:353-375	-5.42941	5.20367e-05	down	hsa_circ_0002211|hsa-circRNA13344-18:circbase|deepbase	DDX17	DEAD-box helicase 17 [Source:HGNC Symbol;Acc:HGNC:2740]	0	0	0	0	160.625	301.374	320.407	78.6322	0	0	0	0	15	36	39	10
circDDX17	hsa-miR-6840-3p	1	146:28-56	-5.42941	5.20367e-05	down	hsa_circ_0002211|hsa-circRNA13344-18:circbase|deepbase	DDX17	DEAD-box helicase 17 [Source:HGNC Symbol;Acc:HGNC:2740]	0	0	0	0	160.625	301.374	320.407	78.6322	0	0	0	0	15	36	39	10
circDDX17	hsa-miR-6845-5p	1	148:454-473	-5.42941	5.20367e-05	down	hsa_circ_0002211|hsa-circRNA13344-18:circbase|deepbase	DDX17	DEAD-box helicase 17 [Source:HGNC Symbol;Acc:HGNC:2740]	0	0	0	0	160.625	301.374	320.407	78.6322	0	0	0	0	15	36	39	10
circDDX17	hsa-miR-6853-5p	1	143:230-255	-5.42941	5.20367e-05	down	hsa_circ_0002211|hsa-circRNA13344-18:circbase|deepbase	DDX17	DEAD-box helicase 17 [Source:HGNC Symbol;Acc:HGNC:2740]	0	0	0	0	160.625	301.374	320.407	78.6322	0	0	0	0	15	36	39	10
circDDX17	hsa-miR-6855-5p	1	152:707-732	-5.42941	5.20367e-05	down	hsa_circ_0002211|hsa-circRNA13344-18:circbase|deepbase	DDX17	DEAD-box helicase 17 [Source:HGNC Symbol;Acc:HGNC:2740]	0	0	0	0	160.625	301.374	320.407	78.6322	0	0	0	0	15	36	39	10
circDDX17	hsa-miR-6860	1	162:470-492	-5.42941	5.20367e-05	down	hsa_circ_0002211|hsa-circRNA13344-18:circbase|deepbase	DDX17	DEAD-box helicase 17 [Source:HGNC Symbol;Acc:HGNC:2740]	0	0	0	0	160.625	301.374	320.407	78.6322	0	0	0	0	15	36	39	10
circDDX17	hsa-miR-6865-3p	1	165:582-602	-5.42941	5.20367e-05	down	hsa_circ_0002211|hsa-circRNA13344-18:circbase|deepbase	DDX17	DEAD-box helicase 17 [Source:HGNC Symbol;Acc:HGNC:2740]	0	0	0	0	160.625	301.374	320.407	78.6322	0	0	0	0	15	36	39	10
circDDX17	hsa-miR-6884-3p	1	144:2-22	-5.42941	5.20367e-05	down	hsa_circ_0002211|hsa-circRNA13344-18:circbase|deepbase	DDX17	DEAD-box helicase 17 [Source:HGNC Symbol;Acc:HGNC:2740]	0	0	0	0	160.625	301.374	320.407	78.6322	0	0	0	0	15	36	39	10
circDDX17	hsa-miR-6893-5p	1	146:380-401	-5.42941	5.20367e-05	down	hsa_circ_0002211|hsa-circRNA13344-18:circbase|deepbase	DDX17	DEAD-box helicase 17 [Source:HGNC Symbol;Acc:HGNC:2740]	0	0	0	0	160.625	301.374	320.407	78.6322	0	0	0	0	15	36	39	10
circDDX17	hsa-miR-6894-5p	1	160:871-894	-5.42941	5.20367e-05	down	hsa_circ_0002211|hsa-circRNA13344-18:circbase|deepbase	DDX17	DEAD-box helicase 17 [Source:HGNC Symbol;Acc:HGNC:2740]	0	0	0	0	160.625	301.374	320.407	78.6322	0	0	0	0	15	36	39	10
circDDX17	hsa-miR-7155-5p	1	150:716-733	-5.42941	5.20367e-05	down	hsa_circ_0002211|hsa-circRNA13344-18:circbase|deepbase	DDX17	DEAD-box helicase 17 [Source:HGNC Symbol;Acc:HGNC:2740]	0	0	0	0	160.625	301.374	320.407	78.6322	0	0	0	0	15	36	39	10
circDDX17	hsa-miR-7158-3p	1	158:444-467	-5.42941	5.20367e-05	down	hsa_circ_0002211|hsa-circRNA13344-18:circbase|deepbase	DDX17	DEAD-box helicase 17 [Source:HGNC Symbol;Acc:HGNC:2740]	0	0	0	0	160.625	301.374	320.407	78.6322	0	0	0	0	15	36	39	10
circDDX17	hsa-miR-7161-3p	1	143:579-611	-5.42941	5.20367e-05	down	hsa_circ_0002211|hsa-circRNA13344-18:circbase|deepbase	DDX17	DEAD-box helicase 17 [Source:HGNC Symbol;Acc:HGNC:2740]	0	0	0	0	160.625	301.374	320.407	78.6322	0	0	0	0	15	36	39	10
circDDX17	hsa-miR-7974	1	140:596-619	-5.42941	5.20367e-05	down	hsa_circ_0002211|hsa-circRNA13344-18:circbase|deepbase	DDX17	DEAD-box helicase 17 [Source:HGNC Symbol;Acc:HGNC:2740]	0	0	0	0	160.625	301.374	320.407	78.6322	0	0	0	0	15	36	39	10
circDDX17	hsa-miR-7978	1	169:134-153	-5.42941	5.20367e-05	down	hsa_circ_0002211|hsa-circRNA13344-18:circbase|deepbase	DDX17	DEAD-box helicase 17 [Source:HGNC Symbol;Acc:HGNC:2740]	0	0	0	0	160.625	301.374	320.407	78.6322	0	0	0	0	15	36	39	10
circDDX17	hsa-miR-8089	1	145:556-579	-5.42941	5.20367e-05	down	hsa_circ_0002211|hsa-circRNA13344-18:circbase|deepbase	DDX17	DEAD-box helicase 17 [Source:HGNC Symbol;Acc:HGNC:2740]	0	0	0	0	160.625	301.374	320.407	78.6322	0	0	0	0	15	36	39	10
circDDX17	hsa-miR-939-5p	1	149:77-98	-5.42941	5.20367e-05	down	hsa_circ_0002211|hsa-circRNA13344-18:circbase|deepbase	DDX17	DEAD-box helicase 17 [Source:HGNC Symbol;Acc:HGNC:2740]	0	0	0	0	160.625	301.374	320.407	78.6322	0	0	0	0	15	36	39	10
circDDX17	hsa-miR-940	1	148:380-401	-5.42941	5.20367e-05	down	hsa_circ_0002211|hsa-circRNA13344-18:circbase|deepbase	DDX17	DEAD-box helicase 17 [Source:HGNC Symbol;Acc:HGNC:2740]	0	0	0	0	160.625	301.374	320.407	78.6322	0	0	0	0	15	36	39	10
circABTB1	hsa-miR-1226-3p	1	143:82-103	-6.89297	3.47519e-05	down	hsa_circ_0067175|hsa-circRNA5709-3:circbase|deepbase	ABTB1	ankyrin repeat and BTB domain containing 1 [Source:HGNC Symbol;Acc:HGNC:18275]	0	57.5914	0	0	1252.87	1992.42	599.735	833.501	0	7	0	0	117	238	73	106
circABTB1	hsa-miR-1281	1	143:17-33	-6.89297	3.47519e-05	down	hsa_circ_0067175|hsa-circRNA5709-3:circbase|deepbase	ABTB1	ankyrin repeat and BTB domain containing 1 [Source:HGNC Symbol;Acc:HGNC:18275]	0	57.5914	0	0	1252.87	1992.42	599.735	833.501	0	7	0	0	117	238	73	106
circABTB1	hsa-miR-1909-5p	1	146:83-106	-6.89297	3.47519e-05	down	hsa_circ_0067175|hsa-circRNA5709-3:circbase|deepbase	ABTB1	ankyrin repeat and BTB domain containing 1 [Source:HGNC Symbol;Acc:HGNC:18275]	0	57.5914	0	0	1252.87	1992.42	599.735	833.501	0	7	0	0	117	238	73	106
circABTB1	hsa-miR-214-3p	1	140:58-81	-6.89297	3.47519e-05	down	hsa_circ_0067175|hsa-circRNA5709-3:circbase|deepbase	ABTB1	ankyrin repeat and BTB domain containing 1 [Source:HGNC Symbol;Acc:HGNC:18275]	0	57.5914	0	0	1252.87	1992.42	599.735	833.501	0	7	0	0	117	238	73	106
circABTB1	hsa-miR-3132	1	150:88-111	-6.89297	3.47519e-05	down	hsa_circ_0067175|hsa-circRNA5709-3:circbase|deepbase	ABTB1	ankyrin repeat and BTB domain containing 1 [Source:HGNC Symbol;Acc:HGNC:18275]	0	57.5914	0	0	1252.87	1992.42	599.735	833.501	0	7	0	0	117	238	73	106
circABTB1	hsa-miR-331-5p	1	142:57-78	-6.89297	3.47519e-05	down	hsa_circ_0067175|hsa-circRNA5709-3:circbase|deepbase	ABTB1	ankyrin repeat and BTB domain containing 1 [Source:HGNC Symbol;Acc:HGNC:18275]	0	57.5914	0	0	1252.87	1992.42	599.735	833.501	0	7	0	0	117	238	73	106
circABTB1	hsa-miR-342-5p	1	153:42-62	-6.89297	3.47519e-05	down	hsa_circ_0067175|hsa-circRNA5709-3:circbase|deepbase	ABTB1	ankyrin repeat and BTB domain containing 1 [Source:HGNC Symbol;Acc:HGNC:18275]	0	57.5914	0	0	1252.87	1992.42	599.735	833.501	0	7	0	0	117	238	73	106
circABTB1	hsa-miR-4433a-5p	1	146:30-54	-6.89297	3.47519e-05	down	hsa_circ_0067175|hsa-circRNA5709-3:circbase|deepbase	ABTB1	ankyrin repeat and BTB domain containing 1 [Source:HGNC Symbol;Acc:HGNC:18275]	0	57.5914	0	0	1252.87	1992.42	599.735	833.501	0	7	0	0	117	238	73	106
circABTB1	hsa-miR-4433b-5p	1	146:32-55	-6.89297	3.47519e-05	down	hsa_circ_0067175|hsa-circRNA5709-3:circbase|deepbase	ABTB1	ankyrin repeat and BTB domain containing 1 [Source:HGNC Symbol;Acc:HGNC:18275]	0	57.5914	0	0	1252.87	1992.42	599.735	833.501	0	7	0	0	117	238	73	106
circABTB1	hsa-miR-4664-5p	1	148:33-62	-6.89297	3.47519e-05	down	hsa_circ_0067175|hsa-circRNA5709-3:circbase|deepbase	ABTB1	ankyrin repeat and BTB domain containing 1 [Source:HGNC Symbol;Acc:HGNC:18275]	0	57.5914	0	0	1252.87	1992.42	599.735	833.501	0	7	0	0	117	238	73	106
circABTB1	hsa-miR-4690-5p	1	147:57-80	-6.89297	3.47519e-05	down	hsa_circ_0067175|hsa-circRNA5709-3:circbase|deepbase	ABTB1	ankyrin repeat and BTB domain containing 1 [Source:HGNC Symbol;Acc:HGNC:18275]	0	57.5914	0	0	1252.87	1992.42	599.735	833.501	0	7	0	0	117	238	73	106
circABTB1	hsa-miR-4726-5p	1	140:100-119	-6.89297	3.47519e-05	down	hsa_circ_0067175|hsa-circRNA5709-3:circbase|deepbase	ABTB1	ankyrin repeat and BTB domain containing 1 [Source:HGNC Symbol;Acc:HGNC:18275]	0	57.5914	0	0	1252.87	1992.42	599.735	833.501	0	7	0	0	117	238	73	106
circABTB1	hsa-miR-4743-5p	1	142:96-118	-6.89297	3.47519e-05	down	hsa_circ_0067175|hsa-circRNA5709-3:circbase|deepbase	ABTB1	ankyrin repeat and BTB domain containing 1 [Source:HGNC Symbol;Acc:HGNC:18275]	0	57.5914	0	0	1252.87	1992.42	599.735	833.501	0	7	0	0	117	238	73	106
circABTB1	hsa-miR-4749-3p	1	142:79-98	-6.89297	3.47519e-05	down	hsa_circ_0067175|hsa-circRNA5709-3:circbase|deepbase	ABTB1	ankyrin repeat and BTB domain containing 1 [Source:HGNC Symbol;Acc:HGNC:18275]	0	57.5914	0	0	1252.87	1992.42	599.735	833.501	0	7	0	0	117	238	73	106
circABTB1	hsa-miR-5585-5p	1	144:86-107	-6.89297	3.47519e-05	down	hsa_circ_0067175|hsa-circRNA5709-3:circbase|deepbase	ABTB1	ankyrin repeat and BTB domain containing 1 [Source:HGNC Symbol;Acc:HGNC:18275]	0	57.5914	0	0	1252.87	1992.42	599.735	833.501	0	7	0	0	117	238	73	106
circABTB1	hsa-miR-624-5p	1	176:84-105	-6.89297	3.47519e-05	down	hsa_circ_0067175|hsa-circRNA5709-3:circbase|deepbase	ABTB1	ankyrin repeat and BTB domain containing 1 [Source:HGNC Symbol;Acc:HGNC:18275]	0	57.5914	0	0	1252.87	1992.42	599.735	833.501	0	7	0	0	117	238	73	106
circABTB1	hsa-miR-665	1	142:97-116	-6.89297	3.47519e-05	down	hsa_circ_0067175|hsa-circRNA5709-3:circbase|deepbase	ABTB1	ankyrin repeat and BTB domain containing 1 [Source:HGNC Symbol;Acc:HGNC:18275]	0	57.5914	0	0	1252.87	1992.42	599.735	833.501	0	7	0	0	117	238	73	106
circABTB1	hsa-miR-6732-5p	1	146:46-64	-6.89297	3.47519e-05	down	hsa_circ_0067175|hsa-circRNA5709-3:circbase|deepbase	ABTB1	ankyrin repeat and BTB domain containing 1 [Source:HGNC Symbol;Acc:HGNC:18275]	0	57.5914	0	0	1252.87	1992.42	599.735	833.501	0	7	0	0	117	238	73	106
circABTB1	hsa-miR-6736-3p	1	165:81-100	-6.89297	3.47519e-05	down	hsa_circ_0067175|hsa-circRNA5709-3:circbase|deepbase	ABTB1	ankyrin repeat and BTB domain containing 1 [Source:HGNC Symbol;Acc:HGNC:18275]	0	57.5914	0	0	1252.87	1992.42	599.735	833.501	0	7	0	0	117	238	73	106
circABTB1	hsa-miR-6748-3p	1	142:34-57	-6.89297	3.47519e-05	down	hsa_circ_0067175|hsa-circRNA5709-3:circbase|deepbase	ABTB1	ankyrin repeat and BTB domain containing 1 [Source:HGNC Symbol;Acc:HGNC:18275]	0	57.5914	0	0	1252.87	1992.42	599.735	833.501	0	7	0	0	117	238	73	106
circABTB1	hsa-miR-6752-5p	1	152:42-63	-6.89297	3.47519e-05	down	hsa_circ_0067175|hsa-circRNA5709-3:circbase|deepbase	ABTB1	ankyrin repeat and BTB domain containing 1 [Source:HGNC Symbol;Acc:HGNC:18275]	0	57.5914	0	0	1252.87	1992.42	599.735	833.501	0	7	0	0	117	238	73	106
circABTB1	hsa-miR-6792-3p	1	147:10-32	-6.89297	3.47519e-05	down	hsa_circ_0067175|hsa-circRNA5709-3:circbase|deepbase	ABTB1	ankyrin repeat and BTB domain containing 1 [Source:HGNC Symbol;Acc:HGNC:18275]	0	57.5914	0	0	1252.87	1992.42	599.735	833.501	0	7	0	0	117	238	73	106
circABTB1	hsa-miR-6798-5p	1	140:42-66	-6.89297	3.47519e-05	down	hsa_circ_0067175|hsa-circRNA5709-3:circbase|deepbase	ABTB1	ankyrin repeat and BTB domain containing 1 [Source:HGNC Symbol;Acc:HGNC:18275]	0	57.5914	0	0	1252.87	1992.42	599.735	833.501	0	7	0	0	117	238	73	106
circABTB1	hsa-miR-6806-5p	1	141:55-79	-6.89297	3.47519e-05	down	hsa_circ_0067175|hsa-circRNA5709-3:circbase|deepbase	ABTB1	ankyrin repeat and BTB domain containing 1 [Source:HGNC Symbol;Acc:HGNC:18275]	0	57.5914	0	0	1252.87	1992.42	599.735	833.501	0	7	0	0	117	238	73	106
circABTB1	hsa-miR-6808-5p	1	141:62-81	-6.89297	3.47519e-05	down	hsa_circ_0067175|hsa-circRNA5709-3:circbase|deepbase	ABTB1	ankyrin repeat and BTB domain containing 1 [Source:HGNC Symbol;Acc:HGNC:18275]	0	57.5914	0	0	1252.87	1992.42	599.735	833.501	0	7	0	0	117	238	73	106
circABTB1	hsa-miR-6831-5p	1	159:88-111	-6.89297	3.47519e-05	down	hsa_circ_0067175|hsa-circRNA5709-3:circbase|deepbase	ABTB1	ankyrin repeat and BTB domain containing 1 [Source:HGNC Symbol;Acc:HGNC:18275]	0	57.5914	0	0	1252.87	1992.42	599.735	833.501	0	7	0	0	117	238	73	106
circABTB1	hsa-miR-6842-5p	1	153:42-63	-6.89297	3.47519e-05	down	hsa_circ_0067175|hsa-circRNA5709-3:circbase|deepbase	ABTB1	ankyrin repeat and BTB domain containing 1 [Source:HGNC Symbol;Acc:HGNC:18275]	0	57.5914	0	0	1252.87	1992.42	599.735	833.501	0	7	0	0	117	238	73	106
circABTB1	hsa-miR-6893-5p	1	143:61-81	-6.89297	3.47519e-05	down	hsa_circ_0067175|hsa-circRNA5709-3:circbase|deepbase	ABTB1	ankyrin repeat and BTB domain containing 1 [Source:HGNC Symbol;Acc:HGNC:18275]	0	57.5914	0	0	1252.87	1992.42	599.735	833.501	0	7	0	0	117	238	73	106
circITFG2	hsa-let-7d-5p	1	144:247-268	-7.317	0.00127597	down	hsa_circ_0000374|hsa-circRNA1633-9:circbase|deepbase	ITFG2	integrin alpha FG-GAP repeat containing 2 [Source:HGNC Symbol;Acc:HGNC:30879]	0	526.55	0	118.798	4486.78	8137.09	5742.67	8193.47	0	64	0	16	419	972	699	1042
circITFG2	hsa-let-7e-5p	1	148:247-268	-7.317	0.00127597	down	hsa_circ_0000374|hsa-circRNA1633-9:circbase|deepbase	ITFG2	integrin alpha FG-GAP repeat containing 2 [Source:HGNC Symbol;Acc:HGNC:30879]	0	526.55	0	118.798	4486.78	8137.09	5742.67	8193.47	0	64	0	16	419	972	699	1042
circITFG2	hsa-miR-1178-5p	1	140:150-166	-7.317	0.00127597	down	hsa_circ_0000374|hsa-circRNA1633-9:circbase|deepbase	ITFG2	integrin alpha FG-GAP repeat containing 2 [Source:HGNC Symbol;Acc:HGNC:30879]	0	526.55	0	118.798	4486.78	8137.09	5742.67	8193.47	0	64	0	16	419	972	699	1042
circITFG2	hsa-miR-1184	1	141:475-497	-7.317	0.00127597	down	hsa_circ_0000374|hsa-circRNA1633-9:circbase|deepbase	ITFG2	integrin alpha FG-GAP repeat containing 2 [Source:HGNC Symbol;Acc:HGNC:30879]	0	526.55	0	118.798	4486.78	8137.09	5742.67	8193.47	0	64	0	16	419	972	699	1042
circITFG2	hsa-miR-1225-5p	1	149:326-347	-7.317	0.00127597	down	hsa_circ_0000374|hsa-circRNA1633-9:circbase|deepbase	ITFG2	integrin alpha FG-GAP repeat containing 2 [Source:HGNC Symbol;Acc:HGNC:30879]	0	526.55	0	118.798	4486.78	8137.09	5742.67	8193.47	0	64	0	16	419	972	699	1042
circITFG2	hsa-miR-1226-3p	2	148:88-112;147:7-28	-7.317	0.00127597	down	hsa_circ_0000374|hsa-circRNA1633-9:circbase|deepbase	ITFG2	integrin alpha FG-GAP repeat containing 2 [Source:HGNC Symbol;Acc:HGNC:30879]	0	526.55	0	118.798	4486.78	8137.09	5742.67	8193.47	0	64	0	16	419	972	699	1042
circITFG2	hsa-miR-1229-3p	1	145:61-83	-7.317	0.00127597	down	hsa_circ_0000374|hsa-circRNA1633-9:circbase|deepbase	ITFG2	integrin alpha FG-GAP repeat containing 2 [Source:HGNC Symbol;Acc:HGNC:30879]	0	526.55	0	118.798	4486.78	8137.09	5742.67	8193.47	0	64	0	16	419	972	699	1042
circITFG2	hsa-miR-1231	1	151:312-333	-7.317	0.00127597	down	hsa_circ_0000374|hsa-circRNA1633-9:circbase|deepbase	ITFG2	integrin alpha FG-GAP repeat containing 2 [Source:HGNC Symbol;Acc:HGNC:30879]	0	526.55	0	118.798	4486.78	8137.09	5742.67	8193.47	0	64	0	16	419	972	699	1042
circITFG2	hsa-miR-1238-5p	1	144:346-368	-7.317	0.00127597	down	hsa_circ_0000374|hsa-circRNA1633-9:circbase|deepbase	ITFG2	integrin alpha FG-GAP repeat containing 2 [Source:HGNC Symbol;Acc:HGNC:30879]	0	526.55	0	118.798	4486.78	8137.09	5742.67	8193.47	0	64	0	16	419	972	699	1042
circITFG2	hsa-miR-138-2-3p	1	140:102-127	-7.317	0.00127597	down	hsa_circ_0000374|hsa-circRNA1633-9:circbase|deepbase	ITFG2	integrin alpha FG-GAP repeat containing 2 [Source:HGNC Symbol;Acc:HGNC:30879]	0	526.55	0	118.798	4486.78	8137.09	5742.67	8193.47	0	64	0	16	419	972	699	1042
circITFG2	hsa-miR-143-5p	1	156:306-327	-7.317	0.00127597	down	hsa_circ_0000374|hsa-circRNA1633-9:circbase|deepbase	ITFG2	integrin alpha FG-GAP repeat containing 2 [Source:HGNC Symbol;Acc:HGNC:30879]	0	526.55	0	118.798	4486.78	8137.09	5742.67	8193.47	0	64	0	16	419	972	699	1042
circITFG2	hsa-miR-145-5p	1	168:519-541	-7.317	0.00127597	down	hsa_circ_0000374|hsa-circRNA1633-9:circbase|deepbase	ITFG2	integrin alpha FG-GAP repeat containing 2 [Source:HGNC Symbol;Acc:HGNC:30879]	0	526.55	0	118.798	4486.78	8137.09	5742.67	8193.47	0	64	0	16	419	972	699	1042
circITFG2	hsa-miR-146b-3p	1	146:80-104	-7.317	0.00127597	down	hsa_circ_0000374|hsa-circRNA1633-9:circbase|deepbase	ITFG2	integrin alpha FG-GAP repeat containing 2 [Source:HGNC Symbol;Acc:HGNC:30879]	0	526.55	0	118.798	4486.78	8137.09	5742.67	8193.47	0	64	0	16	419	972	699	1042
circITFG2	hsa-miR-185-3p	1	140:134-155	-7.317	0.00127597	down	hsa_circ_0000374|hsa-circRNA1633-9:circbase|deepbase	ITFG2	integrin alpha FG-GAP repeat containing 2 [Source:HGNC Symbol;Acc:HGNC:30879]	0	526.55	0	118.798	4486.78	8137.09	5742.67	8193.47	0	64	0	16	419	972	699	1042
circITFG2	hsa-miR-197-3p	1	147:7-32	-7.317	0.00127597	down	hsa_circ_0000374|hsa-circRNA1633-9:circbase|deepbase	ITFG2	integrin alpha FG-GAP repeat containing 2 [Source:HGNC Symbol;Acc:HGNC:30879]	0	526.55	0	118.798	4486.78	8137.09	5742.67	8193.47	0	64	0	16	419	972	699	1042
circITFG2	hsa-miR-197-5p	1	142:409-431	-7.317	0.00127597	down	hsa_circ_0000374|hsa-circRNA1633-9:circbase|deepbase	ITFG2	integrin alpha FG-GAP repeat containing 2 [Source:HGNC Symbol;Acc:HGNC:30879]	0	526.55	0	118.798	4486.78	8137.09	5742.67	8193.47	0	64	0	16	419	972	699	1042
circITFG2	hsa-miR-203b-5p	1	140:152-175	-7.317	0.00127597	down	hsa_circ_0000374|hsa-circRNA1633-9:circbase|deepbase	ITFG2	integrin alpha FG-GAP repeat containing 2 [Source:HGNC Symbol;Acc:HGNC:30879]	0	526.55	0	118.798	4486.78	8137.09	5742.67	8193.47	0	64	0	16	419	972	699	1042
circITFG2	hsa-miR-219b-3p	1	172:203-225	-7.317	0.00127597	down	hsa_circ_0000374|hsa-circRNA1633-9:circbase|deepbase	ITFG2	integrin alpha FG-GAP repeat containing 2 [Source:HGNC Symbol;Acc:HGNC:30879]	0	526.55	0	118.798	4486.78	8137.09	5742.67	8193.47	0	64	0	16	419	972	699	1042
circITFG2	hsa-miR-2467-3p	2	150:248-271;141:414-436	-7.317	0.00127597	down	hsa_circ_0000374|hsa-circRNA1633-9:circbase|deepbase	ITFG2	integrin alpha FG-GAP repeat containing 2 [Source:HGNC Symbol;Acc:HGNC:30879]	0	526.55	0	118.798	4486.78	8137.09	5742.67	8193.47	0	64	0	16	419	972	699	1042
circITFG2	hsa-miR-301a-5p	1	143:122-144	-7.317	0.00127597	down	hsa_circ_0000374|hsa-circRNA1633-9:circbase|deepbase	ITFG2	integrin alpha FG-GAP repeat containing 2 [Source:HGNC Symbol;Acc:HGNC:30879]	0	526.55	0	118.798	4486.78	8137.09	5742.67	8193.47	0	64	0	16	419	972	699	1042
circITFG2	hsa-miR-3065-3p	1	151:303-324	-7.317	0.00127597	down	hsa_circ_0000374|hsa-circRNA1633-9:circbase|deepbase	ITFG2	integrin alpha FG-GAP repeat containing 2 [Source:HGNC Symbol;Acc:HGNC:30879]	0	526.55	0	118.798	4486.78	8137.09	5742.67	8193.47	0	64	0	16	419	972	699	1042
circITFG2	hsa-miR-3126-5p	1	150:94-118	-7.317	0.00127597	down	hsa_circ_0000374|hsa-circRNA1633-9:circbase|deepbase	ITFG2	integrin alpha FG-GAP repeat containing 2 [Source:HGNC Symbol;Acc:HGNC:30879]	0	526.55	0	118.798	4486.78	8137.09	5742.67	8193.47	0	64	0	16	419	972	699	1042
circITFG2	hsa-miR-3130-5p	1	152:156-179	-7.317	0.00127597	down	hsa_circ_0000374|hsa-circRNA1633-9:circbase|deepbase	ITFG2	integrin alpha FG-GAP repeat containing 2 [Source:HGNC Symbol;Acc:HGNC:30879]	0	526.55	0	118.798	4486.78	8137.09	5742.67	8193.47	0	64	0	16	419	972	699	1042
circITFG2	hsa-miR-3151-3p	1	140:121-142	-7.317	0.00127597	down	hsa_circ_0000374|hsa-circRNA1633-9:circbase|deepbase	ITFG2	integrin alpha FG-GAP repeat containing 2 [Source:HGNC Symbol;Acc:HGNC:30879]	0	526.55	0	118.798	4486.78	8137.09	5742.67	8193.47	0	64	0	16	419	972	699	1042
circITFG2	hsa-miR-3189-5p	1	150:423-450	-7.317	0.00127597	down	hsa_circ_0000374|hsa-circRNA1633-9:circbase|deepbase	ITFG2	integrin alpha FG-GAP repeat containing 2 [Source:HGNC Symbol;Acc:HGNC:30879]	0	526.55	0	118.798	4486.78	8137.09	5742.67	8193.47	0	64	0	16	419	972	699	1042
circITFG2	hsa-miR-3192-5p	1	145:137-159	-7.317	0.00127597	down	hsa_circ_0000374|hsa-circRNA1633-9:circbase|deepbase	ITFG2	integrin alpha FG-GAP repeat containing 2 [Source:HGNC Symbol;Acc:HGNC:30879]	0	526.55	0	118.798	4486.78	8137.09	5742.67	8193.47	0	64	0	16	419	972	699	1042
circITFG2	hsa-miR-323b-5p	1	140:131-153	-7.317	0.00127597	down	hsa_circ_0000374|hsa-circRNA1633-9:circbase|deepbase	ITFG2	integrin alpha FG-GAP repeat containing 2 [Source:HGNC Symbol;Acc:HGNC:30879]	0	526.55	0	118.798	4486.78	8137.09	5742.67	8193.47	0	64	0	16	419	972	699	1042
circITFG2	hsa-miR-328-5p	1	140:247-270	-7.317	0.00127597	down	hsa_circ_0000374|hsa-circRNA1633-9:circbase|deepbase	ITFG2	integrin alpha FG-GAP repeat containing 2 [Source:HGNC Symbol;Acc:HGNC:30879]	0	526.55	0	118.798	4486.78	8137.09	5742.67	8193.47	0	64	0	16	419	972	699	1042
circITFG2	hsa-miR-339-5p	1	151:76-103	-7.317	0.00127597	down	hsa_circ_0000374|hsa-circRNA1633-9:circbase|deepbase	ITFG2	integrin alpha FG-GAP repeat containing 2 [Source:HGNC Symbol;Acc:HGNC:30879]	0	526.55	0	118.798	4486.78	8137.09	5742.67	8193.47	0	64	0	16	419	972	699	1042
circITFG2	hsa-miR-3612	1	140:341-363	-7.317	0.00127597	down	hsa_circ_0000374|hsa-circRNA1633-9:circbase|deepbase	ITFG2	integrin alpha FG-GAP repeat containing 2 [Source:HGNC Symbol;Acc:HGNC:30879]	0	526.55	0	118.798	4486.78	8137.09	5742.67	8193.47	0	64	0	16	419	972	699	1042
circITFG2	hsa-miR-3620-3p	1	163:123-146	-7.317	0.00127597	down	hsa_circ_0000374|hsa-circRNA1633-9:circbase|deepbase	ITFG2	integrin alpha FG-GAP repeat containing 2 [Source:HGNC Symbol;Acc:HGNC:30879]	0	526.55	0	118.798	4486.78	8137.09	5742.67	8193.47	0	64	0	16	419	972	699	1042
circITFG2	hsa-miR-3649	1	146:241-258	-7.317	0.00127597	down	hsa_circ_0000374|hsa-circRNA1633-9:circbase|deepbase	ITFG2	integrin alpha FG-GAP repeat containing 2 [Source:HGNC Symbol;Acc:HGNC:30879]	0	526.55	0	118.798	4486.78	8137.09	5742.67	8193.47	0	64	0	16	419	972	699	1042
circITFG2	hsa-miR-3651	1	140:15-37	-7.317	0.00127597	down	hsa_circ_0000374|hsa-circRNA1633-9:circbase|deepbase	ITFG2	integrin alpha FG-GAP repeat containing 2 [Source:HGNC Symbol;Acc:HGNC:30879]	0	526.55	0	118.798	4486.78	8137.09	5742.67	8193.47	0	64	0	16	419	972	699	1042
circITFG2	hsa-miR-3657	1	153:432-453	-7.317	0.00127597	down	hsa_circ_0000374|hsa-circRNA1633-9:circbase|deepbase	ITFG2	integrin alpha FG-GAP repeat containing 2 [Source:HGNC Symbol;Acc:HGNC:30879]	0	526.55	0	118.798	4486.78	8137.09	5742.67	8193.47	0	64	0	16	419	972	699	1042
circITFG2	hsa-miR-3670	1	148:3-25	-7.317	0.00127597	down	hsa_circ_0000374|hsa-circRNA1633-9:circbase|deepbase	ITFG2	integrin alpha FG-GAP repeat containing 2 [Source:HGNC Symbol;Acc:HGNC:30879]	0	526.55	0	118.798	4486.78	8137.09	5742.67	8193.47	0	64	0	16	419	972	699	1042
circITFG2	hsa-miR-3677-3p	1	140:261-282	-7.317	0.00127597	down	hsa_circ_0000374|hsa-circRNA1633-9:circbase|deepbase	ITFG2	integrin alpha FG-GAP repeat containing 2 [Source:HGNC Symbol;Acc:HGNC:30879]	0	526.55	0	118.798	4486.78	8137.09	5742.67	8193.47	0	64	0	16	419	972	699	1042
circITFG2	hsa-miR-3677-5p	2	156:152-175;145:403-425	-7.317	0.00127597	down	hsa_circ_0000374|hsa-circRNA1633-9:circbase|deepbase	ITFG2	integrin alpha FG-GAP repeat containing 2 [Source:HGNC Symbol;Acc:HGNC:30879]	0	526.55	0	118.798	4486.78	8137.09	5742.67	8193.47	0	64	0	16	419	972	699	1042
circITFG2	hsa-miR-3689f	1	143:525-547	-7.317	0.00127597	down	hsa_circ_0000374|hsa-circRNA1633-9:circbase|deepbase	ITFG2	integrin alpha FG-GAP repeat containing 2 [Source:HGNC Symbol;Acc:HGNC:30879]	0	526.55	0	118.798	4486.78	8137.09	5742.67	8193.47	0	64	0	16	419	972	699	1042
circITFG2	hsa-miR-371a-3p	1	155:377-403	-7.317	0.00127597	down	hsa_circ_0000374|hsa-circRNA1633-9:circbase|deepbase	ITFG2	integrin alpha FG-GAP repeat containing 2 [Source:HGNC Symbol;Acc:HGNC:30879]	0	526.55	0	118.798	4486.78	8137.09	5742.67	8193.47	0	64	0	16	419	972	699	1042
circITFG2	hsa-miR-371b-3p	1	143:151-175	-7.317	0.00127597	down	hsa_circ_0000374|hsa-circRNA1633-9:circbase|deepbase	ITFG2	integrin alpha FG-GAP repeat containing 2 [Source:HGNC Symbol;Acc:HGNC:30879]	0	526.55	0	118.798	4486.78	8137.09	5742.67	8193.47	0	64	0	16	419	972	699	1042
circITFG2	hsa-miR-378a-5p	1	143:120-144	-7.317	0.00127597	down	hsa_circ_0000374|hsa-circRNA1633-9:circbase|deepbase	ITFG2	integrin alpha FG-GAP repeat containing 2 [Source:HGNC Symbol;Acc:HGNC:30879]	0	526.55	0	118.798	4486.78	8137.09	5742.67	8193.47	0	64	0	16	419	972	699	1042
circITFG2	hsa-miR-3922-5p	1	140:160-183	-7.317	0.00127597	down	hsa_circ_0000374|hsa-circRNA1633-9:circbase|deepbase	ITFG2	integrin alpha FG-GAP repeat containing 2 [Source:HGNC Symbol;Acc:HGNC:30879]	0	526.55	0	118.798	4486.78	8137.09	5742.67	8193.47	0	64	0	16	419	972	699	1042
circITFG2	hsa-miR-3975	1	150:402-424	-7.317	0.00127597	down	hsa_circ_0000374|hsa-circRNA1633-9:circbase|deepbase	ITFG2	integrin alpha FG-GAP repeat containing 2 [Source:HGNC Symbol;Acc:HGNC:30879]	0	526.55	0	118.798	4486.78	8137.09	5742.67	8193.47	0	64	0	16	419	972	699	1042
circITFG2	hsa-miR-3978	1	161:39-63	-7.317	0.00127597	down	hsa_circ_0000374|hsa-circRNA1633-9:circbase|deepbase	ITFG2	integrin alpha FG-GAP repeat containing 2 [Source:HGNC Symbol;Acc:HGNC:30879]	0	526.55	0	118.798	4486.78	8137.09	5742.67	8193.47	0	64	0	16	419	972	699	1042
circITFG2	hsa-miR-412-3p	1	150:59-83	-7.317	0.00127597	down	hsa_circ_0000374|hsa-circRNA1633-9:circbase|deepbase	ITFG2	integrin alpha FG-GAP repeat containing 2 [Source:HGNC Symbol;Acc:HGNC:30879]	0	526.55	0	118.798	4486.78	8137.09	5742.67	8193.47	0	64	0	16	419	972	699	1042
circITFG2	hsa-miR-424-5p	1	141:307-326	-7.317	0.00127597	down	hsa_circ_0000374|hsa-circRNA1633-9:circbase|deepbase	ITFG2	integrin alpha FG-GAP repeat containing 2 [Source:HGNC Symbol;Acc:HGNC:30879]	0	526.55	0	118.798	4486.78	8137.09	5742.67	8193.47	0	64	0	16	419	972	699	1042
circITFG2	hsa-miR-4258	1	143:17-33	-7.317	0.00127597	down	hsa_circ_0000374|hsa-circRNA1633-9:circbase|deepbase	ITFG2	integrin alpha FG-GAP repeat containing 2 [Source:HGNC Symbol;Acc:HGNC:30879]	0	526.55	0	118.798	4486.78	8137.09	5742.67	8193.47	0	64	0	16	419	972	699	1042
circITFG2	hsa-miR-4267	1	144:12-26	-7.317	0.00127597	down	hsa_circ_0000374|hsa-circRNA1633-9:circbase|deepbase	ITFG2	integrin alpha FG-GAP repeat containing 2 [Source:HGNC Symbol;Acc:HGNC:30879]	0	526.55	0	118.798	4486.78	8137.09	5742.67	8193.47	0	64	0	16	419	972	699	1042
circITFG2	hsa-miR-4268	1	155:54-74	-7.317	0.00127597	down	hsa_circ_0000374|hsa-circRNA1633-9:circbase|deepbase	ITFG2	integrin alpha FG-GAP repeat containing 2 [Source:HGNC Symbol;Acc:HGNC:30879]	0	526.55	0	118.798	4486.78	8137.09	5742.67	8193.47	0	64	0	16	419	972	699	1042
circITFG2	hsa-miR-4279	1	141:59-74	-7.317	0.00127597	down	hsa_circ_0000374|hsa-circRNA1633-9:circbase|deepbase	ITFG2	integrin alpha FG-GAP repeat containing 2 [Source:HGNC Symbol;Acc:HGNC:30879]	0	526.55	0	118.798	4486.78	8137.09	5742.67	8193.47	0	64	0	16	419	972	699	1042
circITFG2	hsa-miR-4284	1	143:7-24	-7.317	0.00127597	down	hsa_circ_0000374|hsa-circRNA1633-9:circbase|deepbase	ITFG2	integrin alpha FG-GAP repeat containing 2 [Source:HGNC Symbol;Acc:HGNC:30879]	0	526.55	0	118.798	4486.78	8137.09	5742.67	8193.47	0	64	0	16	419	972	699	1042
circITFG2	hsa-miR-4288	1	145:470-486	-7.317	0.00127597	down	hsa_circ_0000374|hsa-circRNA1633-9:circbase|deepbase	ITFG2	integrin alpha FG-GAP repeat containing 2 [Source:HGNC Symbol;Acc:HGNC:30879]	0	526.55	0	118.798	4486.78	8137.09	5742.67	8193.47	0	64	0	16	419	972	699	1042
circITFG2	hsa-miR-4328	1	146:523-539	-7.317	0.00127597	down	hsa_circ_0000374|hsa-circRNA1633-9:circbase|deepbase	ITFG2	integrin alpha FG-GAP repeat containing 2 [Source:HGNC Symbol;Acc:HGNC:30879]	0	526.55	0	118.798	4486.78	8137.09	5742.67	8193.47	0	64	0	16	419	972	699	1042
circITFG2	hsa-miR-4417	1	140:263-280	-7.317	0.00127597	down	hsa_circ_0000374|hsa-circRNA1633-9:circbase|deepbase	ITFG2	integrin alpha FG-GAP repeat containing 2 [Source:HGNC Symbol;Acc:HGNC:30879]	0	526.55	0	118.798	4486.78	8137.09	5742.67	8193.47	0	64	0	16	419	972	699	1042
circITFG2	hsa-miR-4420	1	143:483-504	-7.317	0.00127597	down	hsa_circ_0000374|hsa-circRNA1633-9:circbase|deepbase	ITFG2	integrin alpha FG-GAP repeat containing 2 [Source:HGNC Symbol;Acc:HGNC:30879]	0	526.55	0	118.798	4486.78	8137.09	5742.67	8193.47	0	64	0	16	419	972	699	1042
circITFG2	hsa-miR-4435	1	142:402-423	-7.317	0.00127597	down	hsa_circ_0000374|hsa-circRNA1633-9:circbase|deepbase	ITFG2	integrin alpha FG-GAP repeat containing 2 [Source:HGNC Symbol;Acc:HGNC:30879]	0	526.55	0	118.798	4486.78	8137.09	5742.67	8193.47	0	64	0	16	419	972	699	1042
circITFG2	hsa-miR-4440	1	144:379-400	-7.317	0.00127597	down	hsa_circ_0000374|hsa-circRNA1633-9:circbase|deepbase	ITFG2	integrin alpha FG-GAP repeat containing 2 [Source:HGNC Symbol;Acc:HGNC:30879]	0	526.55	0	118.798	4486.78	8137.09	5742.67	8193.47	0	64	0	16	419	972	699	1042
circITFG2	hsa-miR-4458	1	143:250-268	-7.317	0.00127597	down	hsa_circ_0000374|hsa-circRNA1633-9:circbase|deepbase	ITFG2	integrin alpha FG-GAP repeat containing 2 [Source:HGNC Symbol;Acc:HGNC:30879]	0	526.55	0	118.798	4486.78	8137.09	5742.67	8193.47	0	64	0	16	419	972	699	1042
circITFG2	hsa-miR-4459	1	153:244-264	-7.317	0.00127597	down	hsa_circ_0000374|hsa-circRNA1633-9:circbase|deepbase	ITFG2	integrin alpha FG-GAP repeat containing 2 [Source:HGNC Symbol;Acc:HGNC:30879]	0	526.55	0	118.798	4486.78	8137.09	5742.67	8193.47	0	64	0	16	419	972	699	1042
circITFG2	hsa-miR-4482-5p	1	156:159-179	-7.317	0.00127597	down	hsa_circ_0000374|hsa-circRNA1633-9:circbase|deepbase	ITFG2	integrin alpha FG-GAP repeat containing 2 [Source:HGNC Symbol;Acc:HGNC:30879]	0	526.55	0	118.798	4486.78	8137.09	5742.67	8193.47	0	64	0	16	419	972	699	1042
circITFG2	hsa-miR-4632-5p	1	141:289-311	-7.317	0.00127597	down	hsa_circ_0000374|hsa-circRNA1633-9:circbase|deepbase	ITFG2	integrin alpha FG-GAP repeat containing 2 [Source:HGNC Symbol;Acc:HGNC:30879]	0	526.55	0	118.798	4486.78	8137.09	5742.67	8193.47	0	64	0	16	419	972	699	1042
circITFG2	hsa-miR-4685-3p	1	144:276-297	-7.317	0.00127597	down	hsa_circ_0000374|hsa-circRNA1633-9:circbase|deepbase	ITFG2	integrin alpha FG-GAP repeat containing 2 [Source:HGNC Symbol;Acc:HGNC:30879]	0	526.55	0	118.798	4486.78	8137.09	5742.67	8193.47	0	64	0	16	419	972	699	1042
circITFG2	hsa-miR-4685-5p	1	158:506-531	-7.317	0.00127597	down	hsa_circ_0000374|hsa-circRNA1633-9:circbase|deepbase	ITFG2	integrin alpha FG-GAP repeat containing 2 [Source:HGNC Symbol;Acc:HGNC:30879]	0	526.55	0	118.798	4486.78	8137.09	5742.67	8193.47	0	64	0	16	419	972	699	1042
circITFG2	hsa-miR-4688	2	160:248-269;152:96-117	-7.317	0.00127597	down	hsa_circ_0000374|hsa-circRNA1633-9:circbase|deepbase	ITFG2	integrin alpha FG-GAP repeat containing 2 [Source:HGNC Symbol;Acc:HGNC:30879]	0	526.55	0	118.798	4486.78	8137.09	5742.67	8193.47	0	64	0	16	419	972	699	1042
circITFG2	hsa-miR-4691-5p	1	143:512-535	-7.317	0.00127597	down	hsa_circ_0000374|hsa-circRNA1633-9:circbase|deepbase	ITFG2	integrin alpha FG-GAP repeat containing 2 [Source:HGNC Symbol;Acc:HGNC:30879]	0	526.55	0	118.798	4486.78	8137.09	5742.67	8193.47	0	64	0	16	419	972	699	1042
circITFG2	hsa-miR-4692	1	140:247-268	-7.317	0.00127597	down	hsa_circ_0000374|hsa-circRNA1633-9:circbase|deepbase	ITFG2	integrin alpha FG-GAP repeat containing 2 [Source:HGNC Symbol;Acc:HGNC:30879]	0	526.55	0	118.798	4486.78	8137.09	5742.67	8193.47	0	64	0	16	419	972	699	1042
circITFG2	hsa-miR-4697-3p	1	147:385-406	-7.317	0.00127597	down	hsa_circ_0000374|hsa-circRNA1633-9:circbase|deepbase	ITFG2	integrin alpha FG-GAP repeat containing 2 [Source:HGNC Symbol;Acc:HGNC:30879]	0	526.55	0	118.798	4486.78	8137.09	5742.67	8193.47	0	64	0	16	419	972	699	1042
circITFG2	hsa-miR-4707-3p	1	141:12-34	-7.317	0.00127597	down	hsa_circ_0000374|hsa-circRNA1633-9:circbase|deepbase	ITFG2	integrin alpha FG-GAP repeat containing 2 [Source:HGNC Symbol;Acc:HGNC:30879]	0	526.55	0	118.798	4486.78	8137.09	5742.67	8193.47	0	64	0	16	419	972	699	1042
circITFG2	hsa-miR-4711-5p	1	145:172-195	-7.317	0.00127597	down	hsa_circ_0000374|hsa-circRNA1633-9:circbase|deepbase	ITFG2	integrin alpha FG-GAP repeat containing 2 [Source:HGNC Symbol;Acc:HGNC:30879]	0	526.55	0	118.798	4486.78	8137.09	5742.67	8193.47	0	64	0	16	419	972	699	1042
circITFG2	hsa-miR-4714-5p	1	148:124-145	-7.317	0.00127597	down	hsa_circ_0000374|hsa-circRNA1633-9:circbase|deepbase	ITFG2	integrin alpha FG-GAP repeat containing 2 [Source:HGNC Symbol;Acc:HGNC:30879]	0	526.55	0	118.798	4486.78	8137.09	5742.67	8193.47	0	64	0	16	419	972	699	1042
circITFG2	hsa-miR-4717-3p	1	141:30-49	-7.317	0.00127597	down	hsa_circ_0000374|hsa-circRNA1633-9:circbase|deepbase	ITFG2	integrin alpha FG-GAP repeat containing 2 [Source:HGNC Symbol;Acc:HGNC:30879]	0	526.55	0	118.798	4486.78	8137.09	5742.67	8193.47	0	64	0	16	419	972	699	1042
circITFG2	hsa-miR-4722-5p	1	157:244-265	-7.317	0.00127597	down	hsa_circ_0000374|hsa-circRNA1633-9:circbase|deepbase	ITFG2	integrin alpha FG-GAP repeat containing 2 [Source:HGNC Symbol;Acc:HGNC:30879]	0	526.55	0	118.798	4486.78	8137.09	5742.67	8193.47	0	64	0	16	419	972	699	1042
circITFG2	hsa-miR-4732-3p	1	156:124-144	-7.317	0.00127597	down	hsa_circ_0000374|hsa-circRNA1633-9:circbase|deepbase	ITFG2	integrin alpha FG-GAP repeat containing 2 [Source:HGNC Symbol;Acc:HGNC:30879]	0	526.55	0	118.798	4486.78	8137.09	5742.67	8193.47	0	64	0	16	419	972	699	1042
circITFG2	hsa-miR-4750-3p	1	152:120-142	-7.317	0.00127597	down	hsa_circ_0000374|hsa-circRNA1633-9:circbase|deepbase	ITFG2	integrin alpha FG-GAP repeat containing 2 [Source:HGNC Symbol;Acc:HGNC:30879]	0	526.55	0	118.798	4486.78	8137.09	5742.67	8193.47	0	64	0	16	419	972	699	1042
circITFG2	hsa-miR-4750-5p	1	141:291-312	-7.317	0.00127597	down	hsa_circ_0000374|hsa-circRNA1633-9:circbase|deepbase	ITFG2	integrin alpha FG-GAP repeat containing 2 [Source:HGNC Symbol;Acc:HGNC:30879]	0	526.55	0	118.798	4486.78	8137.09	5742.67	8193.47	0	64	0	16	419	972	699	1042
circITFG2	hsa-miR-4751	2	150:160-183;141:65-89	-7.317	0.00127597	down	hsa_circ_0000374|hsa-circRNA1633-9:circbase|deepbase	ITFG2	integrin alpha FG-GAP repeat containing 2 [Source:HGNC Symbol;Acc:HGNC:30879]	0	526.55	0	118.798	4486.78	8137.09	5742.67	8193.47	0	64	0	16	419	972	699	1042
circITFG2	hsa-miR-4758-5p	1	146:347-368	-7.317	0.00127597	down	hsa_circ_0000374|hsa-circRNA1633-9:circbase|deepbase	ITFG2	integrin alpha FG-GAP repeat containing 2 [Source:HGNC Symbol;Acc:HGNC:30879]	0	526.55	0	118.798	4486.78	8137.09	5742.67	8193.47	0	64	0	16	419	972	699	1042
circITFG2	hsa-miR-4793-3p	1	148:482-506	-7.317	0.00127597	down	hsa_circ_0000374|hsa-circRNA1633-9:circbase|deepbase	ITFG2	integrin alpha FG-GAP repeat containing 2 [Source:HGNC Symbol;Acc:HGNC:30879]	0	526.55	0	118.798	4486.78	8137.09	5742.67	8193.47	0	64	0	16	419	972	699	1042
circITFG2	hsa-miR-4793-5p	2	149:422-446;141:519-543	-7.317	0.00127597	down	hsa_circ_0000374|hsa-circRNA1633-9:circbase|deepbase	ITFG2	integrin alpha FG-GAP repeat containing 2 [Source:HGNC Symbol;Acc:HGNC:30879]	0	526.55	0	118.798	4486.78	8137.09	5742.67	8193.47	0	64	0	16	419	972	699	1042
circITFG2	hsa-miR-485-5p	1	158:134-155	-7.317	0.00127597	down	hsa_circ_0000374|hsa-circRNA1633-9:circbase|deepbase	ITFG2	integrin alpha FG-GAP repeat containing 2 [Source:HGNC Symbol;Acc:HGNC:30879]	0	526.55	0	118.798	4486.78	8137.09	5742.67	8193.47	0	64	0	16	419	972	699	1042
circITFG2	hsa-miR-486-5p	1	142:487-507	-7.317	0.00127597	down	hsa_circ_0000374|hsa-circRNA1633-9:circbase|deepbase	ITFG2	integrin alpha FG-GAP repeat containing 2 [Source:HGNC Symbol;Acc:HGNC:30879]	0	526.55	0	118.798	4486.78	8137.09	5742.67	8193.47	0	64	0	16	419	972	699	1042
circITFG2	hsa-miR-490-3p	1	157:187-210	-7.317	0.00127597	down	hsa_circ_0000374|hsa-circRNA1633-9:circbase|deepbase	ITFG2	integrin alpha FG-GAP repeat containing 2 [Source:HGNC Symbol;Acc:HGNC:30879]	0	526.55	0	118.798	4486.78	8137.09	5742.67	8193.47	0	64	0	16	419	972	699	1042
circITFG2	hsa-miR-494-5p	1	148:130-153	-7.317	0.00127597	down	hsa_circ_0000374|hsa-circRNA1633-9:circbase|deepbase	ITFG2	integrin alpha FG-GAP repeat containing 2 [Source:HGNC Symbol;Acc:HGNC:30879]	0	526.55	0	118.798	4486.78	8137.09	5742.67	8193.47	0	64	0	16	419	972	699	1042
circITFG2	hsa-miR-5000-5p	1	149:170-190	-7.317	0.00127597	down	hsa_circ_0000374|hsa-circRNA1633-9:circbase|deepbase	ITFG2	integrin alpha FG-GAP repeat containing 2 [Source:HGNC Symbol;Acc:HGNC:30879]	0	526.55	0	118.798	4486.78	8137.09	5742.67	8193.47	0	64	0	16	419	972	699	1042
circITFG2	hsa-miR-5010-3p	1	147:21-42	-7.317	0.00127597	down	hsa_circ_0000374|hsa-circRNA1633-9:circbase|deepbase	ITFG2	integrin alpha FG-GAP repeat containing 2 [Source:HGNC Symbol;Acc:HGNC:30879]	0	526.55	0	118.798	4486.78	8137.09	5742.67	8193.47	0	64	0	16	419	972	699	1042
circITFG2	hsa-miR-5090	1	143:412-433	-7.317	0.00127597	down	hsa_circ_0000374|hsa-circRNA1633-9:circbase|deepbase	ITFG2	integrin alpha FG-GAP repeat containing 2 [Source:HGNC Symbol;Acc:HGNC:30879]	0	526.55	0	118.798	4486.78	8137.09	5742.67	8193.47	0	64	0	16	419	972	699	1042
circITFG2	hsa-miR-5195-3p	2	158:521-541;140:109-128	-7.317	0.00127597	down	hsa_circ_0000374|hsa-circRNA1633-9:circbase|deepbase	ITFG2	integrin alpha FG-GAP repeat containing 2 [Source:HGNC Symbol;Acc:HGNC:30879]	0	526.55	0	118.798	4486.78	8137.09	5742.67	8193.47	0	64	0	16	419	972	699	1042
circITFG2	hsa-miR-526b-5p	1	164:99-122	-7.317	0.00127597	down	hsa_circ_0000374|hsa-circRNA1633-9:circbase|deepbase	ITFG2	integrin alpha FG-GAP repeat containing 2 [Source:HGNC Symbol;Acc:HGNC:30879]	0	526.55	0	118.798	4486.78	8137.09	5742.67	8193.47	0	64	0	16	419	972	699	1042
circITFG2	hsa-miR-583	1	155:407-427	-7.317	0.00127597	down	hsa_circ_0000374|hsa-circRNA1633-9:circbase|deepbase	ITFG2	integrin alpha FG-GAP repeat containing 2 [Source:HGNC Symbol;Acc:HGNC:30879]	0	526.55	0	118.798	4486.78	8137.09	5742.67	8193.47	0	64	0	16	419	972	699	1042
circITFG2	hsa-miR-593-5p	1	142:93-114	-7.317	0.00127597	down	hsa_circ_0000374|hsa-circRNA1633-9:circbase|deepbase	ITFG2	integrin alpha FG-GAP repeat containing 2 [Source:HGNC Symbol;Acc:HGNC:30879]	0	526.55	0	118.798	4486.78	8137.09	5742.67	8193.47	0	64	0	16	419	972	699	1042
circITFG2	hsa-miR-6087	1	146:252-268	-7.317	0.00127597	down	hsa_circ_0000374|hsa-circRNA1633-9:circbase|deepbase	ITFG2	integrin alpha FG-GAP repeat containing 2 [Source:HGNC Symbol;Acc:HGNC:30879]	0	526.55	0	118.798	4486.78	8137.09	5742.67	8193.47	0	64	0	16	419	972	699	1042
circITFG2	hsa-miR-629-3p	1	146:51-72	-7.317	0.00127597	down	hsa_circ_0000374|hsa-circRNA1633-9:circbase|deepbase	ITFG2	integrin alpha FG-GAP repeat containing 2 [Source:HGNC Symbol;Acc:HGNC:30879]	0	526.55	0	118.798	4486.78	8137.09	5742.67	8193.47	0	64	0	16	419	972	699	1042
circITFG2	hsa-miR-631	1	151:190-210	-7.317	0.00127597	down	hsa_circ_0000374|hsa-circRNA1633-9:circbase|deepbase	ITFG2	integrin alpha FG-GAP repeat containing 2 [Source:HGNC Symbol;Acc:HGNC:30879]	0	526.55	0	118.798	4486.78	8137.09	5742.67	8193.47	0	64	0	16	419	972	699	1042
circITFG2	hsa-miR-656-5p	1	142:87-108	-7.317	0.00127597	down	hsa_circ_0000374|hsa-circRNA1633-9:circbase|deepbase	ITFG2	integrin alpha FG-GAP repeat containing 2 [Source:HGNC Symbol;Acc:HGNC:30879]	0	526.55	0	118.798	4486.78	8137.09	5742.67	8193.47	0	64	0	16	419	972	699	1042
circITFG2	hsa-miR-663b	1	156:153-174	-7.317	0.00127597	down	hsa_circ_0000374|hsa-circRNA1633-9:circbase|deepbase	ITFG2	integrin alpha FG-GAP repeat containing 2 [Source:HGNC Symbol;Acc:HGNC:30879]	0	526.55	0	118.798	4486.78	8137.09	5742.67	8193.47	0	64	0	16	419	972	699	1042
circITFG2	hsa-miR-6724-5p	1	156:253-279	-7.317	0.00127597	down	hsa_circ_0000374|hsa-circRNA1633-9:circbase|deepbase	ITFG2	integrin alpha FG-GAP repeat containing 2 [Source:HGNC Symbol;Acc:HGNC:30879]	0	526.55	0	118.798	4486.78	8137.09	5742.67	8193.47	0	64	0	16	419	972	699	1042
circITFG2	hsa-miR-6726-5p	1	145:289-309	-7.317	0.00127597	down	hsa_circ_0000374|hsa-circRNA1633-9:circbase|deepbase	ITFG2	integrin alpha FG-GAP repeat containing 2 [Source:HGNC Symbol;Acc:HGNC:30879]	0	526.55	0	118.798	4486.78	8137.09	5742.67	8193.47	0	64	0	16	419	972	699	1042
circITFG2	hsa-miR-6733-3p	1	151:234-252	-7.317	0.00127597	down	hsa_circ_0000374|hsa-circRNA1633-9:circbase|deepbase	ITFG2	integrin alpha FG-GAP repeat containing 2 [Source:HGNC Symbol;Acc:HGNC:30879]	0	526.55	0	118.798	4486.78	8137.09	5742.67	8193.47	0	64	0	16	419	972	699	1042
circITFG2	hsa-miR-6735-5p	2	150:408-432;146:505-529	-7.317	0.00127597	down	hsa_circ_0000374|hsa-circRNA1633-9:circbase|deepbase	ITFG2	integrin alpha FG-GAP repeat containing 2 [Source:HGNC Symbol;Acc:HGNC:30879]	0	526.55	0	118.798	4486.78	8137.09	5742.67	8193.47	0	64	0	16	419	972	699	1042
circITFG2	hsa-miR-6743-5p	1	142:249-269	-7.317	0.00127597	down	hsa_circ_0000374|hsa-circRNA1633-9:circbase|deepbase	ITFG2	integrin alpha FG-GAP repeat containing 2 [Source:HGNC Symbol;Acc:HGNC:30879]	0	526.55	0	118.798	4486.78	8137.09	5742.67	8193.47	0	64	0	16	419	972	699	1042
circITFG2	hsa-miR-6749-3p	1	140:52-72	-7.317	0.00127597	down	hsa_circ_0000374|hsa-circRNA1633-9:circbase|deepbase	ITFG2	integrin alpha FG-GAP repeat containing 2 [Source:HGNC Symbol;Acc:HGNC:30879]	0	526.55	0	118.798	4486.78	8137.09	5742.67	8193.47	0	64	0	16	419	972	699	1042
circITFG2	hsa-miR-6753-3p	1	150:24-44	-7.317	0.00127597	down	hsa_circ_0000374|hsa-circRNA1633-9:circbase|deepbase	ITFG2	integrin alpha FG-GAP repeat containing 2 [Source:HGNC Symbol;Acc:HGNC:30879]	0	526.55	0	118.798	4486.78	8137.09	5742.67	8193.47	0	64	0	16	419	972	699	1042
circITFG2	hsa-miR-6753-5p	2	144:509-532;141:424-444	-7.317	0.00127597	down	hsa_circ_0000374|hsa-circRNA1633-9:circbase|deepbase	ITFG2	integrin alpha FG-GAP repeat containing 2 [Source:HGNC Symbol;Acc:HGNC:30879]	0	526.55	0	118.798	4486.78	8137.09	5742.67	8193.47	0	64	0	16	419	972	699	1042
circITFG2	hsa-miR-6754-3p	1	152:62-83	-7.317	0.00127597	down	hsa_circ_0000374|hsa-circRNA1633-9:circbase|deepbase	ITFG2	integrin alpha FG-GAP repeat containing 2 [Source:HGNC Symbol;Acc:HGNC:30879]	0	526.55	0	118.798	4486.78	8137.09	5742.67	8193.47	0	64	0	16	419	972	699	1042
circITFG2	hsa-miR-6759-3p	1	140:65-86	-7.317	0.00127597	down	hsa_circ_0000374|hsa-circRNA1633-9:circbase|deepbase	ITFG2	integrin alpha FG-GAP repeat containing 2 [Source:HGNC Symbol;Acc:HGNC:30879]	0	526.55	0	118.798	4486.78	8137.09	5742.67	8193.47	0	64	0	16	419	972	699	1042
circITFG2	hsa-miR-6759-5p	1	155:326-349	-7.317	0.00127597	down	hsa_circ_0000374|hsa-circRNA1633-9:circbase|deepbase	ITFG2	integrin alpha FG-GAP repeat containing 2 [Source:HGNC Symbol;Acc:HGNC:30879]	0	526.55	0	118.798	4486.78	8137.09	5742.67	8193.47	0	64	0	16	419	972	699	1042
circITFG2	hsa-miR-6764-5p	1	145:149-169	-7.317	0.00127597	down	hsa_circ_0000374|hsa-circRNA1633-9:circbase|deepbase	ITFG2	integrin alpha FG-GAP repeat containing 2 [Source:HGNC Symbol;Acc:HGNC:30879]	0	526.55	0	118.798	4486.78	8137.09	5742.67	8193.47	0	64	0	16	419	972	699	1042
circITFG2	hsa-miR-6765-3p	1	146:190-210	-7.317	0.00127597	down	hsa_circ_0000374|hsa-circRNA1633-9:circbase|deepbase	ITFG2	integrin alpha FG-GAP repeat containing 2 [Source:HGNC Symbol;Acc:HGNC:30879]	0	526.55	0	118.798	4486.78	8137.09	5742.67	8193.47	0	64	0	16	419	972	699	1042
circITFG2	hsa-miR-6768-5p	1	142:415-436	-7.317	0.00127597	down	hsa_circ_0000374|hsa-circRNA1633-9:circbase|deepbase	ITFG2	integrin alpha FG-GAP repeat containing 2 [Source:HGNC Symbol;Acc:HGNC:30879]	0	526.55	0	118.798	4486.78	8137.09	5742.67	8193.47	0	64	0	16	419	972	699	1042
circITFG2	hsa-miR-6769b-5p	1	145:348-370	-7.317	0.00127597	down	hsa_circ_0000374|hsa-circRNA1633-9:circbase|deepbase	ITFG2	integrin alpha FG-GAP repeat containing 2 [Source:HGNC Symbol;Acc:HGNC:30879]	0	526.55	0	118.798	4486.78	8137.09	5742.67	8193.47	0	64	0	16	419	972	699	1042
circITFG2	hsa-miR-6773-5p	1	151:258-279	-7.317	0.00127597	down	hsa_circ_0000374|hsa-circRNA1633-9:circbase|deepbase	ITFG2	integrin alpha FG-GAP repeat containing 2 [Source:HGNC Symbol;Acc:HGNC:30879]	0	526.55	0	118.798	4486.78	8137.09	5742.67	8193.47	0	64	0	16	419	972	699	1042
circITFG2	hsa-miR-6774-5p	1	145:287-313	-7.317	0.00127597	down	hsa_circ_0000374|hsa-circRNA1633-9:circbase|deepbase	ITFG2	integrin alpha FG-GAP repeat containing 2 [Source:HGNC Symbol;Acc:HGNC:30879]	0	526.55	0	118.798	4486.78	8137.09	5742.67	8193.47	0	64	0	16	419	972	699	1042
circITFG2	hsa-miR-6775-5p	1	150:409-433	-7.317	0.00127597	down	hsa_circ_0000374|hsa-circRNA1633-9:circbase|deepbase	ITFG2	integrin alpha FG-GAP repeat containing 2 [Source:HGNC Symbol;Acc:HGNC:30879]	0	526.55	0	118.798	4486.78	8137.09	5742.67	8193.47	0	64	0	16	419	972	699	1042
circITFG2	hsa-miR-6803-3p	1	142:62-84	-7.317	0.00127597	down	hsa_circ_0000374|hsa-circRNA1633-9:circbase|deepbase	ITFG2	integrin alpha FG-GAP repeat containing 2 [Source:HGNC Symbol;Acc:HGNC:30879]	0	526.55	0	118.798	4486.78	8137.09	5742.67	8193.47	0	64	0	16	419	972	699	1042
circITFG2	hsa-miR-6808-5p	1	160:248-267	-7.317	0.00127597	down	hsa_circ_0000374|hsa-circRNA1633-9:circbase|deepbase	ITFG2	integrin alpha FG-GAP repeat containing 2 [Source:HGNC Symbol;Acc:HGNC:30879]	0	526.55	0	118.798	4486.78	8137.09	5742.67	8193.47	0	64	0	16	419	972	699	1042
circITFG2	hsa-miR-6816-3p	1	143:72-89	-7.317	0.00127597	down	hsa_circ_0000374|hsa-circRNA1633-9:circbase|deepbase	ITFG2	integrin alpha FG-GAP repeat containing 2 [Source:HGNC Symbol;Acc:HGNC:30879]	0	526.55	0	118.798	4486.78	8137.09	5742.67	8193.47	0	64	0	16	419	972	699	1042
circITFG2	hsa-miR-6845-5p	1	144:406-424	-7.317	0.00127597	down	hsa_circ_0000374|hsa-circRNA1633-9:circbase|deepbase	ITFG2	integrin alpha FG-GAP repeat containing 2 [Source:HGNC Symbol;Acc:HGNC:30879]	0	526.55	0	118.798	4486.78	8137.09	5742.67	8193.47	0	64	0	16	419	972	699	1042
circITFG2	hsa-miR-6849-5p	1	143:325-349	-7.317	0.00127597	down	hsa_circ_0000374|hsa-circRNA1633-9:circbase|deepbase	ITFG2	integrin alpha FG-GAP repeat containing 2 [Source:HGNC Symbol;Acc:HGNC:30879]	0	526.55	0	118.798	4486.78	8137.09	5742.67	8193.47	0	64	0	16	419	972	699	1042
circITFG2	hsa-miR-6875-5p	1	151:97-118	-7.317	0.00127597	down	hsa_circ_0000374|hsa-circRNA1633-9:circbase|deepbase	ITFG2	integrin alpha FG-GAP repeat containing 2 [Source:HGNC Symbol;Acc:HGNC:30879]	0	526.55	0	118.798	4486.78	8137.09	5742.67	8193.47	0	64	0	16	419	972	699	1042
circITFG2	hsa-miR-6876-3p	2	145:129-152;142:465-489	-7.317	0.00127597	down	hsa_circ_0000374|hsa-circRNA1633-9:circbase|deepbase	ITFG2	integrin alpha FG-GAP repeat containing 2 [Source:HGNC Symbol;Acc:HGNC:30879]	0	526.55	0	118.798	4486.78	8137.09	5742.67	8193.47	0	64	0	16	419	972	699	1042
circITFG2	hsa-miR-6879-5p	2	150:412-432;144:508-529	-7.317	0.00127597	down	hsa_circ_0000374|hsa-circRNA1633-9:circbase|deepbase	ITFG2	integrin alpha FG-GAP repeat containing 2 [Source:HGNC Symbol;Acc:HGNC:30879]	0	526.55	0	118.798	4486.78	8137.09	5742.67	8193.47	0	64	0	16	419	972	699	1042
circITFG2	hsa-miR-6884-3p	1	144:8-32	-7.317	0.00127597	down	hsa_circ_0000374|hsa-circRNA1633-9:circbase|deepbase	ITFG2	integrin alpha FG-GAP repeat containing 2 [Source:HGNC Symbol;Acc:HGNC:30879]	0	526.55	0	118.798	4486.78	8137.09	5742.67	8193.47	0	64	0	16	419	972	699	1042
circITFG2	hsa-miR-6891-3p	1	145:62-83	-7.317	0.00127597	down	hsa_circ_0000374|hsa-circRNA1633-9:circbase|deepbase	ITFG2	integrin alpha FG-GAP repeat containing 2 [Source:HGNC Symbol;Acc:HGNC:30879]	0	526.55	0	118.798	4486.78	8137.09	5742.67	8193.47	0	64	0	16	419	972	699	1042
circITFG2	hsa-miR-6893-5p	1	144:249-267	-7.317	0.00127597	down	hsa_circ_0000374|hsa-circRNA1633-9:circbase|deepbase	ITFG2	integrin alpha FG-GAP repeat containing 2 [Source:HGNC Symbol;Acc:HGNC:30879]	0	526.55	0	118.798	4486.78	8137.09	5742.67	8193.47	0	64	0	16	419	972	699	1042
circITFG2	hsa-miR-708-5p	1	145:501-523	-7.317	0.00127597	down	hsa_circ_0000374|hsa-circRNA1633-9:circbase|deepbase	ITFG2	integrin alpha FG-GAP repeat containing 2 [Source:HGNC Symbol;Acc:HGNC:30879]	0	526.55	0	118.798	4486.78	8137.09	5742.67	8193.47	0	64	0	16	419	972	699	1042
circITFG2	hsa-miR-7106-5p	1	142:247-266	-7.317	0.00127597	down	hsa_circ_0000374|hsa-circRNA1633-9:circbase|deepbase	ITFG2	integrin alpha FG-GAP repeat containing 2 [Source:HGNC Symbol;Acc:HGNC:30879]	0	526.55	0	118.798	4486.78	8137.09	5742.67	8193.47	0	64	0	16	419	972	699	1042
circITFG2	hsa-miR-711	1	147:236-257	-7.317	0.00127597	down	hsa_circ_0000374|hsa-circRNA1633-9:circbase|deepbase	ITFG2	integrin alpha FG-GAP repeat containing 2 [Source:HGNC Symbol;Acc:HGNC:30879]	0	526.55	0	118.798	4486.78	8137.09	5742.67	8193.47	0	64	0	16	419	972	699	1042
circITFG2	hsa-miR-7112-3p	1	142:27-53	-7.317	0.00127597	down	hsa_circ_0000374|hsa-circRNA1633-9:circbase|deepbase	ITFG2	integrin alpha FG-GAP repeat containing 2 [Source:HGNC Symbol;Acc:HGNC:30879]	0	526.55	0	118.798	4486.78	8137.09	5742.67	8193.47	0	64	0	16	419	972	699	1042
circITFG2	hsa-miR-7112-5p	1	145:290-311	-7.317	0.00127597	down	hsa_circ_0000374|hsa-circRNA1633-9:circbase|deepbase	ITFG2	integrin alpha FG-GAP repeat containing 2 [Source:HGNC Symbol;Acc:HGNC:30879]	0	526.55	0	118.798	4486.78	8137.09	5742.67	8193.47	0	64	0	16	419	972	699	1042
circITFG2	hsa-miR-7155-5p	1	151:286-304	-7.317	0.00127597	down	hsa_circ_0000374|hsa-circRNA1633-9:circbase|deepbase	ITFG2	integrin alpha FG-GAP repeat containing 2 [Source:HGNC Symbol;Acc:HGNC:30879]	0	526.55	0	118.798	4486.78	8137.09	5742.67	8193.47	0	64	0	16	419	972	699	1042
circITFG2	hsa-miR-7160-3p	1	144:69-88	-7.317	0.00127597	down	hsa_circ_0000374|hsa-circRNA1633-9:circbase|deepbase	ITFG2	integrin alpha FG-GAP repeat containing 2 [Source:HGNC Symbol;Acc:HGNC:30879]	0	526.55	0	118.798	4486.78	8137.09	5742.67	8193.47	0	64	0	16	419	972	699	1042
circITFG2	hsa-miR-767-5p	1	143:32-53	-7.317	0.00127597	down	hsa_circ_0000374|hsa-circRNA1633-9:circbase|deepbase	ITFG2	integrin alpha FG-GAP repeat containing 2 [Source:HGNC Symbol;Acc:HGNC:30879]	0	526.55	0	118.798	4486.78	8137.09	5742.67	8193.47	0	64	0	16	419	972	699	1042
circITFG2	hsa-miR-770-5p	1	147:304-325	-7.317	0.00127597	down	hsa_circ_0000374|hsa-circRNA1633-9:circbase|deepbase	ITFG2	integrin alpha FG-GAP repeat containing 2 [Source:HGNC Symbol;Acc:HGNC:30879]	0	526.55	0	118.798	4486.78	8137.09	5742.67	8193.47	0	64	0	16	419	972	699	1042
circITFG2	hsa-miR-874-3p	1	143:80-105	-7.317	0.00127597	down	hsa_circ_0000374|hsa-circRNA1633-9:circbase|deepbase	ITFG2	integrin alpha FG-GAP repeat containing 2 [Source:HGNC Symbol;Acc:HGNC:30879]	0	526.55	0	118.798	4486.78	8137.09	5742.67	8193.47	0	64	0	16	419	972	699	1042
circITFG2	hsa-miR-874-5p	1	144:147-172	-7.317	0.00127597	down	hsa_circ_0000374|hsa-circRNA1633-9:circbase|deepbase	ITFG2	integrin alpha FG-GAP repeat containing 2 [Source:HGNC Symbol;Acc:HGNC:30879]	0	526.55	0	118.798	4486.78	8137.09	5742.67	8193.47	0	64	0	16	419	972	699	1042
circITFG2	hsa-miR-891a-5p	1	143:407-429	-7.317	0.00127597	down	hsa_circ_0000374|hsa-circRNA1633-9:circbase|deepbase	ITFG2	integrin alpha FG-GAP repeat containing 2 [Source:HGNC Symbol;Acc:HGNC:30879]	0	526.55	0	118.798	4486.78	8137.09	5742.67	8193.47	0	64	0	16	419	972	699	1042
circITFG2	hsa-miR-933	1	142:417-438	-7.317	0.00127597	down	hsa_circ_0000374|hsa-circRNA1633-9:circbase|deepbase	ITFG2	integrin alpha FG-GAP repeat containing 2 [Source:HGNC Symbol;Acc:HGNC:30879]	0	526.55	0	118.798	4486.78	8137.09	5742.67	8193.47	0	64	0	16	419	972	699	1042
circITFG2	hsa-miR-937-5p	1	142:147-166	-7.317	0.00127597	down	hsa_circ_0000374|hsa-circRNA1633-9:circbase|deepbase	ITFG2	integrin alpha FG-GAP repeat containing 2 [Source:HGNC Symbol;Acc:HGNC:30879]	0	526.55	0	118.798	4486.78	8137.09	5742.67	8193.47	0	64	0	16	419	972	699	1042
circITFG2	hsa-miR-99a-3p	1	157:38-59	-7.317	0.00127597	down	hsa_circ_0000374|hsa-circRNA1633-9:circbase|deepbase	ITFG2	integrin alpha FG-GAP repeat containing 2 [Source:HGNC Symbol;Acc:HGNC:30879]	0	526.55	0	118.798	4486.78	8137.09	5742.67	8193.47	0	64	0	16	419	972	699	1042
circITFG2	hsa-miR-99b-3p	1	156:38-59	-7.317	0.00127597	down	hsa_circ_0000374|hsa-circRNA1633-9:circbase|deepbase	ITFG2	integrin alpha FG-GAP repeat containing 2 [Source:HGNC Symbol;Acc:HGNC:30879]	0	526.55	0	118.798	4486.78	8137.09	5742.67	8193.47	0	64	0	16	419	972	699	1042
circITFG2	hsa-miR-199a-5p	1	146:231-253	-7.317	0.00127597	down	hsa_circ_0000374|hsa-circRNA1633-9:circbase|deepbase	ITFG2	integrin alpha FG-GAP repeat containing 2 [Source:HGNC Symbol;Acc:HGNC:30879]	0	526.55	0	118.798	4486.78	8137.09	5742.67	8193.47	0	64	0	16	419	972	699	1042
circITGAL	hsa-let-7d-5p	1	143:45-68	-8.15136	8.90886e-06	down	hsa-circRNA2957-3:deepbase	ITGAL	integrin subunit alpha L [Source:HGNC Symbol;Acc:HGNC:6148]	0	0	0	0	974.456	2595.16	2177.12	2233.15	0	0	0	0	91	310	265	284
circITGAL	hsa-miR-1183	1	140:61-87	-8.15136	8.90886e-06	down	hsa-circRNA2957-3:deepbase	ITGAL	integrin subunit alpha L [Source:HGNC Symbol;Acc:HGNC:6148]	0	0	0	0	974.456	2595.16	2177.12	2233.15	0	0	0	0	91	310	265	284
circITGAL	hsa-miR-1184	1	144:75-101	-8.15136	8.90886e-06	down	hsa-circRNA2957-3:deepbase	ITGAL	integrin subunit alpha L [Source:HGNC Symbol;Acc:HGNC:6148]	0	0	0	0	974.456	2595.16	2177.12	2233.15	0	0	0	0	91	310	265	284
circITGAL	hsa-miR-1289	1	148:186-210	-8.15136	8.90886e-06	down	hsa-circRNA2957-3:deepbase	ITGAL	integrin subunit alpha L [Source:HGNC Symbol;Acc:HGNC:6148]	0	0	0	0	974.456	2595.16	2177.12	2233.15	0	0	0	0	91	310	265	284
circITGAL	hsa-miR-1295b-3p	1	143:39-60	-8.15136	8.90886e-06	down	hsa-circRNA2957-3:deepbase	ITGAL	integrin subunit alpha L [Source:HGNC Symbol;Acc:HGNC:6148]	0	0	0	0	974.456	2595.16	2177.12	2233.15	0	0	0	0	91	310	265	284
circITGAL	hsa-miR-150-3p	1	144:109-130	-8.15136	8.90886e-06	down	hsa-circRNA2957-3:deepbase	ITGAL	integrin subunit alpha L [Source:HGNC Symbol;Acc:HGNC:6148]	0	0	0	0	974.456	2595.16	2177.12	2233.15	0	0	0	0	91	310	265	284
circITGAL	hsa-miR-17-3p	1	140:80-101	-8.15136	8.90886e-06	down	hsa-circRNA2957-3:deepbase	ITGAL	integrin subunit alpha L [Source:HGNC Symbol;Acc:HGNC:6148]	0	0	0	0	974.456	2595.16	2177.12	2233.15	0	0	0	0	91	310	265	284
circITGAL	hsa-miR-1915-3p	2	151:1-17;142:94-113	-8.15136	8.90886e-06	down	hsa-circRNA2957-3:deepbase	ITGAL	integrin subunit alpha L [Source:HGNC Symbol;Acc:HGNC:6148]	0	0	0	0	974.456	2595.16	2177.12	2233.15	0	0	0	0	91	310	265	284
circITGAL	hsa-miR-205-5p	1	146:195-217	-8.15136	8.90886e-06	down	hsa-circRNA2957-3:deepbase	ITGAL	integrin subunit alpha L [Source:HGNC Symbol;Acc:HGNC:6148]	0	0	0	0	974.456	2595.16	2177.12	2233.15	0	0	0	0	91	310	265	284
circITGAL	hsa-miR-20b-3p	1	140:80-101	-8.15136	8.90886e-06	down	hsa-circRNA2957-3:deepbase	ITGAL	integrin subunit alpha L [Source:HGNC Symbol;Acc:HGNC:6148]	0	0	0	0	974.456	2595.16	2177.12	2233.15	0	0	0	0	91	310	265	284
circITGAL	hsa-miR-210-5p	1	151:83-105	-8.15136	8.90886e-06	down	hsa-circRNA2957-3:deepbase	ITGAL	integrin subunit alpha L [Source:HGNC Symbol;Acc:HGNC:6148]	0	0	0	0	974.456	2595.16	2177.12	2233.15	0	0	0	0	91	310	265	284
circITGAL	hsa-miR-3127-5p	1	148:86-112	-8.15136	8.90886e-06	down	hsa-circRNA2957-3:deepbase	ITGAL	integrin subunit alpha L [Source:HGNC Symbol;Acc:HGNC:6148]	0	0	0	0	974.456	2595.16	2177.12	2233.15	0	0	0	0	91	310	265	284
circITGAL	hsa-miR-3137	1	148:78-101	-8.15136	8.90886e-06	down	hsa-circRNA2957-3:deepbase	ITGAL	integrin subunit alpha L [Source:HGNC Symbol;Acc:HGNC:6148]	0	0	0	0	974.456	2595.16	2177.12	2233.15	0	0	0	0	91	310	265	284
circITGAL	hsa-miR-3158-5p	1	142:61-86	-8.15136	8.90886e-06	down	hsa-circRNA2957-3:deepbase	ITGAL	integrin subunit alpha L [Source:HGNC Symbol;Acc:HGNC:6148]	0	0	0	0	974.456	2595.16	2177.12	2233.15	0	0	0	0	91	310	265	284
circITGAL	hsa-miR-3190-3p	1	144:48-74	-8.15136	8.90886e-06	down	hsa-circRNA2957-3:deepbase	ITGAL	integrin subunit alpha L [Source:HGNC Symbol;Acc:HGNC:6148]	0	0	0	0	974.456	2595.16	2177.12	2233.15	0	0	0	0	91	310	265	284
circITGAL	hsa-miR-345-3p	1	152:97-121	-8.15136	8.90886e-06	down	hsa-circRNA2957-3:deepbase	ITGAL	integrin subunit alpha L [Source:HGNC Symbol;Acc:HGNC:6148]	0	0	0	0	974.456	2595.16	2177.12	2233.15	0	0	0	0	91	310	265	284
circITGAL	hsa-miR-3651	1	145:1-21	-8.15136	8.90886e-06	down	hsa-circRNA2957-3:deepbase	ITGAL	integrin subunit alpha L [Source:HGNC Symbol;Acc:HGNC:6148]	0	0	0	0	974.456	2595.16	2177.12	2233.15	0	0	0	0	91	310	265	284
circITGAL	hsa-miR-3675-5p	1	147:73-94	-8.15136	8.90886e-06	down	hsa-circRNA2957-3:deepbase	ITGAL	integrin subunit alpha L [Source:HGNC Symbol;Acc:HGNC:6148]	0	0	0	0	974.456	2595.16	2177.12	2233.15	0	0	0	0	91	310	265	284
circITGAL	hsa-miR-373-5p	1	140:98-119	-8.15136	8.90886e-06	down	hsa-circRNA2957-3:deepbase	ITGAL	integrin subunit alpha L [Source:HGNC Symbol;Acc:HGNC:6148]	0	0	0	0	974.456	2595.16	2177.12	2233.15	0	0	0	0	91	310	265	284
circITGAL	hsa-miR-3934-3p	1	142:1-18	-8.15136	8.90886e-06	down	hsa-circRNA2957-3:deepbase	ITGAL	integrin subunit alpha L [Source:HGNC Symbol;Acc:HGNC:6148]	0	0	0	0	974.456	2595.16	2177.12	2233.15	0	0	0	0	91	310	265	284
circITGAL	hsa-miR-3940-3p	1	141:1-19	-8.15136	8.90886e-06	down	hsa-circRNA2957-3:deepbase	ITGAL	integrin subunit alpha L [Source:HGNC Symbol;Acc:HGNC:6148]	0	0	0	0	974.456	2595.16	2177.12	2233.15	0	0	0	0	91	310	265	284
circITGAL	hsa-miR-411-3p	1	148:46-67	-8.15136	8.90886e-06	down	hsa-circRNA2957-3:deepbase	ITGAL	integrin subunit alpha L [Source:HGNC Symbol;Acc:HGNC:6148]	0	0	0	0	974.456	2595.16	2177.12	2233.15	0	0	0	0	91	310	265	284
circITGAL	hsa-miR-4423-5p	1	144:114-138	-8.15136	8.90886e-06	down	hsa-circRNA2957-3:deepbase	ITGAL	integrin subunit alpha L [Source:HGNC Symbol;Acc:HGNC:6148]	0	0	0	0	974.456	2595.16	2177.12	2233.15	0	0	0	0	91	310	265	284
circITGAL	hsa-miR-455-3p	1	144:1-20	-8.15136	8.90886e-06	down	hsa-circRNA2957-3:deepbase	ITGAL	integrin subunit alpha L [Source:HGNC Symbol;Acc:HGNC:6148]	0	0	0	0	974.456	2595.16	2177.12	2233.15	0	0	0	0	91	310	265	284
circITGAL	hsa-miR-4685-5p	1	150:88-112	-8.15136	8.90886e-06	down	hsa-circRNA2957-3:deepbase	ITGAL	integrin subunit alpha L [Source:HGNC Symbol;Acc:HGNC:6148]	0	0	0	0	974.456	2595.16	2177.12	2233.15	0	0	0	0	91	310	265	284
circITGAL	hsa-miR-4690-3p	1	152:1-20	-8.15136	8.90886e-06	down	hsa-circRNA2957-3:deepbase	ITGAL	integrin subunit alpha L [Source:HGNC Symbol;Acc:HGNC:6148]	0	0	0	0	974.456	2595.16	2177.12	2233.15	0	0	0	0	91	310	265	284
circITGAL	hsa-miR-4725-5p	1	158:71-90	-8.15136	8.90886e-06	down	hsa-circRNA2957-3:deepbase	ITGAL	integrin subunit alpha L [Source:HGNC Symbol;Acc:HGNC:6148]	0	0	0	0	974.456	2595.16	2177.12	2233.15	0	0	0	0	91	310	265	284
circITGAL	hsa-miR-4780	1	153:114-134	-8.15136	8.90886e-06	down	hsa-circRNA2957-3:deepbase	ITGAL	integrin subunit alpha L [Source:HGNC Symbol;Acc:HGNC:6148]	0	0	0	0	974.456	2595.16	2177.12	2233.15	0	0	0	0	91	310	265	284
circITGAL	hsa-miR-506-5p	1	141:33-53	-8.15136	8.90886e-06	down	hsa-circRNA2957-3:deepbase	ITGAL	integrin subunit alpha L [Source:HGNC Symbol;Acc:HGNC:6148]	0	0	0	0	974.456	2595.16	2177.12	2233.15	0	0	0	0	91	310	265	284
circITGAL	hsa-miR-5587-5p	1	150:18-37	-8.15136	8.90886e-06	down	hsa-circRNA2957-3:deepbase	ITGAL	integrin subunit alpha L [Source:HGNC Symbol;Acc:HGNC:6148]	0	0	0	0	974.456	2595.16	2177.12	2233.15	0	0	0	0	91	310	265	284
circITGAL	hsa-miR-5685	1	152:1-20	-8.15136	8.90886e-06	down	hsa-circRNA2957-3:deepbase	ITGAL	integrin subunit alpha L [Source:HGNC Symbol;Acc:HGNC:6148]	0	0	0	0	974.456	2595.16	2177.12	2233.15	0	0	0	0	91	310	265	284
circITGAL	hsa-miR-589-5p	1	148:96-117	-8.15136	8.90886e-06	down	hsa-circRNA2957-3:deepbase	ITGAL	integrin subunit alpha L [Source:HGNC Symbol;Acc:HGNC:6148]	0	0	0	0	974.456	2595.16	2177.12	2233.15	0	0	0	0	91	310	265	284
circITGAL	hsa-miR-6075	1	145:1-20	-8.15136	8.90886e-06	down	hsa-circRNA2957-3:deepbase	ITGAL	integrin subunit alpha L [Source:HGNC Symbol;Acc:HGNC:6148]	0	0	0	0	974.456	2595.16	2177.12	2233.15	0	0	0	0	91	310	265	284
circITGAL	hsa-miR-6077	1	156:50-72	-8.15136	8.90886e-06	down	hsa-circRNA2957-3:deepbase	ITGAL	integrin subunit alpha L [Source:HGNC Symbol;Acc:HGNC:6148]	0	0	0	0	974.456	2595.16	2177.12	2233.15	0	0	0	0	91	310	265	284
circITGAL	hsa-miR-670-5p	1	141:103-122	-8.15136	8.90886e-06	down	hsa-circRNA2957-3:deepbase	ITGAL	integrin subunit alpha L [Source:HGNC Symbol;Acc:HGNC:6148]	0	0	0	0	974.456	2595.16	2177.12	2233.15	0	0	0	0	91	310	265	284
circITGAL	hsa-miR-6715a-3p	1	142:95-116	-8.15136	8.90886e-06	down	hsa-circRNA2957-3:deepbase	ITGAL	integrin subunit alpha L [Source:HGNC Symbol;Acc:HGNC:6148]	0	0	0	0	974.456	2595.16	2177.12	2233.15	0	0	0	0	91	310	265	284
circITGAL	hsa-miR-6753-5p	1	145:92-113	-8.15136	8.90886e-06	down	hsa-circRNA2957-3:deepbase	ITGAL	integrin subunit alpha L [Source:HGNC Symbol;Acc:HGNC:6148]	0	0	0	0	974.456	2595.16	2177.12	2233.15	0	0	0	0	91	310	265	284
circITGAL	hsa-miR-6764-5p	1	150:1-17	-8.15136	8.90886e-06	down	hsa-circRNA2957-3:deepbase	ITGAL	integrin subunit alpha L [Source:HGNC Symbol;Acc:HGNC:6148]	0	0	0	0	974.456	2595.16	2177.12	2233.15	0	0	0	0	91	310	265	284
circITGAL	hsa-miR-6801-3p	1	140:85-104	-8.15136	8.90886e-06	down	hsa-circRNA2957-3:deepbase	ITGAL	integrin subunit alpha L [Source:HGNC Symbol;Acc:HGNC:6148]	0	0	0	0	974.456	2595.16	2177.12	2233.15	0	0	0	0	91	310	265	284
circITGAL	hsa-miR-6810-3p	1	152:82-104	-8.15136	8.90886e-06	down	hsa-circRNA2957-3:deepbase	ITGAL	integrin subunit alpha L [Source:HGNC Symbol;Acc:HGNC:6148]	0	0	0	0	974.456	2595.16	2177.12	2233.15	0	0	0	0	91	310	265	284
circITGAL	hsa-miR-6837-5p	1	143:84-112	-8.15136	8.90886e-06	down	hsa-circRNA2957-3:deepbase	ITGAL	integrin subunit alpha L [Source:HGNC Symbol;Acc:HGNC:6148]	0	0	0	0	974.456	2595.16	2177.12	2233.15	0	0	0	0	91	310	265	284
circITGAL	hsa-miR-7111-5p	1	148:51-72	-8.15136	8.90886e-06	down	hsa-circRNA2957-3:deepbase	ITGAL	integrin subunit alpha L [Source:HGNC Symbol;Acc:HGNC:6148]	0	0	0	0	974.456	2595.16	2177.12	2233.15	0	0	0	0	91	310	265	284
circITGAL	hsa-miR-769-3p	1	143:70-93	-8.15136	8.90886e-06	down	hsa-circRNA2957-3:deepbase	ITGAL	integrin subunit alpha L [Source:HGNC Symbol;Acc:HGNC:6148]	0	0	0	0	974.456	2595.16	2177.12	2233.15	0	0	0	0	91	310	265	284
circPRKAG2	hsa-let-7a-5p	1	164:294-316	-8.89658	2.52252e-06	down	-	PRKAG2	protein kinase AMP-activated non-catalytic subunit gamma 2 [Source:HGNC Symbol;Acc:HGNC:9386]	0	0	0	0	1809.7	2469.59	3853.1	3263.23	0	0	0	0	169	295	469	415
circPRKAG2	hsa-let-7b-5p	1	162:296-316	-8.89658	2.52252e-06	down	-	PRKAG2	protein kinase AMP-activated non-catalytic subunit gamma 2 [Source:HGNC Symbol;Acc:HGNC:9386]	0	0	0	0	1809.7	2469.59	3853.1	3263.23	0	0	0	0	169	295	469	415
circPRKAG2	hsa-let-7c-5p	1	166:292-316	-8.89658	2.52252e-06	down	-	PRKAG2	protein kinase AMP-activated non-catalytic subunit gamma 2 [Source:HGNC Symbol;Acc:HGNC:9386]	0	0	0	0	1809.7	2469.59	3853.1	3263.23	0	0	0	0	169	295	469	415
circPRKAG2	hsa-let-7d-5p	1	164:294-316	-8.89658	2.52252e-06	down	-	PRKAG2	protein kinase AMP-activated non-catalytic subunit gamma 2 [Source:HGNC Symbol;Acc:HGNC:9386]	0	0	0	0	1809.7	2469.59	3853.1	3263.23	0	0	0	0	169	295	469	415
circPRKAG2	hsa-let-7e-5p	1	160:294-316	-8.89658	2.52252e-06	down	-	PRKAG2	protein kinase AMP-activated non-catalytic subunit gamma 2 [Source:HGNC Symbol;Acc:HGNC:9386]	0	0	0	0	1809.7	2469.59	3853.1	3263.23	0	0	0	0	169	295	469	415
circPRKAG2	hsa-let-7f-5p	1	156:294-316	-8.89658	2.52252e-06	down	-	PRKAG2	protein kinase AMP-activated non-catalytic subunit gamma 2 [Source:HGNC Symbol;Acc:HGNC:9386]	0	0	0	0	1809.7	2469.59	3853.1	3263.23	0	0	0	0	169	295	469	415
circPRKAG2	hsa-let-7g-5p	1	156:294-316	-8.89658	2.52252e-06	down	-	PRKAG2	protein kinase AMP-activated non-catalytic subunit gamma 2 [Source:HGNC Symbol;Acc:HGNC:9386]	0	0	0	0	1809.7	2469.59	3853.1	3263.23	0	0	0	0	169	295	469	415
circPRKAG2	hsa-let-7i-5p	1	159:293-316	-8.89658	2.52252e-06	down	-	PRKAG2	protein kinase AMP-activated non-catalytic subunit gamma 2 [Source:HGNC Symbol;Acc:HGNC:9386]	0	0	0	0	1809.7	2469.59	3853.1	3263.23	0	0	0	0	169	295	469	415
circPRKAG2	hsa-miR-1233-5p	2	151:196-218;143:174-196	-8.89658	2.52252e-06	down	-	PRKAG2	protein kinase AMP-activated non-catalytic subunit gamma 2 [Source:HGNC Symbol;Acc:HGNC:9386]	0	0	0	0	1809.7	2469.59	3853.1	3263.23	0	0	0	0	169	295	469	415
circPRKAG2	hsa-miR-1268a	1	143:221-238	-8.89658	2.52252e-06	down	-	PRKAG2	protein kinase AMP-activated non-catalytic subunit gamma 2 [Source:HGNC Symbol;Acc:HGNC:9386]	0	0	0	0	1809.7	2469.59	3853.1	3263.23	0	0	0	0	169	295	469	415
circPRKAG2	hsa-miR-1268b	2	143:219-238;141:301-320	-8.89658	2.52252e-06	down	-	PRKAG2	protein kinase AMP-activated non-catalytic subunit gamma 2 [Source:HGNC Symbol;Acc:HGNC:9386]	0	0	0	0	1809.7	2469.59	3853.1	3263.23	0	0	0	0	169	295	469	415
circPRKAG2	hsa-miR-127-5p	1	150:237-258	-8.89658	2.52252e-06	down	-	PRKAG2	protein kinase AMP-activated non-catalytic subunit gamma 2 [Source:HGNC Symbol;Acc:HGNC:9386]	0	0	0	0	1809.7	2469.59	3853.1	3263.23	0	0	0	0	169	295	469	415
circPRKAG2	hsa-miR-1273h-5p	1	140:174-195	-8.89658	2.52252e-06	down	-	PRKAG2	protein kinase AMP-activated non-catalytic subunit gamma 2 [Source:HGNC Symbol;Acc:HGNC:9386]	0	0	0	0	1809.7	2469.59	3853.1	3263.23	0	0	0	0	169	295	469	415
circPRKAG2	hsa-miR-1275	1	152:282-297	-8.89658	2.52252e-06	down	-	PRKAG2	protein kinase AMP-activated non-catalytic subunit gamma 2 [Source:HGNC Symbol;Acc:HGNC:9386]	0	0	0	0	1809.7	2469.59	3853.1	3263.23	0	0	0	0	169	295	469	415
circPRKAG2	hsa-miR-1276	1	141:100-119	-8.89658	2.52252e-06	down	-	PRKAG2	protein kinase AMP-activated non-catalytic subunit gamma 2 [Source:HGNC Symbol;Acc:HGNC:9386]	0	0	0	0	1809.7	2469.59	3853.1	3263.23	0	0	0	0	169	295	469	415
circPRKAG2	hsa-miR-1292-5p	1	152:184-208	-8.89658	2.52252e-06	down	-	PRKAG2	protein kinase AMP-activated non-catalytic subunit gamma 2 [Source:HGNC Symbol;Acc:HGNC:9386]	0	0	0	0	1809.7	2469.59	3853.1	3263.23	0	0	0	0	169	295	469	415
circPRKAG2	hsa-miR-1294	1	145:298-318	-8.89658	2.52252e-06	down	-	PRKAG2	protein kinase AMP-activated non-catalytic subunit gamma 2 [Source:HGNC Symbol;Acc:HGNC:9386]	0	0	0	0	1809.7	2469.59	3853.1	3263.23	0	0	0	0	169	295	469	415
circPRKAG2	hsa-miR-1343-5p	1	147:220-241	-8.89658	2.52252e-06	down	-	PRKAG2	protein kinase AMP-activated non-catalytic subunit gamma 2 [Source:HGNC Symbol;Acc:HGNC:9386]	0	0	0	0	1809.7	2469.59	3853.1	3263.23	0	0	0	0	169	295	469	415
circPRKAG2	hsa-miR-149-3p	2	152:175-194;148:128-147	-8.89658	2.52252e-06	down	-	PRKAG2	protein kinase AMP-activated non-catalytic subunit gamma 2 [Source:HGNC Symbol;Acc:HGNC:9386]	0	0	0	0	1809.7	2469.59	3853.1	3263.23	0	0	0	0	169	295	469	415
circPRKAG2	hsa-miR-1538	1	144:74-99	-8.89658	2.52252e-06	down	-	PRKAG2	protein kinase AMP-activated non-catalytic subunit gamma 2 [Source:HGNC Symbol;Acc:HGNC:9386]	0	0	0	0	1809.7	2469.59	3853.1	3263.23	0	0	0	0	169	295	469	415
circPRKAG2	hsa-miR-1587	1	140:165-185	-8.89658	2.52252e-06	down	-	PRKAG2	protein kinase AMP-activated non-catalytic subunit gamma 2 [Source:HGNC Symbol;Acc:HGNC:9386]	0	0	0	0	1809.7	2469.59	3853.1	3263.23	0	0	0	0	169	295	469	415
circPRKAG2	hsa-miR-185-3p	5	162:118-138;160:65-86;156:161-185;145:131-152;143:83-104	-8.89658	2.52252e-06	down	-	PRKAG2	protein kinase AMP-activated non-catalytic subunit gamma 2 [Source:HGNC Symbol;Acc:HGNC:9386]	0	0	0	0	1809.7	2469.59	3853.1	3263.23	0	0	0	0	169	295	469	415
circPRKAG2	hsa-miR-1908-5p	1	154:211-232	-8.89658	2.52252e-06	down	-	PRKAG2	protein kinase AMP-activated non-catalytic subunit gamma 2 [Source:HGNC Symbol;Acc:HGNC:9386]	0	0	0	0	1809.7	2469.59	3853.1	3263.23	0	0	0	0	169	295	469	415
circPRKAG2	hsa-miR-296-3p	1	158:281-308	-8.89658	2.52252e-06	down	-	PRKAG2	protein kinase AMP-activated non-catalytic subunit gamma 2 [Source:HGNC Symbol;Acc:HGNC:9386]	0	0	0	0	1809.7	2469.59	3853.1	3263.23	0	0	0	0	169	295	469	415
circPRKAG2	hsa-miR-30c-1-3p	1	148:170-195	-8.89658	2.52252e-06	down	-	PRKAG2	protein kinase AMP-activated non-catalytic subunit gamma 2 [Source:HGNC Symbol;Acc:HGNC:9386]	0	0	0	0	1809.7	2469.59	3853.1	3263.23	0	0	0	0	169	295	469	415
circPRKAG2	hsa-miR-3125	1	151:45-67	-8.89658	2.52252e-06	down	-	PRKAG2	protein kinase AMP-activated non-catalytic subunit gamma 2 [Source:HGNC Symbol;Acc:HGNC:9386]	0	0	0	0	1809.7	2469.59	3853.1	3263.23	0	0	0	0	169	295	469	415
circPRKAG2	hsa-miR-3135b	1	147:126-149	-8.89658	2.52252e-06	down	-	PRKAG2	protein kinase AMP-activated non-catalytic subunit gamma 2 [Source:HGNC Symbol;Acc:HGNC:9386]	0	0	0	0	1809.7	2469.59	3853.1	3263.23	0	0	0	0	169	295	469	415
circPRKAG2	hsa-miR-3180-3p	1	142:251-275	-8.89658	2.52252e-06	down	-	PRKAG2	protein kinase AMP-activated non-catalytic subunit gamma 2 [Source:HGNC Symbol;Acc:HGNC:9386]	0	0	0	0	1809.7	2469.59	3853.1	3263.23	0	0	0	0	169	295	469	415
circPRKAG2	hsa-miR-3184-5p	1	158:81-106	-8.89658	2.52252e-06	down	-	PRKAG2	protein kinase AMP-activated non-catalytic subunit gamma 2 [Source:HGNC Symbol;Acc:HGNC:9386]	0	0	0	0	1809.7	2469.59	3853.1	3263.23	0	0	0	0	169	295	469	415
circPRKAG2	hsa-miR-3189-3p	1	145:157-177	-8.89658	2.52252e-06	down	-	PRKAG2	protein kinase AMP-activated non-catalytic subunit gamma 2 [Source:HGNC Symbol;Acc:HGNC:9386]	0	0	0	0	1809.7	2469.59	3853.1	3263.23	0	0	0	0	169	295	469	415
circPRKAG2	hsa-miR-3196	1	141:12-29	-8.89658	2.52252e-06	down	-	PRKAG2	protein kinase AMP-activated non-catalytic subunit gamma 2 [Source:HGNC Symbol;Acc:HGNC:9386]	0	0	0	0	1809.7	2469.59	3853.1	3263.23	0	0	0	0	169	295	469	415
circPRKAG2	hsa-miR-3199	1	140:205-228	-8.89658	2.52252e-06	down	-	PRKAG2	protein kinase AMP-activated non-catalytic subunit gamma 2 [Source:HGNC Symbol;Acc:HGNC:9386]	0	0	0	0	1809.7	2469.59	3853.1	3263.23	0	0	0	0	169	295	469	415
circPRKAG2	hsa-miR-328-5p	2	145:217-241;141:84-106	-8.89658	2.52252e-06	down	-	PRKAG2	protein kinase AMP-activated non-catalytic subunit gamma 2 [Source:HGNC Symbol;Acc:HGNC:9386]	0	0	0	0	1809.7	2469.59	3853.1	3263.23	0	0	0	0	169	295	469	415
circPRKAG2	hsa-miR-3620-5p	3	150:127-152;144:163-185;142:84-104	-8.89658	2.52252e-06	down	-	PRKAG2	protein kinase AMP-activated non-catalytic subunit gamma 2 [Source:HGNC Symbol;Acc:HGNC:9386]	0	0	0	0	1809.7	2469.59	3853.1	3263.23	0	0	0	0	169	295	469	415
circPRKAG2	hsa-miR-3622b-3p	1	149:313-334	-8.89658	2.52252e-06	down	-	PRKAG2	protein kinase AMP-activated non-catalytic subunit gamma 2 [Source:HGNC Symbol;Acc:HGNC:9386]	0	0	0	0	1809.7	2469.59	3853.1	3263.23	0	0	0	0	169	295	469	415
circPRKAG2	hsa-miR-3622b-5p	1	157:1-24	-8.89658	2.52252e-06	down	-	PRKAG2	protein kinase AMP-activated non-catalytic subunit gamma 2 [Source:HGNC Symbol;Acc:HGNC:9386]	0	0	0	0	1809.7	2469.59	3853.1	3263.23	0	0	0	0	169	295	469	415
circPRKAG2	hsa-miR-3652	1	152:133-150	-8.89658	2.52252e-06	down	-	PRKAG2	protein kinase AMP-activated non-catalytic subunit gamma 2 [Source:HGNC Symbol;Acc:HGNC:9386]	0	0	0	0	1809.7	2469.59	3853.1	3263.23	0	0	0	0	169	295	469	415
circPRKAG2	hsa-miR-365a-5p	1	155:206-228	-8.89658	2.52252e-06	down	-	PRKAG2	protein kinase AMP-activated non-catalytic subunit gamma 2 [Source:HGNC Symbol;Acc:HGNC:9386]	0	0	0	0	1809.7	2469.59	3853.1	3263.23	0	0	0	0	169	295	469	415
circPRKAG2	hsa-miR-3663-5p	1	147:164-181	-8.89658	2.52252e-06	down	-	PRKAG2	protein kinase AMP-activated non-catalytic subunit gamma 2 [Source:HGNC Symbol;Acc:HGNC:9386]	0	0	0	0	1809.7	2469.59	3853.1	3263.23	0	0	0	0	169	295	469	415
circPRKAG2	hsa-miR-3916	1	143:41-67	-8.89658	2.52252e-06	down	-	PRKAG2	protein kinase AMP-activated non-catalytic subunit gamma 2 [Source:HGNC Symbol;Acc:HGNC:9386]	0	0	0	0	1809.7	2469.59	3853.1	3263.23	0	0	0	0	169	295	469	415
circPRKAG2	hsa-miR-3928-3p	1	146:96-119	-8.89658	2.52252e-06	down	-	PRKAG2	protein kinase AMP-activated non-catalytic subunit gamma 2 [Source:HGNC Symbol;Acc:HGNC:9386]	0	0	0	0	1809.7	2469.59	3853.1	3263.23	0	0	0	0	169	295	469	415
circPRKAG2	hsa-miR-3934-5p	1	150:145-165	-8.89658	2.52252e-06	down	-	PRKAG2	protein kinase AMP-activated non-catalytic subunit gamma 2 [Source:HGNC Symbol;Acc:HGNC:9386]	0	0	0	0	1809.7	2469.59	3853.1	3263.23	0	0	0	0	169	295	469	415
circPRKAG2	hsa-miR-4271	1	145:277-295	-8.89658	2.52252e-06	down	-	PRKAG2	protein kinase AMP-activated non-catalytic subunit gamma 2 [Source:HGNC Symbol;Acc:HGNC:9386]	0	0	0	0	1809.7	2469.59	3853.1	3263.23	0	0	0	0	169	295	469	415
circPRKAG2	hsa-miR-4428	1	162:195-217	-8.89658	2.52252e-06	down	-	PRKAG2	protein kinase AMP-activated non-catalytic subunit gamma 2 [Source:HGNC Symbol;Acc:HGNC:9386]	0	0	0	0	1809.7	2469.59	3853.1	3263.23	0	0	0	0	169	295	469	415
circPRKAG2	hsa-miR-4430	1	150:134-150	-8.89658	2.52252e-06	down	-	PRKAG2	protein kinase AMP-activated non-catalytic subunit gamma 2 [Source:HGNC Symbol;Acc:HGNC:9386]	0	0	0	0	1809.7	2469.59	3853.1	3263.23	0	0	0	0	169	295	469	415
circPRKAG2	hsa-miR-4433b-3p	1	143:256-276	-8.89658	2.52252e-06	down	-	PRKAG2	protein kinase AMP-activated non-catalytic subunit gamma 2 [Source:HGNC Symbol;Acc:HGNC:9386]	0	0	0	0	1809.7	2469.59	3853.1	3263.23	0	0	0	0	169	295	469	415
circPRKAG2	hsa-miR-4486	1	141:307-322	-8.89658	2.52252e-06	down	-	PRKAG2	protein kinase AMP-activated non-catalytic subunit gamma 2 [Source:HGNC Symbol;Acc:HGNC:9386]	0	0	0	0	1809.7	2469.59	3853.1	3263.23	0	0	0	0	169	295	469	415
circPRKAG2	hsa-miR-4492	3	152:121-137;147:135-151;143:168-184	-8.89658	2.52252e-06	down	-	PRKAG2	protein kinase AMP-activated non-catalytic subunit gamma 2 [Source:HGNC Symbol;Acc:HGNC:9386]	0	0	0	0	1809.7	2469.59	3853.1	3263.23	0	0	0	0	169	295	469	415
circPRKAG2	hsa-miR-4497	1	141:15-33	-8.89658	2.52252e-06	down	-	PRKAG2	protein kinase AMP-activated non-catalytic subunit gamma 2 [Source:HGNC Symbol;Acc:HGNC:9386]	0	0	0	0	1809.7	2469.59	3853.1	3263.23	0	0	0	0	169	295	469	415
circPRKAG2	hsa-miR-4498	3	162:131-151;148:118-137;144:161-184	-8.89658	2.52252e-06	down	-	PRKAG2	protein kinase AMP-activated non-catalytic subunit gamma 2 [Source:HGNC Symbol;Acc:HGNC:9386]	0	0	0	0	1809.7	2469.59	3853.1	3263.23	0	0	0	0	169	295	469	415
circPRKAG2	hsa-miR-4505	1	140:119-136	-8.89658	2.52252e-06	down	-	PRKAG2	protein kinase AMP-activated non-catalytic subunit gamma 2 [Source:HGNC Symbol;Acc:HGNC:9386]	0	0	0	0	1809.7	2469.59	3853.1	3263.23	0	0	0	0	169	295	469	415
circPRKAG2	hsa-miR-4508	2	162:123-139;152:170-186	-8.89658	2.52252e-06	down	-	PRKAG2	protein kinase AMP-activated non-catalytic subunit gamma 2 [Source:HGNC Symbol;Acc:HGNC:9386]	0	0	0	0	1809.7	2469.59	3853.1	3263.23	0	0	0	0	169	295	469	415
circPRKAG2	hsa-miR-4632-5p	1	140:220-242	-8.89658	2.52252e-06	down	-	PRKAG2	protein kinase AMP-activated non-catalytic subunit gamma 2 [Source:HGNC Symbol;Acc:HGNC:9386]	0	0	0	0	1809.7	2469.59	3853.1	3263.23	0	0	0	0	169	295	469	415
circPRKAG2	hsa-miR-4649-5p	1	157:296-320	-8.89658	2.52252e-06	down	-	PRKAG2	protein kinase AMP-activated non-catalytic subunit gamma 2 [Source:HGNC Symbol;Acc:HGNC:9386]	0	0	0	0	1809.7	2469.59	3853.1	3263.23	0	0	0	0	169	295	469	415
circPRKAG2	hsa-miR-4652-5p	1	155:206-229	-8.89658	2.52252e-06	down	-	PRKAG2	protein kinase AMP-activated non-catalytic subunit gamma 2 [Source:HGNC Symbol;Acc:HGNC:9386]	0	0	0	0	1809.7	2469.59	3853.1	3263.23	0	0	0	0	169	295	469	415
circPRKAG2	hsa-miR-4665-5p	1	142:275-297	-8.89658	2.52252e-06	down	-	PRKAG2	protein kinase AMP-activated non-catalytic subunit gamma 2 [Source:HGNC Symbol;Acc:HGNC:9386]	0	0	0	0	1809.7	2469.59	3853.1	3263.23	0	0	0	0	169	295	469	415
circPRKAG2	hsa-miR-4675	1	140:64-85	-8.89658	2.52252e-06	down	-	PRKAG2	protein kinase AMP-activated non-catalytic subunit gamma 2 [Source:HGNC Symbol;Acc:HGNC:9386]	0	0	0	0	1809.7	2469.59	3853.1	3263.23	0	0	0	0	169	295	469	415
circPRKAG2	hsa-miR-4691-5p	1	140:19-48	-8.89658	2.52252e-06	down	-	PRKAG2	protein kinase AMP-activated non-catalytic subunit gamma 2 [Source:HGNC Symbol;Acc:HGNC:9386]	0	0	0	0	1809.7	2469.59	3853.1	3263.23	0	0	0	0	169	295	469	415
circPRKAG2	hsa-miR-4706	1	140:207-231	-8.89658	2.52252e-06	down	-	PRKAG2	protein kinase AMP-activated non-catalytic subunit gamma 2 [Source:HGNC Symbol;Acc:HGNC:9386]	0	0	0	0	1809.7	2469.59	3853.1	3263.23	0	0	0	0	169	295	469	415
circPRKAG2	hsa-miR-4716-3p	1	143:195-216	-8.89658	2.52252e-06	down	-	PRKAG2	protein kinase AMP-activated non-catalytic subunit gamma 2 [Source:HGNC Symbol;Acc:HGNC:9386]	0	0	0	0	1809.7	2469.59	3853.1	3263.23	0	0	0	0	169	295	469	415
circPRKAG2	hsa-miR-4722-5p	1	140:127-149	-8.89658	2.52252e-06	down	-	PRKAG2	protein kinase AMP-activated non-catalytic subunit gamma 2 [Source:HGNC Symbol;Acc:HGNC:9386]	0	0	0	0	1809.7	2469.59	3853.1	3263.23	0	0	0	0	169	295	469	415
circPRKAG2	hsa-miR-4725-3p	1	151:275-295	-8.89658	2.52252e-06	down	-	PRKAG2	protein kinase AMP-activated non-catalytic subunit gamma 2 [Source:HGNC Symbol;Acc:HGNC:9386]	0	0	0	0	1809.7	2469.59	3853.1	3263.23	0	0	0	0	169	295	469	415
circPRKAG2	hsa-miR-4726-3p	1	140:23-45	-8.89658	2.52252e-06	down	-	PRKAG2	protein kinase AMP-activated non-catalytic subunit gamma 2 [Source:HGNC Symbol;Acc:HGNC:9386]	0	0	0	0	1809.7	2469.59	3853.1	3263.23	0	0	0	0	169	295	469	415
circPRKAG2	hsa-miR-4731-5p	1	166:114-135	-8.89658	2.52252e-06	down	-	PRKAG2	protein kinase AMP-activated non-catalytic subunit gamma 2 [Source:HGNC Symbol;Acc:HGNC:9386]	0	0	0	0	1809.7	2469.59	3853.1	3263.23	0	0	0	0	169	295	469	415
circPRKAG2	hsa-miR-4739	1	159:259-283	-8.89658	2.52252e-06	down	-	PRKAG2	protein kinase AMP-activated non-catalytic subunit gamma 2 [Source:HGNC Symbol;Acc:HGNC:9386]	0	0	0	0	1809.7	2469.59	3853.1	3263.23	0	0	0	0	169	295	469	415
circPRKAG2	hsa-miR-4741	1	151:63-85	-8.89658	2.52252e-06	down	-	PRKAG2	protein kinase AMP-activated non-catalytic subunit gamma 2 [Source:HGNC Symbol;Acc:HGNC:9386]	0	0	0	0	1809.7	2469.59	3853.1	3263.23	0	0	0	0	169	295	469	415
circPRKAG2	hsa-miR-4749-5p	1	146:212-231	-8.89658	2.52252e-06	down	-	PRKAG2	protein kinase AMP-activated non-catalytic subunit gamma 2 [Source:HGNC Symbol;Acc:HGNC:9386]	0	0	0	0	1809.7	2469.59	3853.1	3263.23	0	0	0	0	169	295	469	415
circPRKAG2	hsa-miR-4750-5p	1	146:302-322	-8.89658	2.52252e-06	down	-	PRKAG2	protein kinase AMP-activated non-catalytic subunit gamma 2 [Source:HGNC Symbol;Acc:HGNC:9386]	0	0	0	0	1809.7	2469.59	3853.1	3263.23	0	0	0	0	169	295	469	415
circPRKAG2	hsa-miR-4754	1	147:138-161	-8.89658	2.52252e-06	down	-	PRKAG2	protein kinase AMP-activated non-catalytic subunit gamma 2 [Source:HGNC Symbol;Acc:HGNC:9386]	0	0	0	0	1809.7	2469.59	3853.1	3263.23	0	0	0	0	169	295	469	415
circPRKAG2	hsa-miR-4763-3p	2	148:289-311;141:166-189	-8.89658	2.52252e-06	down	-	PRKAG2	protein kinase AMP-activated non-catalytic subunit gamma 2 [Source:HGNC Symbol;Acc:HGNC:9386]	0	0	0	0	1809.7	2469.59	3853.1	3263.23	0	0	0	0	169	295	469	415
circPRKAG2	hsa-miR-4781-5p	1	141:212-232	-8.89658	2.52252e-06	down	-	PRKAG2	protein kinase AMP-activated non-catalytic subunit gamma 2 [Source:HGNC Symbol;Acc:HGNC:9386]	0	0	0	0	1809.7	2469.59	3853.1	3263.23	0	0	0	0	169	295	469	415
circPRKAG2	hsa-miR-5001-5p	2	153:127-151;149:160-184	-8.89658	2.52252e-06	down	-	PRKAG2	protein kinase AMP-activated non-catalytic subunit gamma 2 [Source:HGNC Symbol;Acc:HGNC:9386]	0	0	0	0	1809.7	2469.59	3853.1	3263.23	0	0	0	0	169	295	469	415
circPRKAG2	hsa-miR-501-3p	1	145:307-328	-8.89658	2.52252e-06	down	-	PRKAG2	protein kinase AMP-activated non-catalytic subunit gamma 2 [Source:HGNC Symbol;Acc:HGNC:9386]	0	0	0	0	1809.7	2469.59	3853.1	3263.23	0	0	0	0	169	295	469	415
circPRKAG2	hsa-miR-502-3p	1	141:307-328	-8.89658	2.52252e-06	down	-	PRKAG2	protein kinase AMP-activated non-catalytic subunit gamma 2 [Source:HGNC Symbol;Acc:HGNC:9386]	0	0	0	0	1809.7	2469.59	3853.1	3263.23	0	0	0	0	169	295	469	415
circPRKAG2	hsa-miR-514a-5p	1	144:105-127	-8.89658	2.52252e-06	down	-	PRKAG2	protein kinase AMP-activated non-catalytic subunit gamma 2 [Source:HGNC Symbol;Acc:HGNC:9386]	0	0	0	0	1809.7	2469.59	3853.1	3263.23	0	0	0	0	169	295	469	415
circPRKAG2	hsa-miR-518c-5p	1	172:104-126	-8.89658	2.52252e-06	down	-	PRKAG2	protein kinase AMP-activated non-catalytic subunit gamma 2 [Source:HGNC Symbol;Acc:HGNC:9386]	0	0	0	0	1809.7	2469.59	3853.1	3263.23	0	0	0	0	169	295	469	415
circPRKAG2	hsa-miR-5587-3p	1	153:305-324	-8.89658	2.52252e-06	down	-	PRKAG2	protein kinase AMP-activated non-catalytic subunit gamma 2 [Source:HGNC Symbol;Acc:HGNC:9386]	0	0	0	0	1809.7	2469.59	3853.1	3263.23	0	0	0	0	169	295	469	415
circPRKAG2	hsa-miR-5787	2	152:114-136;148:131-150	-8.89658	2.52252e-06	down	-	PRKAG2	protein kinase AMP-activated non-catalytic subunit gamma 2 [Source:HGNC Symbol;Acc:HGNC:9386]	0	0	0	0	1809.7	2469.59	3853.1	3263.23	0	0	0	0	169	295	469	415
circPRKAG2	hsa-miR-6085	4	148:87-105;145:69-87;145:121-139;142:136-153	-8.89658	2.52252e-06	down	-	PRKAG2	protein kinase AMP-activated non-catalytic subunit gamma 2 [Source:HGNC Symbol;Acc:HGNC:9386]	0	0	0	0	1809.7	2469.59	3853.1	3263.23	0	0	0	0	169	295	469	415
circPRKAG2	hsa-miR-6090	1	157:222-240	-8.89658	2.52252e-06	down	-	PRKAG2	protein kinase AMP-activated non-catalytic subunit gamma 2 [Source:HGNC Symbol;Acc:HGNC:9386]	0	0	0	0	1809.7	2469.59	3853.1	3263.23	0	0	0	0	169	295	469	415
circPRKAG2	hsa-miR-6131	1	144:166-182	-8.89658	2.52252e-06	down	-	PRKAG2	protein kinase AMP-activated non-catalytic subunit gamma 2 [Source:HGNC Symbol;Acc:HGNC:9386]	0	0	0	0	1809.7	2469.59	3853.1	3263.23	0	0	0	0	169	295	469	415
circPRKAG2	hsa-miR-6134	1	142:298-316	-8.89658	2.52252e-06	down	-	PRKAG2	protein kinase AMP-activated non-catalytic subunit gamma 2 [Source:HGNC Symbol;Acc:HGNC:9386]	0	0	0	0	1809.7	2469.59	3853.1	3263.23	0	0	0	0	169	295	469	415
circPRKAG2	hsa-miR-637	1	160:111-134	-8.89658	2.52252e-06	down	-	PRKAG2	protein kinase AMP-activated non-catalytic subunit gamma 2 [Source:HGNC Symbol;Acc:HGNC:9386]	0	0	0	0	1809.7	2469.59	3853.1	3263.23	0	0	0	0	169	295	469	415
circPRKAG2	hsa-miR-6511b-5p	1	148:142-161	-8.89658	2.52252e-06	down	-	PRKAG2	protein kinase AMP-activated non-catalytic subunit gamma 2 [Source:HGNC Symbol;Acc:HGNC:9386]	0	0	0	0	1809.7	2469.59	3853.1	3263.23	0	0	0	0	169	295	469	415
circPRKAG2	hsa-miR-6515-5p	2	145:127-147;144:260-282	-8.89658	2.52252e-06	down	-	PRKAG2	protein kinase AMP-activated non-catalytic subunit gamma 2 [Source:HGNC Symbol;Acc:HGNC:9386]	0	0	0	0	1809.7	2469.59	3853.1	3263.23	0	0	0	0	169	295	469	415
circPRKAG2	hsa-miR-652-5p	1	143:90-115	-8.89658	2.52252e-06	down	-	PRKAG2	protein kinase AMP-activated non-catalytic subunit gamma 2 [Source:HGNC Symbol;Acc:HGNC:9386]	0	0	0	0	1809.7	2469.59	3853.1	3263.23	0	0	0	0	169	295	469	415
circPRKAG2	hsa-miR-658	1	142:1-18	-8.89658	2.52252e-06	down	-	PRKAG2	protein kinase AMP-activated non-catalytic subunit gamma 2 [Source:HGNC Symbol;Acc:HGNC:9386]	0	0	0	0	1809.7	2469.59	3853.1	3263.23	0	0	0	0	169	295	469	415
circPRKAG2	hsa-miR-663a	1	148:208-232	-8.89658	2.52252e-06	down	-	PRKAG2	protein kinase AMP-activated non-catalytic subunit gamma 2 [Source:HGNC Symbol;Acc:HGNC:9386]	0	0	0	0	1809.7	2469.59	3853.1	3263.23	0	0	0	0	169	295	469	415
circPRKAG2	hsa-miR-6727-5p	1	148:116-140	-8.89658	2.52252e-06	down	-	PRKAG2	protein kinase AMP-activated non-catalytic subunit gamma 2 [Source:HGNC Symbol;Acc:HGNC:9386]	0	0	0	0	1809.7	2469.59	3853.1	3263.23	0	0	0	0	169	295	469	415
circPRKAG2	hsa-miR-6729-5p	1	148:300-320	-8.89658	2.52252e-06	down	-	PRKAG2	protein kinase AMP-activated non-catalytic subunit gamma 2 [Source:HGNC Symbol;Acc:HGNC:9386]	0	0	0	0	1809.7	2469.59	3853.1	3263.23	0	0	0	0	169	295	469	415
circPRKAG2	hsa-miR-6731-5p	1	163:173-194	-8.89658	2.52252e-06	down	-	PRKAG2	protein kinase AMP-activated non-catalytic subunit gamma 2 [Source:HGNC Symbol;Acc:HGNC:9386]	0	0	0	0	1809.7	2469.59	3853.1	3263.23	0	0	0	0	169	295	469	415
circPRKAG2	hsa-miR-6734-5p	1	149:222-244	-8.89658	2.52252e-06	down	-	PRKAG2	protein kinase AMP-activated non-catalytic subunit gamma 2 [Source:HGNC Symbol;Acc:HGNC:9386]	0	0	0	0	1809.7	2469.59	3853.1	3263.23	0	0	0	0	169	295	469	415
circPRKAG2	hsa-miR-6744-3p	1	140:107-129	-8.89658	2.52252e-06	down	-	PRKAG2	protein kinase AMP-activated non-catalytic subunit gamma 2 [Source:HGNC Symbol;Acc:HGNC:9386]	0	0	0	0	1809.7	2469.59	3853.1	3263.23	0	0	0	0	169	295	469	415
circPRKAG2	hsa-miR-6746-5p	1	159:320-343	-8.89658	2.52252e-06	down	-	PRKAG2	protein kinase AMP-activated non-catalytic subunit gamma 2 [Source:HGNC Symbol;Acc:HGNC:9386]	0	0	0	0	1809.7	2469.59	3853.1	3263.23	0	0	0	0	169	295	469	415
circPRKAG2	hsa-miR-675-5p	1	140:140-163	-8.89658	2.52252e-06	down	-	PRKAG2	protein kinase AMP-activated non-catalytic subunit gamma 2 [Source:HGNC Symbol;Acc:HGNC:9386]	0	0	0	0	1809.7	2469.59	3853.1	3263.23	0	0	0	0	169	295	469	415
circPRKAG2	hsa-miR-6750-5p	1	144:182-209	-8.89658	2.52252e-06	down	-	PRKAG2	protein kinase AMP-activated non-catalytic subunit gamma 2 [Source:HGNC Symbol;Acc:HGNC:9386]	0	0	0	0	1809.7	2469.59	3853.1	3263.23	0	0	0	0	169	295	469	415
circPRKAG2	hsa-miR-6763-5p	1	140:223-242	-8.89658	2.52252e-06	down	-	PRKAG2	protein kinase AMP-activated non-catalytic subunit gamma 2 [Source:HGNC Symbol;Acc:HGNC:9386]	0	0	0	0	1809.7	2469.59	3853.1	3263.23	0	0	0	0	169	295	469	415
circPRKAG2	hsa-miR-6772-5p	1	142:142-164	-8.89658	2.52252e-06	down	-	PRKAG2	protein kinase AMP-activated non-catalytic subunit gamma 2 [Source:HGNC Symbol;Acc:HGNC:9386]	0	0	0	0	1809.7	2469.59	3853.1	3263.23	0	0	0	0	169	295	469	415
circPRKAG2	hsa-miR-6778-5p	1	149:198-218	-8.89658	2.52252e-06	down	-	PRKAG2	protein kinase AMP-activated non-catalytic subunit gamma 2 [Source:HGNC Symbol;Acc:HGNC:9386]	0	0	0	0	1809.7	2469.59	3853.1	3263.23	0	0	0	0	169	295	469	415
circPRKAG2	hsa-miR-6779-5p	1	151:175-195	-8.89658	2.52252e-06	down	-	PRKAG2	protein kinase AMP-activated non-catalytic subunit gamma 2 [Source:HGNC Symbol;Acc:HGNC:9386]	0	0	0	0	1809.7	2469.59	3853.1	3263.23	0	0	0	0	169	295	469	415
circPRKAG2	hsa-miR-6780b-5p	2	158:271-295;142:97-122	-8.89658	2.52252e-06	down	-	PRKAG2	protein kinase AMP-activated non-catalytic subunit gamma 2 [Source:HGNC Symbol;Acc:HGNC:9386]	0	0	0	0	1809.7	2469.59	3853.1	3263.23	0	0	0	0	169	295	469	415
circPRKAG2	hsa-miR-6781-5p	1	153:124-143	-8.89658	2.52252e-06	down	-	PRKAG2	protein kinase AMP-activated non-catalytic subunit gamma 2 [Source:HGNC Symbol;Acc:HGNC:9386]	0	0	0	0	1809.7	2469.59	3853.1	3263.23	0	0	0	0	169	295	469	415
circPRKAG2	hsa-miR-6784-5p	2	155:121-140;150:164-187	-8.89658	2.52252e-06	down	-	PRKAG2	protein kinase AMP-activated non-catalytic subunit gamma 2 [Source:HGNC Symbol;Acc:HGNC:9386]	0	0	0	0	1809.7	2469.59	3853.1	3263.23	0	0	0	0	169	295	469	415
circPRKAG2	hsa-miR-6785-5p	1	141:172-194	-8.89658	2.52252e-06	down	-	PRKAG2	protein kinase AMP-activated non-catalytic subunit gamma 2 [Source:HGNC Symbol;Acc:HGNC:9386]	0	0	0	0	1809.7	2469.59	3853.1	3263.23	0	0	0	0	169	295	469	415
circPRKAG2	hsa-miR-6787-5p	2	143:213-232;141:296-319	-8.89658	2.52252e-06	down	-	PRKAG2	protein kinase AMP-activated non-catalytic subunit gamma 2 [Source:HGNC Symbol;Acc:HGNC:9386]	0	0	0	0	1809.7	2469.59	3853.1	3263.23	0	0	0	0	169	295	469	415
circPRKAG2	hsa-miR-6788-5p	1	144:321-343	-8.89658	2.52252e-06	down	-	PRKAG2	protein kinase AMP-activated non-catalytic subunit gamma 2 [Source:HGNC Symbol;Acc:HGNC:9386]	0	0	0	0	1809.7	2469.59	3853.1	3263.23	0	0	0	0	169	295	469	415
circPRKAG2	hsa-miR-6789-5p	1	150:84-106	-8.89658	2.52252e-06	down	-	PRKAG2	protein kinase AMP-activated non-catalytic subunit gamma 2 [Source:HGNC Symbol;Acc:HGNC:9386]	0	0	0	0	1809.7	2469.59	3853.1	3263.23	0	0	0	0	169	295	469	415
circPRKAG2	hsa-miR-6796-5p	1	152:133-155	-8.89658	2.52252e-06	down	-	PRKAG2	protein kinase AMP-activated non-catalytic subunit gamma 2 [Source:HGNC Symbol;Acc:HGNC:9386]	0	0	0	0	1809.7	2469.59	3853.1	3263.23	0	0	0	0	169	295	469	415
circPRKAG2	hsa-miR-6797-5p	1	142:122-146	-8.89658	2.52252e-06	down	-	PRKAG2	protein kinase AMP-activated non-catalytic subunit gamma 2 [Source:HGNC Symbol;Acc:HGNC:9386]	0	0	0	0	1809.7	2469.59	3853.1	3263.23	0	0	0	0	169	295	469	415
circPRKAG2	hsa-miR-6803-5p	1	155:132-153	-8.89658	2.52252e-06	down	-	PRKAG2	protein kinase AMP-activated non-catalytic subunit gamma 2 [Source:HGNC Symbol;Acc:HGNC:9386]	0	0	0	0	1809.7	2469.59	3853.1	3263.23	0	0	0	0	169	295	469	415
circPRKAG2	hsa-miR-6806-5p	1	143:134-160	-8.89658	2.52252e-06	down	-	PRKAG2	protein kinase AMP-activated non-catalytic subunit gamma 2 [Source:HGNC Symbol;Acc:HGNC:9386]	0	0	0	0	1809.7	2469.59	3853.1	3263.23	0	0	0	0	169	295	469	415
circPRKAG2	hsa-miR-6813-5p	3	154:80-105;150:116-139;143:131-153	-8.89658	2.52252e-06	down	-	PRKAG2	protein kinase AMP-activated non-catalytic subunit gamma 2 [Source:HGNC Symbol;Acc:HGNC:9386]	0	0	0	0	1809.7	2469.59	3853.1	3263.23	0	0	0	0	169	295	469	415
circPRKAG2	hsa-miR-6815-5p	1	143:293-315	-8.89658	2.52252e-06	down	-	PRKAG2	protein kinase AMP-activated non-catalytic subunit gamma 2 [Source:HGNC Symbol;Acc:HGNC:9386]	0	0	0	0	1809.7	2469.59	3853.1	3263.23	0	0	0	0	169	295	469	415
circPRKAG2	hsa-miR-6816-5p	2	143:257-275;143:327-347	-8.89658	2.52252e-06	down	-	PRKAG2	protein kinase AMP-activated non-catalytic subunit gamma 2 [Source:HGNC Symbol;Acc:HGNC:9386]	0	0	0	0	1809.7	2469.59	3853.1	3263.23	0	0	0	0	169	295	469	415
circPRKAG2	hsa-miR-6819-5p	1	143:131-153	-8.89658	2.52252e-06	down	-	PRKAG2	protein kinase AMP-activated non-catalytic subunit gamma 2 [Source:HGNC Symbol;Acc:HGNC:9386]	0	0	0	0	1809.7	2469.59	3853.1	3263.23	0	0	0	0	169	295	469	415
circPRKAG2	hsa-miR-6823-5p	1	159:287-309	-8.89658	2.52252e-06	down	-	PRKAG2	protein kinase AMP-activated non-catalytic subunit gamma 2 [Source:HGNC Symbol;Acc:HGNC:9386]	0	0	0	0	1809.7	2469.59	3853.1	3263.23	0	0	0	0	169	295	469	415
circPRKAG2	hsa-miR-6825-5p	1	143:259-280	-8.89658	2.52252e-06	down	-	PRKAG2	protein kinase AMP-activated non-catalytic subunit gamma 2 [Source:HGNC Symbol;Acc:HGNC:9386]	0	0	0	0	1809.7	2469.59	3853.1	3263.23	0	0	0	0	169	295	469	415
circPRKAG2	hsa-miR-6829-5p	1	152:80-103	-8.89658	2.52252e-06	down	-	PRKAG2	protein kinase AMP-activated non-catalytic subunit gamma 2 [Source:HGNC Symbol;Acc:HGNC:9386]	0	0	0	0	1809.7	2469.59	3853.1	3263.23	0	0	0	0	169	295	469	415
circPRKAG2	hsa-miR-6840-5p	1	155:304-325	-8.89658	2.52252e-06	down	-	PRKAG2	protein kinase AMP-activated non-catalytic subunit gamma 2 [Source:HGNC Symbol;Acc:HGNC:9386]	0	0	0	0	1809.7	2469.59	3853.1	3263.23	0	0	0	0	169	295	469	415
circPRKAG2	hsa-miR-6842-3p	1	142:164-184	-8.89658	2.52252e-06	down	-	PRKAG2	protein kinase AMP-activated non-catalytic subunit gamma 2 [Source:HGNC Symbol;Acc:HGNC:9386]	0	0	0	0	1809.7	2469.59	3853.1	3263.23	0	0	0	0	169	295	469	415
circPRKAG2	hsa-miR-6846-5p	3	142:112-132;142:132-153;140:84-105	-8.89658	2.52252e-06	down	-	PRKAG2	protein kinase AMP-activated non-catalytic subunit gamma 2 [Source:HGNC Symbol;Acc:HGNC:9386]	0	0	0	0	1809.7	2469.59	3853.1	3263.23	0	0	0	0	169	295	469	415
circPRKAG2	hsa-miR-6847-3p	1	156:233-254	-8.89658	2.52252e-06	down	-	PRKAG2	protein kinase AMP-activated non-catalytic subunit gamma 2 [Source:HGNC Symbol;Acc:HGNC:9386]	0	0	0	0	1809.7	2469.59	3853.1	3263.23	0	0	0	0	169	295	469	415
circPRKAG2	hsa-miR-6848-5p	3	145:163-186;143:133-153;140:84-105	-8.89658	2.52252e-06	down	-	PRKAG2	protein kinase AMP-activated non-catalytic subunit gamma 2 [Source:HGNC Symbol;Acc:HGNC:9386]	0	0	0	0	1809.7	2469.59	3853.1	3263.23	0	0	0	0	169	295	469	415
circPRKAG2	hsa-miR-6855-5p	3	151:281-303;141:149-174;140:130-153	-8.89658	2.52252e-06	down	-	PRKAG2	protein kinase AMP-activated non-catalytic subunit gamma 2 [Source:HGNC Symbol;Acc:HGNC:9386]	0	0	0	0	1809.7	2469.59	3853.1	3263.23	0	0	0	0	169	295	469	415
circPRKAG2	hsa-miR-6858-5p	1	145:261-281	-8.89658	2.52252e-06	down	-	PRKAG2	protein kinase AMP-activated non-catalytic subunit gamma 2 [Source:HGNC Symbol;Acc:HGNC:9386]	0	0	0	0	1809.7	2469.59	3853.1	3263.23	0	0	0	0	169	295	469	415
circPRKAG2	hsa-miR-6863	1	140:136-158	-8.89658	2.52252e-06	down	-	PRKAG2	protein kinase AMP-activated non-catalytic subunit gamma 2 [Source:HGNC Symbol;Acc:HGNC:9386]	0	0	0	0	1809.7	2469.59	3853.1	3263.23	0	0	0	0	169	295	469	415
circPRKAG2	hsa-miR-6865-5p	1	151:294-315	-8.89658	2.52252e-06	down	-	PRKAG2	protein kinase AMP-activated non-catalytic subunit gamma 2 [Source:HGNC Symbol;Acc:HGNC:9386]	0	0	0	0	1809.7	2469.59	3853.1	3263.23	0	0	0	0	169	295	469	415
circPRKAG2	hsa-miR-6870-5p	1	144:176-194	-8.89658	2.52252e-06	down	-	PRKAG2	protein kinase AMP-activated non-catalytic subunit gamma 2 [Source:HGNC Symbol;Acc:HGNC:9386]	0	0	0	0	1809.7	2469.59	3853.1	3263.23	0	0	0	0	169	295	469	415
circPRKAG2	hsa-miR-6871-5p	1	146:173-196	-8.89658	2.52252e-06	down	-	PRKAG2	protein kinase AMP-activated non-catalytic subunit gamma 2 [Source:HGNC Symbol;Acc:HGNC:9386]	0	0	0	0	1809.7	2469.59	3853.1	3263.23	0	0	0	0	169	295	469	415
circPRKAG2	hsa-miR-6877-5p	1	160:73-94	-8.89658	2.52252e-06	down	-	PRKAG2	protein kinase AMP-activated non-catalytic subunit gamma 2 [Source:HGNC Symbol;Acc:HGNC:9386]	0	0	0	0	1809.7	2469.59	3853.1	3263.23	0	0	0	0	169	295	469	415
circPRKAG2	hsa-miR-6887-3p	1	140:27-49	-8.89658	2.52252e-06	down	-	PRKAG2	protein kinase AMP-activated non-catalytic subunit gamma 2 [Source:HGNC Symbol;Acc:HGNC:9386]	0	0	0	0	1809.7	2469.59	3853.1	3263.23	0	0	0	0	169	295	469	415
circPRKAG2	hsa-miR-6887-5p	1	143:222-243	-8.89658	2.52252e-06	down	-	PRKAG2	protein kinase AMP-activated non-catalytic subunit gamma 2 [Source:HGNC Symbol;Acc:HGNC:9386]	0	0	0	0	1809.7	2469.59	3853.1	3263.23	0	0	0	0	169	295	469	415
circPRKAG2	hsa-miR-7106-5p	1	141:260-279	-8.89658	2.52252e-06	down	-	PRKAG2	protein kinase AMP-activated non-catalytic subunit gamma 2 [Source:HGNC Symbol;Acc:HGNC:9386]	0	0	0	0	1809.7	2469.59	3853.1	3263.23	0	0	0	0	169	295	469	415
circPRKAG2	hsa-miR-7111-5p	1	141:260-281	-8.89658	2.52252e-06	down	-	PRKAG2	protein kinase AMP-activated non-catalytic subunit gamma 2 [Source:HGNC Symbol;Acc:HGNC:9386]	0	0	0	0	1809.7	2469.59	3853.1	3263.23	0	0	0	0	169	295	469	415
circPRKAG2	hsa-miR-762	2	174:128-151;152:164-184	-8.89658	2.52252e-06	down	-	PRKAG2	protein kinase AMP-activated non-catalytic subunit gamma 2 [Source:HGNC Symbol;Acc:HGNC:9386]	0	0	0	0	1809.7	2469.59	3853.1	3263.23	0	0	0	0	169	295	469	415
circPRKAG2	hsa-miR-765	1	160:259-281	-8.89658	2.52252e-06	down	-	PRKAG2	protein kinase AMP-activated non-catalytic subunit gamma 2 [Source:HGNC Symbol;Acc:HGNC:9386]	0	0	0	0	1809.7	2469.59	3853.1	3263.23	0	0	0	0	169	295	469	415
circPRKAG2	hsa-miR-7847-3p	1	147:263-283	-8.89658	2.52252e-06	down	-	PRKAG2	protein kinase AMP-activated non-catalytic subunit gamma 2 [Source:HGNC Symbol;Acc:HGNC:9386]	0	0	0	0	1809.7	2469.59	3853.1	3263.23	0	0	0	0	169	295	469	415
circPRKAG2	hsa-miR-7848-3p	1	142:27-50	-8.89658	2.52252e-06	down	-	PRKAG2	protein kinase AMP-activated non-catalytic subunit gamma 2 [Source:HGNC Symbol;Acc:HGNC:9386]	0	0	0	0	1809.7	2469.59	3853.1	3263.23	0	0	0	0	169	295	469	415
circPRKAG2	hsa-miR-8085	2	146:172-194;144:321-342	-8.89658	2.52252e-06	down	-	PRKAG2	protein kinase AMP-activated non-catalytic subunit gamma 2 [Source:HGNC Symbol;Acc:HGNC:9386]	0	0	0	0	1809.7	2469.59	3853.1	3263.23	0	0	0	0	169	295	469	415
circPRKAG2	hsa-miR-8087	1	146:269-291	-8.89658	2.52252e-06	down	-	PRKAG2	protein kinase AMP-activated non-catalytic subunit gamma 2 [Source:HGNC Symbol;Acc:HGNC:9386]	0	0	0	0	1809.7	2469.59	3853.1	3263.23	0	0	0	0	169	295	469	415
circPRKAG2	hsa-miR-874-3p	1	143:78-99	-8.89658	2.52252e-06	down	-	PRKAG2	protein kinase AMP-activated non-catalytic subunit gamma 2 [Source:HGNC Symbol;Acc:HGNC:9386]	0	0	0	0	1809.7	2469.59	3853.1	3263.23	0	0	0	0	169	295	469	415
circPRKAG2	hsa-miR-92a-2-5p	1	142:211-232	-8.89658	2.52252e-06	down	-	PRKAG2	protein kinase AMP-activated non-catalytic subunit gamma 2 [Source:HGNC Symbol;Acc:HGNC:9386]	0	0	0	0	1809.7	2469.59	3853.1	3263.23	0	0	0	0	169	295	469	415
circPRKAG2	hsa-miR-939-5p	3	152:167-193;152:222-241;145:254-277	-8.89658	2.52252e-06	down	-	PRKAG2	protein kinase AMP-activated non-catalytic subunit gamma 2 [Source:HGNC Symbol;Acc:HGNC:9386]	0	0	0	0	1809.7	2469.59	3853.1	3263.23	0	0	0	0	169	295	469	415
circPRKAG2	hsa-miR-98-5p	1	162:293-316	-8.89658	2.52252e-06	down	-	PRKAG2	protein kinase AMP-activated non-catalytic subunit gamma 2 [Source:HGNC Symbol;Acc:HGNC:9386]	0	0	0	0	1809.7	2469.59	3853.1	3263.23	0	0	0	0	169	295	469	415
circPRKAG2	hsa-miR-99b-3p	1	145:234-256	-8.89658	2.52252e-06	down	-	PRKAG2	protein kinase AMP-activated non-catalytic subunit gamma 2 [Source:HGNC Symbol;Acc:HGNC:9386]	0	0	0	0	1809.7	2469.59	3853.1	3263.23	0	0	0	0	169	295	469	415
