# Supplementary material for: RNA sequencing reveals the expression profiles of circRNA and indicates that circDDX17 acts as a tumor suppressor in colorectal cancer
Source: J Exp Clin Cancer Res. 2018 Dec 27;37:325. doi: 10.1186/s13046-018-1006-x (PMC6307166; doi:10.1186/s13046-018-1006-x)
Supplement: Supplementary file 6 — Data 4. Based on the functions of target genes, DIANA-miRPath v.3 platform was used to identify miRNAs associated with the KEGG pathway of COLORECTAL CANER. (XLS 232 kb) [file 13046_2018_1006_MOESM6_ESM.xls]

## Sheet: Data 4 name
Data 4		miRNAs associated with the KEGG pathway of COLORECTAL CANER (Entry: map05210)
	Sheet1	miRNAs with experimentally supported targets (analysed by TarBase v7.0 method of miRPath software)
	Sheet2	miRNAs with in silico predicted targets (analysed by microT-CDS v5.0 method of miRPath software)
	Sheet3	miRNAs with in silico predicted targets (analysed by TargetScan 6.2 method of miRPath software)

## Sheet: Sheet1 Tarbase v7.0
Annotation	Description
Software used for analysis	DIANA-miRPath v.3 platform (Reverse Search module); Search Pathway: Colorectal cancer|hsa05210; Method: TarBase v7.0
#genes targeted	number of target gene
miRNA	#genes targeted
hsa-miR-34a-5p	30
hsa-miR-17-5p	25
hsa-miR-522-5p	22
hsa-miR-16-5p	22
hsa-miR-29b-3p	20
hsa-miR-93-5p	20
hsa-miR-181a-5p	18
hsa-miR-1291	18
hsa-miR-103a-3p	18
hsa-let-7a-5p	18
hsa-miR-107	18
hsa-miR-27a-3p	17
hsa-let-7b-5p	17
hsa-miR-182-5p	16
hsa-miR-15a-5p	16
hsa-miR-29a-3p	16
hsa-miR-106b-5p	15
hsa-miR-122-5p	15
hsa-miR-29c-3p	15
hsa-miR-92a-3p	15
hsa-miR-21-5p	15
hsa-miR-20a-5p	15
hsa-miR-19a-3p	15
hsa-miR-424-5p	15
hsa-miR-101-3p	14
hsa-miR-196a-5p	14
hsa-miR-30a-5p	14
hsa-miR-24-3p	14
hsa-miR-186-5p	14
hsa-miR-7-5p	14
hsa-miR-22-3p	14
hsa-miR-26b-5p	14
hsa-miR-155-5p	14
hsa-let-7g-5p	13
hsa-miR-193b-3p	13
hsa-let-7d-5p	13
hsa-miR-17-3p	13
hsa-miR-30c-5p	13
hsa-miR-23b-3p	13
hsa-miR-19b-3p	13
hsa-miR-15b-5p	13
hsa-miR-26a-5p	13
hsa-let-7i-5p	12
hsa-miR-196b-5p	12
hsa-miR-183-5p	12
hsa-miR-128	12
hsa-miR-497-5p	12
hsa-let-7f-5p	12
hsa-miR-148a-3p	12
hsa-miR-106a-5p	12
hsa-let-7e-5p	11
hsa-miR-126-5p	11
hsa-miR-23a-3p	11
hsa-miR-32-5p	10
hsa-miR-320a	10
hsa-miR-195-5p	10
hsa-miR-145-5p	10
hsa-miR-181c-5p	10
hsa-miR-98	10
hsa-miR-200b-3p	10
hsa-miR-92b-3p	10
hsa-miR-148b-3p	10
hsa-let-7c	10
hsa-miR-25-3p	9
hsa-miR-374a-5p	9
hsa-miR-335-5p	9
hsa-miR-30e-5p	9
hsa-miR-124-3p	9
hsa-miR-200c-3p	9
hsa-miR-130a-3p	9
hsa-miR-423-3p	9
hsa-miR-142-3p	9
hsa-miR-141-3p	9
hsa-miR-221-3p	8
hsa-miR-27b-3p	8
hsa-miR-590-3p	8
hsa-miR-877-3p	8
hsa-miR-340-5p	8
hsa-miR-1	8
hsa-miR-218-5p	8
hsa-miR-429	8
hsa-miR-30d-5p	8
hsa-miR-20b-5p	8
hsa-miR-125b-5p	7
hsa-miR-192-5p	7
hsa-miR-320b	7
hsa-miR-126-3p	7
hsa-miR-30b-5p	7
hsa-miR-30e-3p	7
hsa-miR-200a-3p	7
hsa-miR-378a-3p	7
hsa-miR-18a-5p	6
hsa-miR-214-3p	6
hsa-miR-320c	6
hsa-miR-148a-5p	6
hsa-miR-301a-3p	6
hsa-miR-140-5p	6
hsa-miR-204-5p	6
hsa-miR-744-5p	6
hsa-miR-125a-5p	6
hsa-miR-22-5p	6
hsa-miR-96-5p	6
hsa-miR-766-3p	6
hsa-miR-27a-5p	6
hsa-miR-375	6
hsa-miR-130b-3p	6
hsa-miR-139-5p	6
hsa-miR-324-3p	6
hsa-miR-138-5p	6
hsa-miR-224-5p	6
hsa-miR-151a-3p	6
hsa-miR-21-3p	6
hsa-miR-331-3p	6
hsa-miR-181d	6
hsa-miR-181b-5p	6
hsa-miR-33a-5p	5
kshv-miR-K12-2	5
hsa-miR-16-2-3p	5
hsa-let-7b-3p	5
hsa-miR-320d	5
hsa-miR-20a-3p	5
hsa-miR-10a-3p	5
hsa-miR-132-3p	5
hsa-miR-193a-3p	5
hsa-miR-502-3p	5
ebv-miR-BART22	5
hsa-miR-125a-3p	5
hsa-miR-301b	5
hsa-miR-374b-5p	5
hsa-miR-212-3p	5
hsa-miR-361-5p	5
hsa-miR-425-5p	5
kshv-miR-K12-5*	5
hsa-miR-29a-5p	5
hsa-miR-423-5p	5
kshv-miR-K12-6-5p	5
hsa-miR-203	5
hsa-miR-548c-5p	5
hsa-miR-30a-3p	5
hsa-miR-140-3p	5
hsa-miR-199a-3p	5
hsa-miR-186-3p	5
hsa-miR-197-3p	5
ebv-miR-BART6-5p	5
hsa-miR-377-3p	5
hsa-miR-135a-5p	5
hsa-miR-451a	5
hsa-miR-548am-5p	4
hsa-miR-576-3p	4
hsa-miR-548o-5p	4
hsa-miR-15a-3p	4
hsa-miR-335-3p	4
hsa-miR-18a-3p	4
hsa-miR-31-5p	4
ebv-miR-BART14	4
kshv-miR-K12-4-3p	4
hsa-miR-769-3p	4
hsa-miR-5010-3p	4
hsa-miR-484	4
hsa-miR-324-5p	4
hsa-miR-1246	4
hsa-miR-365a-3p	4
hsa-let-7f-2-3p	4
hsa-miR-93-3p	4
hsa-miR-133a	4
hsa-miR-199a-5p	4
kshv-miR-K12-3	4
hsa-miR-221-5p	4
hsa-let-7g-3p	4
hsa-miR-99a-5p	4
hsa-miR-383	4
hsa-miR-338-5p	4
hsa-miR-34b-5p	4
hsa-miR-146b-5p	4
hsa-miR-193b-5p	4
hsa-miR-205-5p	4
kshv-miR-K12-11	4
hsa-miR-940	4
hsa-miR-10a-5p	4
hsa-miR-577	4
hsa-miR-1224-3p	4
hsa-miR-32-3p	4
hsa-miR-143-3p	4
hsa-miR-582-5p	4
hsa-miR-877-5p	4
hsa-miR-153	4
hsa-miR-454-3p	4
hsa-miR-136-5p	4
hsa-miR-222-3p	4
hsa-miR-302b-3p	4
hsa-miR-548j	4
hsa-miR-548z	4
ebv-miR-BART2-5p	4
hsa-miR-149-5p	4
hsa-miR-191-5p	4
hsa-miR-548d-5p	3
hsa-miR-24-2-5p	3
hsa-miR-302c-3p	3
hsa-miR-382-5p	3
hsa-miR-493-3p	3
hsa-miR-501-3p	3
hsa-miR-485-5p	3
hsa-miR-708-5p	3
hsa-miR-302d-3p	3
hsa-miR-628-5p	3
hsa-miR-532-3p	3
hsa-miR-3689b-5p	3
hsa-miR-542-3p	3
hsa-miR-16-1-3p	3
hsa-miR-338-3p	3
hsa-miR-500a-3p	3
hsa-miR-1303	3
hsa-miR-181a-3p	3
hsa-miR-130b-5p	3
hsa-miR-151a-5p	3
hsa-miR-548ak	3
hsa-miR-625-3p	3
hsa-miR-603	3
hsa-miR-1226-3p	3
hsa-miR-3662	3
hsa-miR-511	3
hsa-miR-100-5p	3
hsa-miR-142-5p	3
hsa-miR-876-3p	3
hsa-miR-190b	3
hsa-miR-190a	3
hsa-miR-378g	3
hsa-miR-3934	3
kshv-miR-K12-1	3
hsa-miR-1207-5p	3
hsa-miR-615-3p	3
ebv-miR-BART1-3p	3
hsa-miR-1305	3
hsa-miR-494	3
hsa-miR-3689f	3
hsa-miR-3689e	3
hsa-miR-105-5p	3
hsa-miR-421	3
hsa-miR-194-5p	3
hsa-miR-629-3p	3
hsa-miR-330-3p	3
hsa-miR-10b-5p	3
hsa-miR-595	3
hsa-miR-612	3
hsa-miR-450b-5p	3
hsa-miR-28-3p	3
hsa-miR-138-2-3p	3
hsa-miR-503	3
hsa-miR-452-5p	3
hsa-miR-449a	3
hsa-miR-330-5p	3
hsa-miR-150-5p	3
hsa-miR-185-3p	3
hsa-miR-513a-5p	3
hsa-miR-374c-5p	3
hsa-miR-1260a	3
hsa-miR-1260b	3
kshv-miR-K12-10a	3
hsa-miR-411-3p	3
hsa-miR-146a-5p	3
hsa-miR-28-5p	3
hsa-miR-671-5p	3
hsa-miR-302a-3p	3
hsa-miR-634	3
hsa-miR-548w	3
hsa-miR-9-5p	3
ebv-miR-BART5	3
hsa-miR-217	3
hsa-miR-3689a-5p	3
hsa-miR-3200-3p	3
hsa-miR-3609	3
hsa-miR-345-5p	3
ebv-miR-BART3	2
hsa-miR-3065-3p	2
hsa-miR-5682	2
ebv-miR-BHRF1-2*	2
hsa-miR-342-3p	2
hsa-miR-378i	2
hsa-miR-501-5p	2
hsa-miR-4745-5p	2
hsa-miR-1277-5p	2
hsa-miR-29b-1-5p	2
hsa-miR-23b-5p	2
hsa-miR-205-3p	2
hsa-miR-624-5p	2
hsa-miR-766-5p	2
ebv-miR-BART21-3p	2
hsa-miR-34c-5p	2
hsa-miR-18b-5p	2
hsa-miR-455-5p	2
hsa-miR-624-3p	2
ebv-miR-BART10	2
hsa-miR-411-5p	2
hsa-miR-34b-3p	2
hsa-miR-150-3p	2
hsa-miR-323a-3p	2
hsa-miR-30d-3p	2
hsa-let-7a-3p	2
hsa-miR-582-3p	2
hsa-miR-19b-1-5p	2
hsa-miR-552	2
ebv-miR-BART17-3p	2
hsa-miR-9-3p	2
hsa-miR-885-5p	2
hsa-miR-544a	2
hsa-miR-7-1-3p	2
hsa-miR-3200-5p	2
hsa-miR-223-3p	2
hsa-miR-129-5p	2
hsa-miR-34c-3p	2
hsa-miR-935	2
hsa-let-7f-1-3p	2
hsa-miR-532-5p	2
hsa-miR-130a-5p	2
hsa-miR-129-2-3p	2
hsa-miR-607	2
hsa-miR-606	2
hsa-miR-608	2
hsa-miR-198	2
hsa-miR-363-3p	2
hsa-miR-548au-3p	2
hsa-miR-548d-3p	2
hsa-miR-216a	2
hsa-miR-216b	2
hsa-miR-185-5p	2
ebv-miR-BART9*	2
hsa-miR-365b-3p	2
hsa-miR-378a-5p	2
hsa-miR-101-5p	2
hsa-miR-378c	2
hsa-miR-378f	2
hsa-miR-378d	2
ebv-miR-BART2-3p	2
hsa-miR-1270	2
hsa-miR-1275	2
hsa-miR-1276	2
hsa-miR-641	2
hsa-miR-647	2
hsa-miR-519c-3p	2
hsa-miR-1301	2
hsa-miR-625-5p	2
hsa-miR-652-3p	2
hsa-miR-944	2
hsa-miR-942	2
hsa-miR-941	2
hsa-miR-769-5p	2
hsa-miR-4726-3p	2
hsa-miR-939	2
kshv-miR-K12-1*	2
hsa-miR-654-3p	2
hsa-miR-202-5p	2
hsa-miR-593-5p	2
hsa-miR-454-5p	2
hsa-miR-4429	2
hsa-miR-1290	2
hsa-miR-1225-5p	2
hsa-miR-519a-3p	2
hsa-miR-33b-5p	2
hsa-miR-513b	2
hsa-miR-103a-2-5p	2
hsa-miR-874	2
hsa-miR-628-3p	2
hsa-miR-548au-5p	2
hsa-miR-30b-3p	2
hsa-miR-483-3p	2
hsa-miR-651	2
hsa-miR-129-1-3p	2
hsa-miR-92a-1-5p	2
hsa-miR-493-5p	2
hsa-miR-212-5p	2
hsa-miR-622	2
hsa-miR-296-5p	2
kshv-miR-K12-10b	2
hsa-miR-422a	2
ebv-miR-BART1-5p	2
hsa-miR-1304-5p	2
hsa-miR-2116-3p	2
hsa-miR-550a-3p	2
hsa-miR-659-3p	2
hsa-miR-548b-3p	2
hsa-miR-187-5p	2
hsa-miR-519d	2
hsa-miR-548l	2
hsa-miR-548k	2
hsa-miR-920	2
hsa-miR-548f	2
hsa-miR-587	2
hsa-miR-665	2
hsa-miR-135b-5p	2
hsa-miR-370	2
hsa-miR-3174	2
hsa-miR-1281	2
hsa-miR-5680	1
hsa-miR-1914-3p	1
hsa-miR-373-3p	1
hsa-miR-30c-1-3p	1
hsa-miR-1306-3p	1
ebv-miR-BART10*	1
hsa-miR-626	1
hsa-miR-486-5p	1
hsa-miR-3613-5p	1
hsa-miR-3691-5p	1
hsa-miR-548x-3p	1
hsa-miR-542-5p	1
hsa-miR-4328	1
hsa-miR-2355-5p	1
hsa-miR-1229	1
hsa-miR-151b	1
hsa-miR-3960	1
hsa-miR-143-5p	1
hsa-miR-127-5p	1
hsa-miR-505-3p	1
hsa-miR-4792	1
hsa-miR-4708-3p	1
hsa-miR-527	1
hsa-miR-888-3p	1
hsa-miR-124-5p	1
hsa-miR-630	1
hsa-miR-631	1
hsa-miR-637	1
hsa-miR-376a-3p	1
hsa-miR-548a-3p	1
hsa-miR-526a	1
hsa-miR-589-5p	1
hsa-miR-4742-3p	1
hsa-miR-2682-5p	1
hsa-miR-34a-3p	1
hsa-miR-4693-5p	1
hsa-miR-519a-5p	1
hsa-miR-518a-5p	1
hsa-miR-339-5p	1
ebv-miR-BART8*	1
hsa-miR-589-3p	1
hsa-miR-561-3p	1
hsa-miR-106a-3p	1
hsa-miR-548h-3p	1
hsa-miR-1304-3p	1
hsa-miR-222-5p	1
kshv-miR-K12-3*	1
hsa-miR-520a-5p	1
hsa-miR-518f-5p	1
hsa-miR-202-3p	1
hsa-miR-551b-5p	1
hsa-miR-412	1
hsa-miR-616-5p	1
hsa-miR-516a-5p	1
hsa-miR-149-3p	1
hsa-miR-891a	1
hsa-miR-99b-3p	1
hsa-miR-3682-3p	1
hsa-miR-148b-5p	1
hsa-miR-4677-3p	1
hsa-miR-26a-2-3p	1
hsa-miR-199b-5p	1
hsa-miR-1915-3p	1
hsa-miR-362-5p	1
hsa-miR-491-5p	1
hsa-miR-490-3p	1
hsa-miR-379-5p	1
hsa-miR-548o-3p	1
hsa-miR-518d-5p	1
hsa-miR-1306-5p	1
hsa-miR-1307-3p	1
hsa-miR-483-5p	1
hsa-miR-1248	1
hsa-miR-5100	1
kshv-miR-K12-6-3p	1
kshv-miR-K12-12*	1
ebv-miR-BART17-5p	1
hsa-miR-199b-3p	1
hsa-miR-520c-3p	1
hsa-miR-181c-3p	1
hsa-miR-191-3p	1
hsa-miR-1234	1
hsa-miR-4437	1
hsa-miR-200b-5p	1
hsa-miR-1202	1
hsa-miR-346	1
hsa-miR-3065-5p	1
hsa-miR-136-3p	1
hsa-miR-508-5p	1
hsa-miR-200a-5p	1
hsa-miR-23c	1
hsa-miR-323a-5p	1
hsa-miR-3159	1
hsa-let-7d-3p	1
hsa-miR-302a-5p	1
kshv-miR-K12-10a*	1
hsa-miR-633	1
hsa-miR-875-3p	1
hsa-miR-342-5p	1
hsa-miR-211-5p	1
hsa-miR-486-3p	1
hsa-miR-675-5p	1
hsa-miR-122-3p	1
kshv-miR-K12-9	1
kshv-miR-K12-5	1
hsa-miR-193a-5p	1
hsa-miR-296-3p	1
hsa-miR-331-5p	1
hsa-miR-760	1
hsa-miR-765	1
hsa-miR-543	1
hsa-miR-520b	1
hsa-miR-520h	1
hsa-miR-495	1
hsa-miR-132-5p	1
hsa-miR-545-3p	1
hsa-miR-520a-3p	1
hsa-miR-1285-3p	1
hsa-miR-664-5p	1
hsa-miR-3659	1
hsa-miR-3619-5p	1
hsa-miR-3653	1
hsa-miR-381	1
hsa-miR-196a-3p	1
hsa-miR-520d-5p	1
hsa-miR-424-3p	1
hsa-miR-518a-3p	1
hsa-miR-3074-5p	1
hsa-miR-147a	1
hsa-miR-708-3p	1
hsa-miR-519b-3p	1
hsa-miR-23a-5p	1
hsa-miR-937	1
hsa-miR-367-3p	1
hsa-miR-487a	1
hsa-miR-7-2-3p	1
hsa-miR-4524a-5p	1
hsa-miR-488-3p	1
hsa-miR-1180	1
ebv-miR-BART20-3p	1
hsa-miR-183-3p	1
hsa-miR-99b-5p	1
hsa-miR-4521	1
hsa-miR-1224-5p	1
hsa-miR-579	1
ebv-miR-BART9	1
hsa-miR-3187-3p	1
hsa-miR-539-5p	1
hsa-miR-571	1
hsa-miR-4787-5p	1
hsa-miR-575	1
hsa-miR-31-3p	1
hsa-miR-373-5p	1
hsa-miR-184	1
hsa-miR-590-5p	1
hsa-miR-500a-5p	1
hsa-miR-520c-5p	1
hsa-miR-1825	1
hsa-miR-3136-5p	1
hsa-miR-1292	1
hsa-miR-507	1
hsa-miR-33a-3p	1
hsa-miR-1296	1
hsa-miR-1294	1
hsa-miR-3064-5p	1
hsa-miR-5690	1
hsa-miR-3681-5p	1
hsa-miR-4772-5p	1
hsa-miR-1271-5p	1
hsa-miR-744-3p	1
hsa-miR-1910	1
hsa-miR-372	1
hsa-miR-26a-1-3p	1
hsa-miR-518c-5p	1
hsa-miR-362-3p	1
hsa-miR-24-1-5p	1
ebv-miR-BART14*	1
hsa-miR-137	1
hsa-miR-3607-3p	1
hsa-miR-5586-3p	1
hsa-miR-223-5p	1
hsa-miR-657	1
hsa-miR-219-5p	1
hsa-miR-144-3p	1
hsa-miR-361-3p	1
hsa-miR-4484	1
hsa-miR-4485	1
hsa-miR-655	1
hsa-miR-876-5p	1
hsa-miR-650	1
hsa-miR-181a-2-3p	1
hsa-miR-125b-2-3p	1
hsa-miR-550b-2-5p	1
hsa-miR-455-3p	1
hsa-miR-365b-5p	1
hsa-miR-627	1
hsa-miR-574-5p	1
hsa-miR-144-5p	1
hsa-miR-326	1
hsa-miR-328	1
hsa-miR-337-3p	1
hsa-miR-660-5p	1
hsa-miR-449c-5p	1
hsa-miR-1269a	1
hsa-miR-502-5p	1
hsa-miR-3679-5p	1
kshv-miR-K12-9*	1
hsa-miR-219-1-3p	1
hsa-miR-30c-2-3p	1
hsa-miR-3194-5p	1
hsa-miR-3157-5p	1
hsa-miR-5585-3p	1
hsa-miR-922	1
hsa-miR-340-3p	1
hsa-miR-548s	1
ebv-miR-BART7	1
ebv-miR-BART4	1
hsa-miR-204-3p	1
hsa-miR-580	1
hsa-miR-182-3p	1
hsa-miR-215	1
hsa-miR-4510	1
hsa-miR-4511	1
hsa-miR-4517	1
hsa-miR-564	1
hsa-miR-574-3p	1
hsa-miR-1287	1
hsa-miR-192-3p	1
hsa-miR-200c-5p	1

## Sheet: Sheet2 microT-CDS (v5.0)
Annotation	Description
Software used for analysis	DIANA-miRPath v.3 platform (Reverse Search module); Search Pathway: Colorectal cancer|hsa05210; Method: microT-CDS (v5.0)
#genes targeted	number of target gene
miRNA	#genes targeted
hsa-miR-548aj-3p	28
hsa-miR-548x-3p	27
hsa-miR-548c-3p	26
hsa-miR-3613-3p	24
hsa-miR-548h-3p	23
hsa-miR-548z	23
hsa-miR-548ac	23
hsa-miR-548am-3p	22
hsa-miR-548ae-3p	21
hsa-miR-3163	21
hsa-miR-548j-3p	21
hsa-miR-5590-3p	21
hsa-miR-548ah-3p	21
hsa-miR-548d-3p	20
hsa-miR-548e-3p	20
hsa-miR-548aq-3p	20
hsa-miR-5692a	20
hsa-miR-548bb-3p	20
hsa-miR-548f-3p	19
hsa-miR-548az-3p	19
hsa-miR-495-3p	18
hsa-miR-4282	17
hsa-miR-1277-5p	17
hsa-miR-4698	17
hsa-miR-1305	16
hsa-miR-7856-5p	15
hsa-miR-548f-5p	15
hsa-miR-5688	15
hsa-miR-548ap-3p	14
hsa-miR-548aj-5p	14
hsa-miR-548x-5p	14
hsa-miR-153-5p	14
hsa-miR-548at-5p	14
hsa-miR-548g-5p	14
hsa-miR-3148	13
hsa-miR-548ar-3p	13
hsa-miR-548e-5p	13
hsa-miR-548l	13
hsa-miR-548t-3p	13
hsa-miR-6835-3p	13
hsa-miR-129-5p	13
hsa-miR-548aa	13
hsa-miR-587	13
hsa-miR-335-3p	13
hsa-miR-4778-3p	12
hsa-miR-7-2-3p	12
hsa-miR-6838-5p	12
hsa-miR-106a-5p	12
hsa-miR-8063	12
hsa-miR-548a-3p	12
hsa-miR-590-3p	12
hsa-miR-520d-5p	12
hsa-miR-4775	12
hsa-miR-548az-5p	12
hsa-miR-524-5p	12
hsa-miR-3606-3p	12
hsa-miR-4753-3p	11
hsa-miR-7-1-3p	11
hsa-miR-548av-3p	11
hsa-miR-497-5p	11
hsa-miR-548n	11
hsa-miR-627-3p	11
hsa-miR-1185-1-3p	11
hsa-miR-5582-3p	11
hsa-miR-1185-2-3p	11
hsa-miR-5011-5p	11
hsa-miR-3662	11
hsa-miR-543	11
hsa-miR-944	11
hsa-miR-340-5p	11
hsa-miR-513c-3p	10
hsa-miR-4778-5p	10
hsa-miR-4709-3p	10
hsa-miR-7159-3p	10
hsa-miR-424-5p	10
hsa-miR-548ah-5p	10
hsa-miR-548t-5p	10
hsa-miR-5683	10
hsa-miR-548g-3p	10
hsa-miR-548an	10
hsa-miR-195-5p	10
hsa-miR-3680-3p	10
hsa-miR-302d-5p	10
hsa-miR-3121-3p	10
hsa-miR-548as-3p	10
hsa-miR-513a-3p	10
hsa-miR-142-5p	10
hsa-miR-940	10
hsa-miR-6875-3p	10
hsa-miR-548am-5p	9
hsa-miR-5700	9
hsa-miR-16-5p	9
hsa-miR-548ae-5p	9
hsa-miR-466	9
hsa-miR-381-3p	9
hsa-miR-3065-5p	9
hsa-miR-3941	9
hsa-miR-548w	9
hsa-miR-548o-5p	9
hsa-miR-5187-3p	9
hsa-miR-300	9
hsa-miR-548c-5p	9
hsa-miR-15b-5p	9
hsa-miR-4422	9
hsa-miR-15a-5p	9
hsa-miR-548aw	9
hsa-miR-3658	9
hsa-miR-5003-3p	9
hsa-miR-589-3p	9
hsa-miR-95-5p	9
hsa-miR-6817-3p	9
hsa-miR-20a-5p	9
hsa-miR-548ad-5p	9
hsa-miR-5692b	9
hsa-miR-190a-3p	9
hsa-miR-651-3p	9
hsa-miR-8485	9
hsa-miR-548av-5p	9
hsa-miR-6873-3p	8
hsa-miR-4496	8
hsa-miR-7853-5p	8
hsa-miR-515-5p	8
hsa-miR-4251	8
hsa-miR-4719	8
hsa-miR-3714	8
hsa-miR-302b-5p	8
hsa-miR-664b-3p	8
hsa-miR-450b-5p	8
hsa-miR-4429	8
hsa-miR-548au-5p	8
hsa-miR-513b-5p	8
hsa-miR-548i	8
hsa-miR-548p	8
hsa-miR-548d-5p	8
hsa-miR-7159-5p	8
hsa-miR-548bb-5p	8
hsa-miR-646	8
hsa-miR-548k	8
hsa-miR-548a-5p	8
hsa-miR-506-3p	8
hsa-miR-32-3p	8
hsa-miR-579-3p	8
hsa-miR-548ar-5p	8
hsa-miR-5680	8
hsa-miR-106b-5p	8
hsa-miR-320c	8
hsa-miR-320b	8
hsa-miR-320a	8
hsa-miR-27b-3p	8
hsa-miR-4789-5p	8
hsa-miR-877-3p	8
hsa-miR-548ak	8
hsa-miR-548ab	8
hsa-miR-369-3p	8
hsa-miR-4307	8
hsa-miR-4760-3p	8
hsa-miR-4662b	8
hsa-miR-329-3p	8
hsa-miR-548b-5p	8
hsa-miR-548h-5p	8
hsa-miR-6833-3p	8
hsa-miR-101-3p	8
hsa-miR-7844-5p	8
hsa-miR-1323	8
hsa-miR-548ay-5p	8
hsa-miR-513b-3p	8
hsa-miR-9-3p	8
hsa-miR-548o-3p	8
hsa-miR-224-3p	8
hsa-miR-302c-5p	8
hsa-miR-96-5p	8
hsa-miR-5692c	8
hsa-miR-3529-3p	8
hsa-miR-6515-3p	8
hsa-miR-362-3p	8
hsa-miR-144-3p	8
hsa-let-7c-3p	8
hsa-miR-4495	7
hsa-miR-3617-5p	7
hsa-miR-519e-5p	7
hsa-miR-548j-5p	7
hsa-miR-186-5p	7
hsa-miR-664a-3p	7
hsa-miR-3120-3p	7
hsa-miR-507	7
hsa-miR-6504-3p	7
hsa-miR-4482-3p	7
hsa-let-7b-3p	7
hsa-miR-761	7
hsa-miR-4729	7
hsa-miR-497-3p	7
hsa-miR-34a-5p	7
hsa-miR-641	7
hsa-miR-429	7
hsa-miR-548y	7
hsa-miR-653-3p	7
hsa-miR-103a-3p	7
hsa-miR-512-3p	7
hsa-miR-155-5p	7
hsa-miR-135b-5p	7
hsa-miR-320d	7
hsa-miR-410-3p	7
hsa-miR-182-5p	7
hsa-miR-548as-5p	7
hsa-miR-214-3p	7
hsa-miR-577	7
hsa-miR-548ap-5p	7
hsa-miR-19a-3p	7
hsa-miR-6165	7
hsa-miR-107	7
hsa-miR-6124	7
hsa-miR-148a-5p	7
hsa-miR-27a-3p	7
hsa-miR-3133	7
hsa-miR-98-3p	7
hsa-miR-4766-5p	7
hsa-miR-6873-5p	7
hsa-miR-2052	7
hsa-miR-203b-3p	7
hsa-miR-4635	7
hsa-miR-135a-5p	7
hsa-miR-526b-3p	6
hsa-miR-4477a	6
hsa-miR-449a	6
hsa-miR-544a	6
hsa-miR-3200-5p	6
hsa-miR-372-3p	6
hsa-miR-30a-5p	6
hsa-miR-656-3p	6
hsa-miR-520c-3p	6
hsa-miR-30c-5p	6
hsa-miR-607	6
hsa-miR-105-5p	6
hsa-miR-6815-3p	6
hsa-miR-4528	6
hsa-miR-373-5p	6
hsa-miR-132-3p	6
hsa-miR-6754-3p	6
hsa-miR-9-5p	6
hsa-miR-5010-3p	6
hsa-miR-6885-3p	6
hsa-miR-7110-3p	6
hsa-miR-30b-5p	6
hsa-miR-6809-3p	6
hsa-miR-520a-3p	6
hsa-miR-4742-5p	6
hsa-miR-23b-3p	6
hsa-miR-130a-5p	6
hsa-miR-582-5p	6
hsa-miR-4668-5p	6
hsa-miR-6126	6
hsa-miR-6837-3p	6
hsa-miR-137	6
hsa-miR-4524b-3p	6
hsa-miR-1208	6
hsa-miR-1206	6
hsa-miR-616-5p	6
hsa-miR-92a-3p	6
hsa-miR-92b-3p	6
hsa-miR-6756-5p	6
hsa-miR-4668-3p	6
hsa-miR-23c	6
hsa-miR-33a-3p	6
hsa-miR-212-3p	6
hsa-miR-4666a-3p	6
hsa-miR-520b	6
hsa-miR-520e	6
hsa-miR-548ay-3p	6
hsa-miR-202-5p	6
hsa-miR-655-3p	6
hsa-miR-23a-3p	6
hsa-miR-493-5p	6
hsa-miR-580-3p	6
hsa-miR-371b-5p	6
hsa-miR-330-5p	6
hsa-miR-5096	6
hsa-miR-4795-3p	6
hsa-miR-559	6
hsa-miR-3119	6
hsa-miR-4269	6
hsa-miR-30e-5p	6
hsa-miR-302a-5p	6
hsa-miR-4803	6
hsa-let-7g-3p	6
hsa-miR-6768-3p	6
hsa-miR-520d-3p	6
hsa-miR-4274	6
hsa-miR-1290	6
hsa-miR-1297	6
hsa-miR-26b-5p	6
hsa-miR-30d-5p	6
hsa-miR-4484	6
hsa-miR-26a-5p	6
hsa-miR-29a-3p	6
hsa-miR-3942-5p	6
hsa-let-7f-2-3p	6
hsa-miR-6830-3p	6
hsa-miR-32-5p	5
hsa-miR-216a-3p	5
hsa-miR-302c-3p	5
hsa-miR-5004-3p	5
hsa-miR-205-3p	5
hsa-miR-5588-5p	5
hsa-miR-3149	5
hsa-miR-208b-5p	5
hsa-miR-29c-3p	5
hsa-miR-3614-3p	5
hsa-let-7a-3p	5
hsa-miR-539-3p	5
hsa-miR-541-5p	5
hsa-miR-606	5
hsa-miR-374c-5p	5
hsa-miR-124-3p	5
hsa-miR-200c-3p	5
hsa-miR-367-3p	5
hsa-miR-1468-3p	5
hsa-miR-510-3p	5
hsa-let-7e-5p	5
hsa-miR-19b-3p	5
hsa-miR-8055	5
hsa-miR-4728-5p	5
hsa-miR-5002-5p	5
hsa-miR-942-5p	5
hsa-miR-8066	5
hsa-miR-4288	5
hsa-miR-25-3p	5
hsa-miR-493-3p	5
hsa-miR-1207-3p	5
hsa-miR-6071	5
hsa-miR-4503	5
hsa-miR-7161-5p	5
hsa-miR-1231	5
hsa-miR-5001-3p	5
hsa-miR-4789-3p	5
hsa-miR-126-5p	5
hsa-miR-511-5p	5
hsa-miR-200b-3p	5
hsa-miR-5696	5
hsa-miR-2110	5
hsa-miR-6128	5
hsa-let-7a-5p	5
hsa-miR-922	5
hsa-miR-6507-5p	5
hsa-miR-24-3p	5
hsa-let-7a-2-3p	5
hsa-miR-767-3p	5
hsa-miR-1205	5
hsa-miR-4314	5
hsa-miR-548ai	5
hsa-miR-548ag	5
hsa-miR-29b-3p	5
hsa-miR-548au-3p	5
hsa-miR-522-3p	5
hsa-miR-2115-5p	5
hsa-miR-758-3p	5
hsa-miR-6734-5p	5
hsa-miR-578	5
hsa-miR-570-5p	5
hsa-miR-4694-3p	5
hsa-miR-302a-3p	5
hsa-miR-4666b	5
hsa-miR-889-3p	5
hsa-miR-224-5p	5
hsa-miR-9500	5
hsa-miR-5093	5
hsa-miR-3074-5p	5
hsa-miR-3671	5
hsa-miR-7111-3p	5
hsa-let-7f-1-3p	5
hsa-miR-1537-5p	5
hsa-miR-7155-5p	5
hsa-miR-5195-3p	5
hsa-miR-4692	5
hsa-miR-762	5
hsa-miR-498	5
hsa-miR-3125	5
hsa-miR-6783-3p	5
hsa-miR-3908	5
hsa-miR-4275	5
hsa-miR-6744-5p	5
hsa-miR-449b-3p	5
hsa-miR-876-5p	5
hsa-miR-513a-5p	5
hsa-miR-448	5
hsa-miR-3916	5
hsa-miR-3911	5
hsa-miR-3910	5
hsa-miR-7162-5p	5
hsa-miR-6864-5p	4
hsa-miR-552-5p	4
hsa-miR-6817-5p	4
hsa-miR-4773	4
hsa-miR-5701	4
hsa-miR-527	4
hsa-miR-632	4
hsa-let-7g-5p	4
hsa-miR-454-3p	4
hsa-miR-6785-5p	4
hsa-miR-148b-5p	4
hsa-miR-6843-3p	4
hsa-miR-374b-5p	4
hsa-miR-6083	4
hsa-miR-603	4
hsa-miR-7153-5p	4
hsa-miR-561-5p	4
hsa-miR-4646-5p	4
hsa-miR-6870-5p	4
hsa-miR-199b-3p	4
hsa-miR-4695-5p	4
hsa-miR-5584-3p	4
hsa-miR-205-5p	4
hsa-miR-6508-5p	4
hsa-miR-3150a-3p	4
hsa-miR-6828-3p	4
hsa-miR-3167	4
hsa-miR-3164	4
hsa-miR-605-3p	4
hsa-miR-3064-5p	4
hsa-miR-1-5p	4
hsa-miR-8054	4
hsa-miR-6781-3p	4
hsa-miR-8058	4
hsa-miR-4753-5p	4
hsa-miR-323a-3p	4
hsa-miR-1304-5p	4
hsa-miR-665	4
hsa-miR-4519	4
hsa-miR-4517	4
hsa-miR-128-3p	4
hsa-miR-451b	4
hsa-miR-6848-3p	4
hsa-miR-30c-1-3p	4
hsa-miR-4691-3p	4
hsa-miR-6718-5p	4
hsa-miR-6733-5p	4
hsa-miR-5571-5p	4
hsa-miR-146a-5p	4
hsa-miR-518a-5p	4
hsa-miR-519d-3p	4
hsa-miR-6074	4
hsa-miR-4500	4
hsa-miR-1227-5p	4
hsa-miR-4297	4
hsa-miR-6780a-3p	4
hsa-miR-6797-5p	4
hsa-miR-363-3p	4
hsa-miR-22-5p	4
hsa-miR-449b-5p	4
hsa-miR-6842-3p	4
hsa-miR-409-3p	4
hsa-miR-4731-3p	4
hsa-miR-3619-5p	4
hsa-miR-889-5p	4
hsa-miR-8085	4
hsa-miR-6760-5p	4
hsa-miR-4744	4
hsa-miR-5693	4
hsa-miR-5690	4
hsa-miR-6773-3p	4
hsa-miR-6721-5p	4
hsa-miR-146b-5p	4
hsa-miR-371a-5p	4
hsa-miR-659-3p	4
hsa-miR-6505-5p	4
hsa-miR-6783-5p	4
hsa-miR-6768-5p	4
hsa-miR-208a-5p	4
hsa-miR-6839-3p	4
hsa-miR-6715b-5p	4
hsa-let-7i-5p	4
hsa-miR-4279	4
hsa-miR-4703-5p	4
hsa-miR-320e	4
hsa-miR-153-3p	4
hsa-miR-1343-3p	4
hsa-miR-4742-3p	4
hsa-miR-302e	4
hsa-miR-1298-5p	4
hsa-miR-302d-3p	4
hsa-miR-17-3p	4
hsa-miR-3688-3p	4
hsa-miR-5787	4
hsa-miR-216b-5p	4
hsa-miR-545-5p	4
hsa-miR-4724-5p	4
hsa-miR-6716-5p	4
hsa-miR-2276-3p	4
hsa-miR-6868-5p	4
hsa-miR-4662a-5p	4
hsa-miR-7-5p	4
hsa-miR-338-5p	4
hsa-miR-769-5p	4
hsa-miR-4524b-5p	4
hsa-miR-5589-3p	4
hsa-miR-516a-3p	4
hsa-miR-4680-5p	4
hsa-miR-380-3p	4
hsa-miR-6893-5p	4
hsa-miR-4643	4
hsa-miR-499b-3p	4
hsa-miR-3646	4
hsa-miR-520f-3p	4
hsa-miR-302b-3p	4
hsa-miR-516b-3p	4
hsa-miR-3120-5p	4
hsa-miR-6504-5p	4
hsa-miR-149-5p	4
hsa-miR-4459	4
hsa-miR-5095	4
hsa-miR-373-3p	4
hsa-miR-605-5p	4
hsa-miR-6808-5p	4
hsa-miR-561-3p	4
hsa-miR-548aq-5p	4
hsa-miR-4733-3p	4
hsa-miR-676-5p	4
hsa-miR-6513-5p	4
hsa-miR-548at-3p	4
hsa-miR-1243	4
hsa-miR-3177-5p	4
hsa-miR-382-3p	4
hsa-miR-494-3p	4
hsa-miR-875-3p	4
hsa-miR-6715a-3p	4
hsa-miR-4715-5p	4
hsa-miR-3192-5p	4
hsa-miR-3907	4
hsa-miR-3925-5p	4
hsa-let-7f-5p	4
hsa-miR-7152-3p	4
hsa-miR-539-5p	4
hsa-miR-138-2-3p	4
hsa-miR-7154-5p	4
hsa-miR-1299	4
hsa-miR-1291	4
hsa-miR-1294	4
hsa-miR-2054	4
hsa-miR-150-5p	4
hsa-miR-4699-3p	4
hsa-miR-199a-3p	4
hsa-miR-626	4
hsa-miR-5193	4
hsa-miR-4801	4
hsa-miR-1976	3
hsa-miR-4704-3p	3
hsa-miR-1972	3
hsa-miR-4477b	3
hsa-miR-4493	3
hsa-miR-4498	3
hsa-miR-4651	3
hsa-miR-5706	3
hsa-miR-5682	3
hsa-miR-206	3
hsa-miR-4796-3p	3
hsa-miR-633	3
hsa-miR-433-3p	3
hsa-miR-485-5p	3
hsa-miR-6831-5p	3
hsa-miR-6739-5p	3
hsa-miR-6834-3p	3
hsa-miR-4259	3
hsa-miR-3921	3
hsa-miR-16-1-3p	3
hsa-miR-544b	3
hsa-miR-4659a-5p	3
hsa-miR-6733-3p	3
hsa-miR-6779-5p	3
hsa-miR-374a-5p	3
hsa-miR-193a-3p	3
hsa-miR-130b-5p	3
hsa-miR-6736-3p	3
hsa-miR-1306-5p	3
hsa-miR-376c-3p	3
hsa-miR-152-3p	3
hsa-miR-6088	3
hsa-miR-4533	3
hsa-miR-5000-5p	3
hsa-miR-3681-3p	3
hsa-miR-3153	3
hsa-miR-3154	3
hsa-miR-499a-3p	3
hsa-miR-181b-3p	3
hsa-miR-6890-3p	3
hsa-miR-3689c	3
hsa-miR-4529-5p	3
hsa-miR-6749-3p	3
hsa-miR-371b-3p	3
hsa-miR-519b-3p	3
hsa-miR-330-3p	3
hsa-miR-6512-5p	3
hsa-miR-613	3
hsa-miR-4526	3
hsa-miR-140-3p	3
hsa-miR-3943	3
hsa-miR-6761-5p	3
hsa-miR-211-3p	3
hsa-miR-4666a-5p	3
hsa-miR-6856-3p	3
hsa-miR-148a-3p	3
hsa-miR-148b-3p	3
hsa-miR-3140-3p	3
hsa-miR-1236-3p	3
hsa-miR-2682-5p	3
hsa-miR-548u	3
hsa-miR-4793-5p	3
hsa-miR-4677-5p	3
hsa-miR-7153-3p	3
hsa-miR-3179	3
hsa-miR-6857-5p	3
hsa-miR-1238-3p	3
hsa-miR-8060	3
hsa-miR-4716-3p	3
hsa-miR-6804-5p	3
hsa-miR-6805-3p	3
hsa-miR-6840-3p	3
hsa-miR-7703	3
hsa-miR-20a-3p	3
hsa-miR-6076	3
hsa-miR-6079	3
hsa-miR-4504	3
hsa-miR-582-3p	3
hsa-miR-519c-3p	3
hsa-miR-5581-5p	3
hsa-miR-1915-3p	3
hsa-miR-576-5p	3
hsa-miR-4650-3p	3
hsa-miR-8076	3
hsa-miR-6881-3p	3
hsa-miR-7111-5p	3
hsa-miR-6515-5p	3
hsa-miR-328-3p	3
hsa-miR-6820-3p	3
hsa-miR-3606-5p	3
hsa-miR-3663-3p	3
hsa-miR-5196-3p	3
hsa-miR-1200	3
hsa-miR-146a-3p	3
hsa-miR-6715b-3p	3
hsa-miR-216a-5p	3
hsa-miR-4752	3
hsa-miR-425-5p	3
hsa-miR-3653-5p	3
hsa-miR-98-5p	3
hsa-miR-3190-3p	3
hsa-miR-6134	3
hsa-miR-421	3
hsa-miR-3974	3
hsa-miR-885-5p	3
hsa-miR-936	3
hsa-let-7b-5p	3
hsa-miR-4524a-5p	3
hsa-miR-1827	3
hsa-miR-4659a-3p	3
hsa-miR-4438	3
hsa-miR-526b-5p	3
hsa-miR-5691	3
hsa-miR-5697	3
hsa-miR-6782-3p	3
hsa-miR-1912	3
hsa-miR-518c-5p	3
hsa-miR-3975	3
hsa-miR-8081	3
hsa-miR-6807-3p	3
hsa-miR-6895-3p	3
hsa-miR-6511a-5p	3
hsa-miR-4418	3
hsa-miR-3160-5p	3
hsa-miR-326	3
hsa-miR-6755-3p	3
hsa-miR-542-3p	3
hsa-miR-6738-3p	3
hsa-miR-4735-3p	3
hsa-miR-6797-3p	3
hsa-miR-6888-3p	3
hsa-miR-6884-3p	3
hsa-miR-548ba	3
hsa-miR-4771	3
hsa-miR-34c-5p	3
hsa-miR-3913-5p	3
hsa-miR-7515	3
hsa-miR-5006-5p	3
hsa-miR-4420	3
hsa-miR-4426	3
hsa-miR-4731-5p	3
hsa-miR-4671-3p	3
hsa-miR-301a-3p	3
hsa-miR-7106-5p	3
hsa-miR-4687-3p	3
hsa-miR-7850-5p	3
hsa-miR-181a-5p	3
hsa-miR-4311	3
hsa-miR-183-5p	3
hsa-let-7c-5p	3
hsa-miR-3934-5p	3
hsa-miR-664a-5p	3
hsa-miR-499b-5p	3
hsa-miR-4772-3p	3
hsa-miR-212-5p	3
hsa-miR-654-5p	3
hsa-miR-4999-5p	3
hsa-miR-4659b-5p	3
hsa-miR-4717-3p	3
hsa-miR-15b-3p	3
hsa-miR-4435	3
hsa-miR-346	3
hsa-miR-1252-5p	3
hsa-miR-486-3p	3
hsa-miR-485-3p	3
hsa-miR-1279	3
hsa-miR-6728-5p	3
hsa-miR-1276	3
hsa-miR-103a-2-5p	3
hsa-miR-5681a	3
hsa-miR-181c-5p	3
hsa-miR-4802-3p	3
hsa-miR-509-3-5p	3
hsa-miR-625-5p	3
hsa-miR-4782-5p	3
hsa-miR-1285-3p	3
hsa-miR-4700-5p	3
hsa-miR-6853-3p	3
hsa-miR-6737-5p	3
hsa-miR-6792-5p	3
hsa-miR-4443	3
hsa-miR-4763-3p	3
hsa-miR-573	3
hsa-miR-6876-3p	3
hsa-miR-130a-3p	3
hsa-miR-2278	3
hsa-miR-3682-5p	3
hsa-miR-519a-3p	3
hsa-miR-4793-3p	3
hsa-miR-3689b-3p	3
hsa-miR-4659b-3p	3
hsa-miR-551b-5p	3
hsa-miR-4799-3p	3
hsa-miR-136-5p	3
hsa-miR-142-3p	3
hsa-miR-5584-5p	3
hsa-miR-583	3
hsa-miR-217	3
hsa-miR-4458	3
hsa-miR-569	3
hsa-miR-4797-5p	3
hsa-miR-486-5p	3
hsa-miR-4653-5p	3
hsa-miR-1237-3p	3
hsa-miR-1256	3
hsa-miR-4325	3
hsa-miR-143-5p	3
hsa-miR-6750-3p	3
hsa-miR-1324	3
hsa-miR-370-3p	3
hsa-miR-34a-3p	3
hsa-miR-4689	3
hsa-miR-4720-3p	3
hsa-miR-106a-3p	3
hsa-miR-154-3p	3
hsa-miR-4660	3
hsa-miR-891b	3
hsa-miR-484	3
hsa-miR-4723-3p	3
hsa-miR-4690-5p	3
hsa-miR-6499-3p	3
hsa-miR-4738-3p	3
hsa-miR-6740-3p	3
hsa-miR-4263	3
hsa-miR-4267	3
hsa-miR-136-3p	3
hsa-miR-3666	3
hsa-miR-6883-3p	3
hsa-miR-3668	3
hsa-miR-5586-5p	3
hsa-miR-7156-3p	3
hsa-miR-361-5p	3
hsa-miR-4470	3
hsa-miR-4673	3
hsa-miR-4672	3
hsa-miR-134-5p	3
hsa-miR-6787-3p	3
hsa-miR-6882-5p	3
hsa-miR-3128	3
hsa-miR-194-5p	3
hsa-miR-141-5p	3
hsa-miR-3689a-3p	3
hsa-miR-3158-3p	3
hsa-miR-6780a-5p	3
hsa-miR-3612	3
hsa-miR-1287-5p	3
hsa-miR-130b-3p	3
hsa-miR-30b-3p	3
hsa-miR-4647	3
hsa-miR-5009-5p	3
hsa-miR-622	3
hsa-miR-5001-5p	3
hsa-miR-337-3p	3
hsa-miR-412-3p	3
hsa-miR-3139	3
hsa-miR-5194	3
hsa-miR-4524a-3p	3
hsa-miR-3173-3p	3
hsa-miR-3915	3
hsa-miR-3919	3
hsa-miR-1193	3
hsa-miR-1273h-5p	3
hsa-miR-301b-3p	3
hsa-miR-3065-3p	2
hsa-miR-216b-3p	2
hsa-miR-509-3p	2
hsa-miR-96-3p	2
hsa-miR-4715-3p	2
hsa-miR-4492	2
hsa-miR-4491	2
hsa-miR-4490	2
hsa-miR-4499	2
hsa-miR-653-5p	2
hsa-miR-5703	2
hsa-miR-4708-3p	2
hsa-miR-3678-3p	2
hsa-miR-18b-5p	2
hsa-miR-3142	2
hsa-miR-3143	2
hsa-miR-6886-3p	2
hsa-miR-3925-3p	2
hsa-miR-708-5p	2
hsa-miR-214-5p	2
hsa-miR-193b-3p	2
hsa-miR-6821-3p	2
hsa-miR-3926	2
hsa-miR-3924	2
hsa-let-7d-5p	2
hsa-miR-4256	2
hsa-miR-4725-3p	2
hsa-miR-3187-5p	2
hsa-miR-6794-5p	2
hsa-miR-338-3p	2
hsa-miR-6509-5p	2
hsa-miR-6860	2
hsa-miR-6744-3p	2
hsa-miR-34c-3p	2
hsa-miR-4262	2
hsa-miR-3184-5p	2
hsa-miR-6508-3p	2
hsa-miR-5572	2
hsa-miR-6516-5p	2
hsa-miR-487a-3p	2
hsa-miR-18a-5p	2
hsa-miR-5008-5p	2
hsa-miR-5003-5p	2
hsa-miR-6081	2
hsa-miR-6847-3p	2
hsa-miR-608	2
hsa-miR-624-3p	2
hsa-miR-6847-5p	2
hsa-miR-6813-3p	2
hsa-miR-6769b-3p	2
hsa-miR-378a-5p	2
hsa-miR-2053	2
hsa-miR-4790-3p	2
hsa-miR-767-5p	2
hsa-miR-6830-5p	2
hsa-miR-495-5p	2
hsa-miR-4799-5p	2
hsa-miR-624-5p	2
hsa-miR-4704-5p	2
hsa-miR-6865-5p	2
hsa-miR-4705	2
hsa-miR-5089-3p	2
hsa-miR-223-5p	2
hsa-miR-519d-5p	2
hsa-miR-298	2
hsa-miR-3152-5p	2
hsa-miR-488-3p	2
hsa-miR-612	2
hsa-miR-4521	2
hsa-miR-520g-3p	2
hsa-miR-4722-5p	2
hsa-miR-3166	2
hsa-miR-3136-5p	2
hsa-miR-7157-3p	2
hsa-miR-2467-5p	2
hsa-miR-7855-5p	2
hsa-miR-8057	2
hsa-miR-181a-2-3p	2
hsa-miR-3144-3p	2
hsa-miR-885-3p	2
hsa-miR-6826-5p	2
hsa-miR-4786-3p	2
hsa-miR-6763-5p	2
hsa-miR-589-5p	2
hsa-miR-133a-3p	2
hsa-miR-671-5p	2
hsa-miR-670-3p	2
hsa-miR-4739	2
hsa-miR-4667-5p	2
hsa-miR-548m	2
hsa-miR-548v	2
hsa-miR-6743-5p	2
hsa-miR-4514	2
hsa-miR-943	2
hsa-miR-1249-5p	2
hsa-miR-4646-3p	2
hsa-miR-3117-5p	2
hsa-miR-5189-5p	2
hsa-miR-532-3p	2
hsa-miR-452-3p	2
hsa-miR-3130-3p	2
hsa-miR-4766-3p	2
hsa-miR-8068	2
hsa-miR-4289	2
hsa-miR-7852-3p	2
hsa-miR-127-5p	2
hsa-miR-766-5p	2
hsa-miR-491-3p	2
hsa-miR-3605-5p	2
hsa-miR-5579-3p	2
hsa-miR-6884-5p	2
hsa-miR-6774-5p	2
hsa-miR-6077	2
hsa-miR-5580-5p	2
hsa-miR-4506	2
hsa-miR-4474-3p	2
hsa-miR-5583-5p	2
hsa-miR-199b-5p	2
hsa-miR-503-5p	2
hsa-miR-6862-3p	2
hsa-miR-7114-3p	2
hsa-miR-10b-3p	2
hsa-miR-890	2
hsa-miR-365a-5p	2
hsa-miR-4768-3p	2
hsa-miR-3194-3p	2
hsa-miR-4295	2
hsa-miR-8070	2
hsa-miR-4732-5p	2
hsa-miR-4756-5p	2
hsa-miR-5197-5p	2
hsa-miR-93-3p	2
hsa-miR-4645-5p	2
hsa-miR-3944-5p	2
hsa-miR-6731-5p	2
hsa-miR-6765-3p	2
hsa-miR-4762-5p	2
hsa-miR-4676-5p	2
hsa-miR-28-3p	2
hsa-miR-21-5p	2
hsa-miR-199a-5p	2
hsa-miR-449c-5p	2
hsa-miR-876-3p	2
hsa-miR-6883-5p	2
hsa-miR-647	2
hsa-miR-3620-5p	2
hsa-miR-4761-5p	2
hsa-miR-6512-3p	2
hsa-miR-219b-3p	2
hsa-miR-676-3p	2
hsa-miR-500a-5p	2
hsa-miR-5009-3p	2
hsa-miR-203b-5p	2
hsa-miR-8087	2
hsa-miR-8080	2
hsa-miR-8089	2
hsa-miR-218-1-3p	2
hsa-miR-891a-3p	2
hsa-miR-616-3p	2
hsa-miR-509-5p	2
hsa-miR-5579-5p	2
hsa-miR-3622b-3p	2
hsa-miR-4748	2
hsa-miR-6732-5p	2
hsa-miR-5698	2
hsa-miR-2113	2
hsa-miR-2117	2
hsa-miR-3976	2
hsa-miR-6757-3p	2
hsa-miR-483-3p	2
hsa-miR-650	2
hsa-miR-1250-3p	2
hsa-miR-125b-2-3p	2
hsa-miR-4419b	2
hsa-miR-3180-5p	2
hsa-miR-502-5p	2
hsa-miR-99b-3p	2
hsa-miR-3667-3p	2
hsa-miR-3156-5p	2
hsa-miR-873-5p	2
hsa-miR-141-3p	2
hsa-miR-204-3p	2
hsa-miR-6728-3p	2
hsa-miR-5196-5p	2
hsa-miR-6514-3p	2
hsa-miR-6732-3p	2
hsa-miR-4662a-3p	2
hsa-miR-374a-3p	2
hsa-miR-4770	2
hsa-miR-4760-5p	2
hsa-miR-6858-3p	2
hsa-miR-1273d	2
hsa-miR-2355-5p	2
hsa-miR-3202	2
hsa-miR-4794	2
hsa-miR-221-3p	2
hsa-miR-329-5p	2
hsa-miR-6881-5p	2
hsa-miR-4693-5p	2
hsa-miR-501-5p	2
hsa-miR-3686	2
hsa-miR-4316	2
hsa-miR-4317	2
hsa-miR-6788-5p	2
hsa-miR-6818-3p	2
hsa-miR-6864-3p	2
hsa-miR-552-3p	2
hsa-miR-3675-3p	2
hsa-miR-6800-5p	2
hsa-miR-5004-5p	2
hsa-miR-4437	2
hsa-miR-4430	2
hsa-miR-4432	2
hsa-miR-4685-5p	2
hsa-miR-8084	2
hsa-miR-3135b	2
hsa-miR-4649-3p	2
hsa-miR-432-3p	2
hsa-miR-3162-3p	2
hsa-miR-3692-5p	2
hsa-miR-378g	2
hsa-miR-378j	2
hsa-miR-6510-5p	2
hsa-miR-4309	2
hsa-miR-520h	2
hsa-miR-1302	2
hsa-miR-548ao-3p	2
hsa-miR-3145-3p	2
hsa-miR-92a-2-5p	2
hsa-miR-6719-3p	2
hsa-miR-6771-3p	2
hsa-miR-6514-5p	2
hsa-miR-424-3p	2
hsa-miR-34b-5p	2
hsa-miR-4769-3p	2
hsa-miR-147a	2
hsa-miR-4703-3p	2
hsa-miR-6859-5p	2
hsa-miR-7150	2
hsa-miR-3184-3p	2
hsa-miR-599	2
hsa-miR-759	2
hsa-miR-4691-5p	2
hsa-miR-3681-5p	2
hsa-miR-7151-3p	2
hsa-miR-185-3p	2
hsa-miR-625-3p	2
hsa-miR-6513-3p	2
hsa-miR-4531	2
hsa-miR-1264	2
hsa-miR-6742-3p	2
hsa-miR-3934-3p	2
hsa-miR-200a-3p	2
hsa-miR-1269b	2
hsa-miR-1269a	2
hsa-miR-875-5p	2
hsa-miR-222-3p	2
hsa-miR-7156-5p	2
hsa-miR-4474-5p	2
hsa-miR-765	2
hsa-miR-586	2
hsa-miR-581	2
hsa-miR-4453	2
hsa-miR-4457	2
hsa-miR-4456	2
hsa-miR-562	2
hsa-miR-377-3p	2
hsa-miR-6829-5p	2
hsa-miR-5094	2
hsa-miR-432-5p	2
hsa-miR-892b	2
hsa-miR-1257	2
hsa-miR-5197-3p	2
hsa-miR-4323	2
hsa-miR-4324	2
hsa-miR-4326	2
hsa-miR-4645-3p	2
hsa-miR-1321	2
hsa-miR-550b-2-5p	2
hsa-miR-3672	2
hsa-miR-6849-3p	2
hsa-miR-4686	2
hsa-miR-4688	2
hsa-miR-7158-3p	2
hsa-miR-3928-3p	2
hsa-miR-938	2
hsa-miR-6770-5p	2
hsa-miR-1304-3p	2
hsa-miR-1273h-3p	2
hsa-miR-26b-3p	2
hsa-miR-6859-3p	2
hsa-miR-628-5p	2
hsa-miR-4728-3p	2
hsa-miR-10a-3p	2
hsa-miR-6792-3p	2
hsa-miR-4469	2
hsa-miR-6780b-5p	2
hsa-miR-4464	2
hsa-miR-557	2
hsa-miR-3118	2
hsa-miR-3116	2
hsa-miR-4664-5p	2
hsa-miR-1247-3p	2
hsa-miR-1244	2
hsa-miR-1246	2
hsa-miR-4268	2
hsa-miR-133b	2
hsa-miR-3660	2
hsa-miR-6776-3p	2
hsa-miR-6757-5p	2
hsa-miR-1273g-3p	2
hsa-miR-1207-5p	2
hsa-miR-4478	2
hsa-miR-4475	2
hsa-miR-764	2
hsa-miR-4675	2
hsa-miR-20b-3p	2
hsa-miR-496	2
hsa-miR-492	2
hsa-miR-3622a-3p	2
hsa-miR-525-5p	2
hsa-miR-4725-5p	2
hsa-miR-6764-3p	2
hsa-miR-5186	2
hsa-miR-7978	2
hsa-miR-7974	2
hsa-miR-584-5p	2
hsa-miR-2681-3p	2
hsa-miR-4638-3p	2
hsa-miR-7854-3p	2
hsa-miR-365a-3p	2
hsa-miR-193b-5p	2
hsa-miR-4271	2
hsa-miR-4270	2
hsa-miR-4277	2
hsa-miR-1184	2
hsa-miR-1182	2
hsa-miR-1183	2
hsa-miR-887-5p	2
hsa-miR-6849-5p	2
hsa-miR-6858-5p	2
hsa-miR-372-5p	2
hsa-miR-365b-3p	2
hsa-miR-619-5p	2
hsa-miR-22-3p	2
hsa-miR-1295b-5p	2
hsa-miR-4487	2
hsa-miR-7843-3p	2
hsa-miR-621	2
hsa-miR-4723-5p	2
hsa-miR-4761-3p	2
hsa-miR-3138	2
hsa-miR-219b-5p	2
hsa-miR-30c-2-3p	2
hsa-miR-504-5p	2
hsa-miR-4712-3p	2
hsa-miR-4697-3p	2
hsa-miR-3914	2
hsa-miR-192-3p	2
hsa-miR-1914-3p	1
hsa-miR-4633-5p	1
hsa-miR-4529-3p	1
hsa-miR-596	1
hsa-miR-5587-5p	1
hsa-miR-4482-5p	1
hsa-miR-1251-3p	1
hsa-miR-4657	1
hsa-miR-6815-5p	1
hsa-miR-8077	1
hsa-miR-6773-5p	1
hsa-miR-634	1
hsa-miR-635	1
hsa-miR-6819-5p	1
hsa-miR-6762-3p	1
hsa-miR-6764-5p	1
hsa-miR-6882-3p	1
hsa-miR-3147	1
hsa-miR-6878-5p	1
hsa-miR-2467-3p	1
hsa-miR-215-5p	1
hsa-miR-6726-5p	1
hsa-miR-6727-5p	1
hsa-miR-3158-5p	1
hsa-miR-3923	1
hsa-miR-3920	1
hsa-miR-4253	1
hsa-miR-4254	1
hsa-miR-4257	1
hsa-miR-4735-5p	1
hsa-miR-4472	1
hsa-miR-454-5p	1
hsa-miR-3145-5p	1
hsa-miR-125a-5p	1
hsa-miR-593-3p	1
hsa-miR-6867-3p	1
hsa-miR-6826-3p	1
hsa-miR-629-5p	1
hsa-miR-3151-5p	1
hsa-miR-7109-3p	1
hsa-miR-365b-5p	1
hsa-miR-6839-5p	1
hsa-miR-362-5p	1
hsa-miR-6838-3p	1
hsa-miR-6791-3p	1
hsa-miR-619-3p	1
hsa-miR-379-5p	1
hsa-miR-4710	1
hsa-miR-6737-3p	1
hsa-miR-4718	1
hsa-miR-548ao-5p	1
hsa-miR-642b-3p	1
hsa-miR-7843-5p	1
hsa-miR-6089	1
hsa-miR-6087	1
hsa-miR-6084	1
hsa-miR-6080	1
hsa-miR-4640-5p	1
hsa-miR-6752-5p	1
hsa-miR-601	1
hsa-miR-4539	1
hsa-miR-602	1
hsa-miR-4537	1
hsa-miR-609	1
hsa-miR-3159	1
hsa-miR-892c-3p	1
hsa-miR-5189-3p	1
hsa-miR-4640-3p	1
hsa-miR-3126-5p	1
hsa-miR-342-5p	1
hsa-miR-1915-5p	1
hsa-miR-4712-5p	1
hsa-miR-125b-5p	1
hsa-miR-1910-5p	1
hsa-miR-219a-2-3p	1
hsa-miR-5089-5p	1
hsa-miR-3936	1
hsa-miR-4632-5p	1
hsa-miR-4684-5p	1
hsa-miR-4661-3p	1
hsa-miR-5580-3p	1
hsa-miR-6893-3p	1
hsa-miR-3665	1
hsa-miR-766-3p	1
hsa-miR-6872-5p	1
hsa-miR-181d-5p	1
hsa-miR-888-5p	1
hsa-miR-3689f	1
hsa-miR-549a	1
hsa-miR-5587-3p	1
hsa-miR-138-1-3p	1
hsa-miR-6806-5p	1
hsa-miR-4637	1
hsa-miR-652-5p	1
hsa-miR-618	1
hsa-miR-617	1
hsa-miR-4520-2-3p	1
hsa-miR-4525	1
hsa-miR-3675-5p	1
hsa-miR-4751	1
hsa-miR-3168	1
hsa-miR-3169	1
hsa-miR-3161	1
hsa-miR-1225-5p	1
hsa-miR-6833-5p	1
hsa-miR-6716-3p	1
hsa-miR-1277-3p	1
hsa-miR-4427	1
hsa-miR-197-5p	1
hsa-miR-299-5p	1
hsa-miR-1271-5p	1
hsa-miR-215-3p	1
hsa-miR-4802-5p	1
hsa-miR-143-3p	1
hsa-miR-218-2-3p	1
hsa-miR-1288-3p	1
hsa-miR-4330	1
hsa-miR-4768-5p	1
hsa-miR-1228-3p	1
hsa-miR-8052	1
hsa-miR-7161-3p	1
hsa-miR-3677-5p	1
hsa-miR-196b-5p	1
hsa-miR-4756-3p	1
hsa-miR-6730-5p	1
hsa-miR-6867-5p	1
hsa-miR-4755-3p	1
hsa-miR-597-5p	1
hsa-miR-6778-3p	1
hsa-miR-1266-5p	1
hsa-miR-6844	1
hsa-miR-28-5p	1
hsa-miR-151a-3p	1
hsa-miR-4762-3p	1
hsa-miR-6827-5p	1
hsa-miR-4782-3p	1
hsa-miR-2116-3p	1
hsa-miR-1301-3p	1
hsa-miR-21-3p	1
hsa-miR-6825-5p	1
hsa-miR-2115-3p	1
hsa-miR-376c-5p	1
hsa-miR-6069	1
hsa-miR-4518	1
hsa-miR-4513	1
hsa-miR-4510	1
hsa-miR-4516	1
hsa-miR-550a-5p	1
hsa-miR-409-5p	1
hsa-miR-7160-5p	1
hsa-miR-4720-5p	1
hsa-miR-6500-5p	1
hsa-miR-4781-3p	1
hsa-miR-541-3p	1
hsa-miR-3126-3p	1
hsa-miR-342-3p	1
hsa-miR-4520-5p	1
hsa-miR-219a-5p	1
hsa-miR-6734-3p	1
hsa-miR-4777-3p	1
hsa-miR-8069	1
hsa-miR-8067	1
hsa-miR-8065	1
hsa-miR-8062	1
hsa-miR-4283	1
hsa-miR-4280	1
hsa-miR-4287	1
hsa-miR-4284	1
hsa-miR-150-3p	1
hsa-miR-30e-3p	1
hsa-miR-6758-5p	1
hsa-miR-888-3p	1
hsa-miR-6759-3p	1
hsa-miR-5589-5p	1
hsa-miR-5591-5p	1
hsa-miR-6748-5p	1
hsa-miR-4798-3p	1
hsa-miR-1911-3p	1
hsa-miR-7704	1
hsa-miR-7702	1
hsa-miR-3649	1
hsa-miR-6502-3p	1
hsa-miR-3607-5p	1
hsa-miR-6822-3p	1
hsa-miR-367-5p	1
hsa-miR-6801-3p	1
hsa-miR-3152-3p	1
hsa-miR-6073	1
hsa-miR-6072	1
hsa-miR-6745	1
hsa-miR-516b-5p	1
hsa-miR-4505	1
hsa-miR-510-5p	1
hsa-miR-4709-5p	1
hsa-miR-149-3p	1
hsa-miR-3183	1
hsa-miR-3188	1
hsa-miR-324-5p	1
hsa-miR-1224-5p	1
hsa-miR-512-5p	1
hsa-miR-502-3p	1
hsa-miR-550a-3-5p	1
hsa-miR-6505-3p	1
hsa-miR-4299	1
hsa-miR-4291	1
hsa-miR-4293	1
hsa-miR-4736	1
hsa-miR-6894-3p	1
hsa-miR-6856-5p	1
hsa-miR-1229-3p	1
hsa-miR-3929	1
hsa-miR-668-3p	1
hsa-miR-6798-3p	1
hsa-miR-670-5p	1
hsa-miR-6130	1
hsa-miR-219a-1-3p	1
hsa-miR-6824-3p	1
hsa-miR-145-5p	1
hsa-miR-7152-5p	1
hsa-miR-7158-5p	1
hsa-miR-649	1
hsa-miR-2114-5p	1
hsa-miR-29a-5p	1
hsa-miR-6855-5p	1
hsa-miR-3127-5p	1
hsa-miR-3123	1
hsa-miR-644a	1
hsa-miR-3199	1
hsa-miR-4670-3p	1
hsa-miR-132-5p	1
hsa-miR-203a-5p	1
hsa-miR-675-3p	1
hsa-miR-6133	1
hsa-miR-6131	1
hsa-miR-323b-5p	1
hsa-miR-5590-5p	1
hsa-miR-4764-3p	1
hsa-miR-3973	1
hsa-miR-8082	1
hsa-miR-8083	1
hsa-miR-3978	1
hsa-miR-383-3p	1
hsa-miR-200b-5p	1
hsa-miR-3616-5p	1
hsa-miR-4680-3p	1
hsa-miR-934	1
hsa-miR-6877-5p	1
hsa-miR-6759-5p	1
hsa-miR-6886-5p	1
hsa-miR-3664-3p	1
hsa-miR-210-5p	1
hsa-miR-301b-5p	1
hsa-miR-192-5p	1
hsa-miR-183-3p	1
hsa-miR-6805-5p	1
hsa-miR-590-5p	1
hsa-miR-1825	1
hsa-miR-6891-3p	1
hsa-miR-494-5p	1
hsa-miR-4741	1
hsa-miR-532-5p	1
hsa-miR-5694	1
hsa-miR-5695	1
hsa-miR-33b-5p	1
hsa-miR-744-3p	1
hsa-miR-3691-3p	1
hsa-miR-4786-5p	1
hsa-miR-3977	1
hsa-miR-5586-3p	1
hsa-miR-4750-3p	1
hsa-miR-378d	1
hsa-miR-658	1
hsa-miR-6775-5p	1
hsa-miR-133a-5p	1
hsa-miR-139-5p	1
hsa-miR-455-3p	1
hsa-miR-4419a	1
hsa-miR-6878-3p	1
hsa-miR-6125	1
hsa-miR-6127	1
hsa-miR-6129	1
hsa-miR-3922-5p	1
hsa-miR-6724-5p	1
hsa-miR-4684-3p	1
hsa-miR-6862-5p	1
hsa-miR-3192-3p	1
hsa-miR-3927-3p	1
hsa-miR-3162-5p	1
hsa-miR-3157-5p	1
hsa-miR-6831-3p	1
hsa-miR-450a-2-3p	1
hsa-miR-920	1
hsa-miR-924	1
hsa-miR-584-3p	1
hsa-miR-6875-5p	1
hsa-miR-6874-3p	1
hsa-miR-3174	1
hsa-miR-7110-5p	1
hsa-miR-3663-5p	1
hsa-miR-6794-3p	1
hsa-miR-181b-5p	1
hsa-miR-3529-5p	1
hsa-miR-6731-3p	1
hsa-miR-345-5p	1
hsa-miR-379-3p	1
hsa-miR-6854-5p	1
hsa-miR-4676-3p	1
hsa-miR-5685	1
hsa-miR-5687	1
hsa-miR-4701-5p	1
hsa-miR-4779	1
hsa-miR-6511b-5p	1
hsa-miR-449c-3p	1
hsa-miR-4446-3p	1
hsa-miR-1273f	1
hsa-miR-125a-3p	1
hsa-miR-3613-5p	1
hsa-miR-1255b-5p	1
hsa-miR-4791	1
hsa-miR-4294	1
hsa-miR-7849-3p	1
hsa-miR-4421	1
hsa-miR-4424	1
hsa-miR-4425	1
hsa-miR-376a-3p	1
hsa-miR-195-3p	1
hsa-miR-6876-5p	1
hsa-miR-3619-3p	1
hsa-miR-4757-5p	1
hsa-miR-4749-5p	1
hsa-miR-411-5p	1
hsa-miR-302f	1
hsa-miR-431-5p	1
hsa-miR-508-5p	1
hsa-miR-4776-3p	1
hsa-miR-7851-3p	1
hsa-miR-3685	1
hsa-miR-6776-5p	1
hsa-miR-376b-3p	1
hsa-miR-3689b-5p	1
hsa-miR-1202	1
hsa-miR-4318	1
hsa-miR-4319	1
hsa-miR-2861	1
hsa-miR-7162-3p	1
hsa-miR-874-3p	1
hsa-miR-4765	1
hsa-miR-3622b-5p	1
hsa-miR-6811-5p	1
hsa-miR-6782-5p	1
hsa-miR-422a	1
hsa-miR-6754-5p	1
hsa-miR-548ax	1
hsa-miR-4633-3p	1
hsa-miR-6775-3p	1
hsa-miR-4784	1
hsa-miR-4780	1
hsa-miR-6828-5p	1
hsa-miR-5699-3p	1
hsa-miR-6720-5p	1
hsa-miR-4722-3p	1
hsa-miR-4740-5p	1
hsa-miR-3691-5p	1
hsa-miR-1225-3p	1
hsa-miR-4434	1
hsa-miR-4439	1
hsa-miR-600	1
hsa-miR-3064-3p	1
hsa-miR-4708-5p	1
hsa-miR-1226-3p	1
hsa-miR-4796-5p	1
hsa-miR-1253	1
hsa-miR-6837-5p	1
hsa-miR-3135a	1
hsa-miR-7845-5p	1
hsa-miR-939-3p	1
hsa-miR-519e-3p	1
hsa-miR-378b	1
hsa-miR-378c	1
hsa-miR-378f	1
hsa-miR-378e	1
hsa-miR-378h	1
hsa-miR-378i	1
hsa-miR-24-2-5p	1
hsa-miR-1278	1
hsa-miR-4302	1
hsa-miR-4301	1
hsa-miR-4300	1
hsa-miR-4650-5p	1
hsa-miR-556-3p	1
hsa-miR-3651	1
hsa-miR-3652	1
hsa-miR-100-3p	1
hsa-miR-629-3p	1
hsa-miR-3913-3p	1
hsa-miR-3129-3p	1
hsa-miR-500b-5p	1
hsa-miR-6845-3p	1
hsa-miR-550a-3p	1
hsa-miR-6793-5p	1
hsa-miR-6857-3p	1
hsa-miR-592	1
hsa-miR-4440	1
hsa-miR-1270	1
hsa-miR-4447	1
hsa-miR-4448	1
hsa-miR-575	1
hsa-miR-1343-5p	1
hsa-miR-5187-5p	1
hsa-miR-4520-3p	1
hsa-miR-452-5p	1
hsa-miR-301a-5p	1
hsa-miR-410-5p	1
hsa-miR-375	1
hsa-miR-1245b-5p	1
hsa-miR-508-3p	1
hsa-miR-3191-3p	1
hsa-miR-6758-3p	1
hsa-miR-6813-5p	1
hsa-miR-1263	1
hsa-miR-1261	1
hsa-miR-1267	1
hsa-miR-1265	1
hsa-miR-4483	1
hsa-miR-1911-5p	1
hsa-miR-3688-5p	1
hsa-miR-6871-3p	1
hsa-miR-92a-1-5p	1
hsa-miR-1245a	1
hsa-miR-6887-3p	1
hsa-miR-6851-3p	1
hsa-miR-6804-3p	1
hsa-miR-4717-5p	1
hsa-miR-5699-5p	1
hsa-miR-1-3p	1
hsa-miR-7847-3p	1
hsa-miR-588	1
hsa-miR-4451	1
hsa-miR-4450	1
hsa-miR-4455	1
hsa-miR-568	1
hsa-miR-567	1
hsa-miR-1252-3p	1
hsa-miR-548ad-3p	1
hsa-miR-6802-3p	1
hsa-miR-5091	1
hsa-miR-33a-5p	1
hsa-miR-99a-3p	1
hsa-miR-31-3p	1
hsa-miR-6506-5p	1
hsa-miR-892a	1
hsa-miR-2276-5p	1
hsa-miR-1266-3p	1
hsa-miR-1254	1
hsa-miR-4320	1
hsa-miR-1258	1
hsa-miR-3129-5p	1
hsa-miR-7112-3p	1
hsa-miR-16-2-3p	1
hsa-miR-4747-5p	1
hsa-miR-3150b-3p	1
hsa-miR-7154-3p	1
hsa-miR-3674	1
hsa-miR-122-5p	1
hsa-miR-4682	1
hsa-miR-4681	1
hsa-miR-339-5p	1
hsa-miR-8064	1
hsa-miR-1236-5p	1
hsa-miR-6842-5p	1
hsa-miR-30d-3p	1
hsa-miR-4468	1
hsa-miR-4465	1
hsa-miR-4462	1
hsa-miR-4460	1
hsa-miR-4663	1
hsa-miR-6834-5p	1
hsa-miR-196a-5p	1
hsa-miR-5087	1
hsa-miR-4677-3p	1
hsa-miR-4732-3p	1
hsa-miR-642a-3p	1
hsa-miR-6760-3p	1
hsa-miR-376b-5p	1
hsa-miR-6810-3p	1
hsa-miR-6766-5p	1
hsa-miR-6812-5p	1
hsa-miR-1248	1
hsa-miR-6852-5p	1
hsa-miR-501-3p	1
hsa-miR-520a-5p	1
hsa-miR-3689e	1
hsa-miR-489-3p	1
hsa-miR-4260	1
hsa-miR-4261	1
hsa-miR-570-3p	1
hsa-miR-4266	1
hsa-miR-6751-3p	1
hsa-miR-200a-5p	1
hsa-miR-3661	1
hsa-miR-5591-3p	1
hsa-miR-4696	1
hsa-miR-5585-5p	1
hsa-miR-636	1
hsa-miR-3657	1
hsa-miR-186-3p	1
hsa-miR-181b-2-3p	1
hsa-miR-760	1
hsa-miR-6880-5p	1
hsa-miR-4476	1
hsa-miR-4679	1
hsa-miR-371a-3p	1
hsa-miR-6829-3p	1
hsa-miR-423-5p	1
hsa-miR-6801-5p	1
hsa-miR-3155b	1
hsa-miR-3155a	1
hsa-miR-3122	1
hsa-miR-2682-3p	1
hsa-miR-873-3p	1
hsa-miR-4639-5p	1
hsa-miR-5583-3p	1
hsa-miR-708-3p	1
hsa-miR-3909	1
hsa-miR-3614-5p	1
hsa-miR-3187-3p	1
hsa-miR-4787-5p	1
hsa-miR-3611	1
hsa-miR-593-5p	1
hsa-miR-3618	1
hsa-miR-6809-5p	1
hsa-miR-4441	1
hsa-miR-27a-5p	1
hsa-miR-7109-5p	1
hsa-miR-2355-3p	1
hsa-miR-6770-3p	1
hsa-miR-30a-3p	1
hsa-miR-628-3p	1
hsa-miR-4485-3p	1
hsa-miR-4486	1
hsa-miR-4480	1
hsa-miR-718	1
hsa-miR-27b-5p	1
hsa-miR-4489	1
hsa-miR-711	1
hsa-miR-6516-3p	1
hsa-miR-6729-3p	1
hsa-miR-5008-3p	1
hsa-miR-6798-5p	1
hsa-miR-1271-3p	1
hsa-miR-1255b-2-3p	1
hsa-miR-411-3p	1
hsa-miR-1298-3p	1
hsa-miR-3127-3p	1
hsa-miR-4690-3p	1
hsa-miR-3137	1
hsa-miR-3689a-5p	1
hsa-miR-5190	1
hsa-miR-4776-5p	1
hsa-miR-3190-5p	1
hsa-miR-6766-3p	1
hsa-miR-6740-5p	1
hsa-miR-187-5p	1
hsa-miR-323b-3p	1
hsa-miR-378a-3p	1
hsa-miR-5047	1
hsa-miR-146b-3p	1
hsa-miR-1180-5p	1
hsa-miR-3191-5p	1
hsa-miR-1197	1
hsa-miR-511-3p	1
hsa-miR-1303	1
hsa-miR-3667-5p	1
hsa-miR-1910-3p	1
hsa-miR-6877-3p	1
hsa-miR-29b-2-5p	1
hsa-miR-3609	1
hsa-miR-6890-5p	1
hsa-miR-1286	1

## Sheet: Sheet3 TargetScan 6.2
Annotations	Description
Software used for analysis	DIANA-miRPath v.3 platform (Reverse Search module); Search Pathway: Colorectal cancer|hsa05210; Method: TargetScan 6.2
#genes targeted	number of target gene
miRNA	#genes targeted
hsa-miR-29c-3p	15
hsa-miR-29b-3p	15
hsa-miR-29a-3p	15
hsa-miR-15a-5p	12
hsa-miR-16-5p	12
hsa-miR-195-5p	12
hsa-miR-497-5p	12
hsa-miR-15b-5p	12
hsa-miR-6838-5p	12
hsa-miR-424-5p	12
hsa-let-7i-5p	10
hsa-let-7f-5p	10
hsa-let-7g-5p	10
hsa-let-7d-5p	10
hsa-miR-181a-5p	10
hsa-let-7c-5p	10
hsa-miR-4500	10
hsa-miR-4262	10
hsa-miR-181d-5p	10
hsa-miR-98-5p	10
hsa-miR-181c-5p	10
hsa-let-7b-5p	10
hsa-let-7e-5p	10
hsa-let-7a-5p	10
hsa-miR-4458	10
hsa-miR-135b-5p	10
hsa-miR-181b-5p	10
hsa-miR-135a-5p	10
hsa-miR-128-2-5p	9
hsa-miR-454-3p	9
hsa-miR-301a-3p	9
hsa-miR-128-1-5p	9
hsa-miR-130a-3p	9
hsa-miR-30a-5p	9
hsa-miR-4295	9
hsa-miR-30c-5p	9
hsa-miR-3666	9
hsa-miR-30b-5p	9
hsa-miR-30e-5p	9
hsa-miR-1271-5p	9
hsa-miR-96-5p	9
hsa-miR-613	9
hsa-miR-206	9
hsa-miR-19b-3p	9
hsa-miR-130b-3p	9
hsa-miR-30d-5p	9
hsa-miR-19a-3p	9
hsa-miR-1-3p	9
hsa-miR-301b-3p	9
hsa-miR-373-3p	8
hsa-miR-526b-3p	8
hsa-miR-106b-5p	8
hsa-miR-302c-3p	8
hsa-miR-20a-5p	8
hsa-miR-302e	8
hsa-miR-302d-3p	8
hsa-miR-519d-3p	8
hsa-miR-4319	8
hsa-miR-125a-5p	8
hsa-miR-372-3p	8
hsa-miR-5195-3p	8
hsa-miR-520c-3p	8
hsa-miR-145-5p	8
hsa-miR-125b-5p	8
hsa-miR-214-3p	8
hsa-miR-761	8
hsa-miR-520b	8
hsa-miR-520e	8
hsa-miR-124-3p	8
hsa-miR-200c-3p	8
hsa-miR-520a-3p	8
hsa-miR-6845-5p	8
hsa-miR-3619-5p	8
hsa-miR-429	8
hsa-miR-506-3p	8
hsa-miR-520d-3p	8
hsa-miR-200b-3p	8
hsa-miR-212-3p	8
hsa-miR-93-5p	8
hsa-miR-132-3p	8
hsa-miR-203a-3p	8
hsa-miR-302a-3p	8
hsa-miR-302b-3p	8
hsa-miR-20b-5p	8
hsa-miR-17-5p	8
hsa-miR-155-5p	8
hsa-miR-106a-5p	8
hsa-miR-101-3p	7
hsa-miR-137	7
hsa-miR-107	7
hsa-miR-103a-3p	7
hsa-miR-22-3p	7
hsa-miR-6762-5p	7
hsa-miR-34c-5p	6
hsa-miR-32-5p	6
hsa-miR-4651	6
hsa-miR-449a	6
hsa-miR-25-3p	6
hsa-miR-6785-5p	6
hsa-miR-204-5p	6
hsa-miR-92a-3p	6
hsa-miR-92b-3p	6
hsa-miR-608	6
hsa-miR-363-3p	6
hsa-miR-4465	6
hsa-miR-211-5p	6
hsa-miR-486-3p	6
hsa-miR-449b-5p	6
hsa-miR-34a-5p	6
hsa-miR-23c	6
hsa-miR-23b-3p	6
hsa-miR-365a-3p	6
hsa-miR-367-3p	6
hsa-miR-130a-5p	6
hsa-miR-1297	6
hsa-miR-23a-3p	6
hsa-miR-365b-3p	6
hsa-miR-26b-5p	6
hsa-miR-144-3p	6
hsa-miR-26a-5p	6
hsa-miR-138-5p	6
hsa-miR-6816-5p	5
hsa-miR-27a-3p	5
hsa-miR-221-3p	5
hsa-miR-27b-3p	5
hsa-miR-6775-3p	5
hsa-miR-193b-3p	5
hsa-miR-149-3p	5
hsa-miR-3180	5
hsa-miR-182-5p	5
hsa-miR-503-5p	5
hsa-miR-193a-3p	5
hsa-miR-222-3p	5
hsa-miR-5008-5p	5
hsa-miR-7111-5p	5
hsa-miR-3180-3p	5
hsa-miR-6870-5p	5
hsa-miR-21-5p	5
hsa-miR-939-3p	5
hsa-miR-3196	5
hsa-miR-590-5p	5
hsa-miR-1291	5
hsa-miR-6887-3p	5
hsa-miR-4728-5p	5
hsa-miR-9-5p	5
hsa-miR-5090	4
hsa-miR-216a-3p	4
hsa-miR-33a-5p	4
hsa-miR-6893-3p	4
hsa-miR-219a-5p	4
hsa-miR-4632-3p	4
hsa-miR-4447	4
hsa-miR-4723-5p	4
hsa-miR-370-3p	4
hsa-miR-4472	4
hsa-miR-6787-5p	4
hsa-miR-7110-3p	4
hsa-miR-4726-5p	4
hsa-miR-1227-5p	4
hsa-miR-199b-5p	4
hsa-miR-152-3p	4
hsa-miR-328-5p	4
hsa-miR-3681-3p	4
hsa-miR-199a-5p	4
hsa-miR-3151-5p	4
hsa-miR-132-5p	4
hsa-miR-1285-3p	4
hsa-miR-7-5p	4
hsa-miR-6883-5p	4
hsa-miR-6738-5p	4
hsa-miR-1908-5p	4
hsa-miR-205-5p	4
hsa-miR-5698	4
hsa-miR-33b-5p	4
hsa-miR-5194	4
hsa-miR-6885-5p	4
hsa-miR-4640-5p	4
hsa-miR-148a-3p	4
hsa-miR-5001-5p	4
hsa-miR-6775-5p	4
hsa-miR-148b-3p	4
hsa-miR-663a	4
hsa-miR-5193	4
hsa-miR-6780b-5p	4
hsa-miR-4782-3p	4
hsa-miR-6766-3p	4
hsa-miR-128-3p	4
hsa-miR-541-3p	4
hsa-miR-185-3p	3
hsa-miR-4770	3
hsa-miR-5189-5p	3
hsa-miR-6799-5p	3
hsa-miR-1273a	3
hsa-miR-6820-5p	3
hsa-miR-4685-5p	3
hsa-miR-660-3p	3
hsa-miR-4284	3
hsa-miR-4492	3
hsa-miR-4498	3
hsa-miR-6812-5p	3
hsa-miR-1914-3p	3
hsa-miR-6789-3p	3
hsa-miR-2355-5p	3
hsa-miR-153-3p	3
hsa-miR-6882-3p	3
hsa-miR-4783-3p	3
hsa-miR-4758-3p	3
hsa-miR-6727-5p	3
hsa-miR-4252	3
hsa-miR-183-5p	3
hsa-miR-4505	3
hsa-miR-4660	3
hsa-miR-4725-3p	3
hsa-miR-3187-5p	3
hsa-miR-4659a-5p	3
hsa-miR-744-5p	3
hsa-miR-6860	3
hsa-miR-654-5p	3
hsa-miR-6887-5p	3
hsa-miR-6766-5p	3
hsa-miR-3184-5p	3
hsa-miR-6852-5p	3
hsa-miR-4707-3p	3
hsa-miR-4659b-5p	3
hsa-miR-6088	3
hsa-miR-6756-5p	3
hsa-miR-6081	3
hsa-miR-4269	3
hsa-miR-4430	3
hsa-miR-133b	3
hsa-miR-3944-5p	3
hsa-miR-5787	3
hsa-miR-4715-5p	3
hsa-miR-6804-5p	3
hsa-miR-762	3
hsa-miR-5001-3p	3
hsa-miR-423-5p	3
hsa-miR-4700-5p	3
hsa-miR-3652	3
hsa-miR-2115-5p	3
hsa-miR-194-5p	3
hsa-miR-6749-3p	3
hsa-miR-8089	3
hsa-miR-938	3
hsa-miR-6815-3p	3
hsa-miR-4271	3
hsa-miR-612	3
hsa-miR-3166	3
hsa-miR-4323	3
hsa-miR-665	3
hsa-miR-143-3p	3
hsa-miR-361-3p	3
hsa-miR-6807-3p	3
hsa-miR-6782-5p	3
hsa-miR-296-5p	3
hsa-miR-6867-5p	3
hsa-miR-133a-3p	3
hsa-miR-142-3p	3
hsa-miR-6825-5p	3
hsa-miR-6824-5p	3
hsa-miR-1180-5p	3
hsa-miR-5699-5p	3
hsa-miR-217	3
hsa-miR-874-5p	3
hsa-miR-6802-3p	2
hsa-miR-5091	2
hsa-miR-6848-3p	2
hsa-miR-378g	2
hsa-miR-6873-3p	2
hsa-miR-4691-3p	2
hsa-miR-6857-5p	2
hsa-miR-892b	2
hsa-miR-6130	2
hsa-miR-491-5p	2
hsa-miR-4716-3p	2
hsa-miR-4283	2
hsa-miR-4715-3p	2
hsa-miR-5006-5p	2
hsa-miR-4493	2
hsa-miR-4524b-3p	2
hsa-miR-6125	2
hsa-miR-6773-5p	2
hsa-miR-632	2
hsa-miR-3677-3p	2
hsa-miR-6846-5p	2
hsa-miR-18b-5p	2
hsa-miR-4510	2
hsa-miR-196b-5p	2
hsa-miR-31-5p	2
hsa-miR-1911-3p	2
hsa-miR-3672	2
hsa-miR-6849-3p	2
hsa-miR-4667-5p	2
hsa-miR-4689	2
hsa-miR-3189-5p	2
hsa-miR-519e-5p	2
hsa-miR-3922-3p	2
hsa-miR-6842-5p	2
hsa-miR-215-5p	2
hsa-miR-5581-3p	2
hsa-miR-6859-3p	2
hsa-miR-515-5p	2
hsa-miR-7851-3p	2
hsa-miR-4258	2
hsa-miR-6751-3p	2
hsa-miR-4468	2
hsa-miR-4466	2
hsa-miR-4462	2
hsa-miR-516b-5p	2
hsa-miR-3651	2
hsa-miR-554	2
hsa-miR-3144-5p	2
hsa-miR-218-5p	2
hsa-miR-877-3p	2
hsa-miR-324-3p	2
hsa-miR-6794-5p	2
hsa-miR-196a-5p	2
hsa-miR-544b	2
hsa-miR-6826-3p	2
hsa-miR-4763-5p	2
hsa-miR-7113-5p	2
hsa-miR-133a-5p	2
hsa-miR-6515-5p	2
hsa-miR-6819-5p	2
hsa-miR-3679-3p	2
hsa-miR-6754-5p	2
hsa-miR-6087	2
hsa-miR-619-3p	2
hsa-miR-5011-5p	2
hsa-miR-24-3p	2
hsa-miR-6744-3p	2
hsa-miR-6848-5p	2
hsa-miR-3194-3p	2
hsa-miR-4296	2
hsa-miR-6843-3p	2
hsa-miR-6780a-3p	2
hsa-miR-6881-3p	2
hsa-miR-5197-5p	2
hsa-miR-519a-3p	2
hsa-miR-18a-5p	2
hsa-miR-4722-3p	2
hsa-miR-6085	2
hsa-miR-4267	2
hsa-miR-6752-5p	2
hsa-miR-4435	2
hsa-miR-601	2
hsa-miR-4535	2
hsa-miR-6797-5p	2
hsa-miR-6892-5p	2
hsa-miR-6847-3p	2
hsa-miR-1233-3p	2
hsa-miR-6884-3p	2
hsa-miR-6731-5p	2
hsa-miR-4646-5p	2
hsa-miR-219b-5p	2
hsa-miR-548au-3p	2
hsa-miR-6837-5p	2
hsa-miR-4692	2
hsa-miR-6133	2
hsa-miR-4288	2
hsa-miR-7156-3p	2
hsa-miR-6757-5p	2
hsa-miR-3162-3p	2
hsa-miR-4703-5p	2
hsa-miR-4524b-5p	2
hsa-miR-876-3p	2
hsa-miR-4745-3p	2
hsa-miR-499a-3p	2
hsa-miR-518c-5p	2
hsa-miR-4749-3p	2
hsa-miR-1207-5p	2
hsa-miR-6842-3p	2
hsa-miR-7112-5p	2
hsa-miR-4673	2
hsa-miR-519c-3p	2
hsa-miR-6834-5p	2
hsa-miR-1538	2
hsa-miR-3197	2
hsa-miR-7114-3p	2
hsa-miR-3199	2
hsa-miR-625-5p	2
hsa-miR-3192-5p	2
hsa-miR-3654	2
hsa-miR-4667-3p	2
hsa-miR-4789-3p	2
hsa-miR-6777-5p	2
hsa-miR-6783-3p	2
hsa-miR-940	2
hsa-miR-769-5p	2
hsa-miR-3120-3p	2
hsa-miR-7106-3p	2
hsa-miR-4769-3p	2
hsa-miR-5589-5p	2
hsa-miR-519b-3p	2
hsa-miR-10b-5p	2
hsa-miR-6504-5p	2
hsa-miR-6795-5p	2
hsa-miR-6737-5p	2
hsa-miR-3158-3p	2
hsa-miR-4738-5p	2
hsa-miR-10a-5p	2
hsa-miR-4270	2
hsa-miR-596	2
hsa-miR-4278	2
hsa-miR-192-5p	2
hsa-miR-6734-5p	2
hsa-miR-4525	2
hsa-miR-7152-3p	2
hsa-miR-4787-5p	2
hsa-miR-3675-5p	2
hsa-miR-3612	2
hsa-miR-454-5p	2
hsa-miR-3165	2
hsa-miR-190a-3p	2
hsa-miR-3943	2
hsa-miR-6508-3p	2
hsa-miR-6732-5p	2
hsa-miR-3064-5p	2
hsa-miR-5690	2
hsa-miR-1225-3p	2
hsa-miR-1913	2
hsa-miR-1912	2
hsa-miR-6886-3p	2
hsa-miR-675-5p	2
hsa-miR-3648	2
hsa-miR-449b-3p	2
hsa-miR-6727-3p	2
hsa-miR-1295b-5p	2
hsa-miR-6813-5p	2
hsa-miR-3945	2
hsa-miR-8052	2
hsa-miR-211-3p	2
hsa-miR-4486	2
hsa-miR-4487	2
hsa-miR-650	2
hsa-miR-513a-5p	2
hsa-miR-7108-3p	2
hsa-miR-3934-3p	2
hsa-miR-139-5p	2
hsa-miR-4727-5p	2
hsa-miR-6781-5p	2
hsa-miR-6808-5p	2
hsa-miR-4419a	2
hsa-miR-6878-3p	2
hsa-miR-6893-5p	2
hsa-miR-6127	2
hsa-miR-5010-5p	2
hsa-miR-499b-3p	2
hsa-miR-6129	2
hsa-miR-5580-5p	2
hsa-miR-200a-3p	2
hsa-miR-181d-3p	2
hsa-miR-6778-3p	2
hsa-miR-3138	2
hsa-miR-6895-3p	2
hsa-miR-4524a-3p	2
hsa-miR-6886-5p	2
hsa-miR-8485	2
hsa-miR-136-5p	2
hsa-miR-1199-5p	2
hsa-miR-4735-3p	2
hsa-miR-450a-2-3p	2
hsa-miR-3942-5p	2
hsa-miR-1249-5p	2
hsa-miR-6715b-5p	2
hsa-miR-342-5p	2
hsa-miR-7155-5p	2
hsa-miR-7110-5p	2
hsa-miR-141-3p	2
hsa-miR-1193	2
hsa-miR-4456	2
hsa-miR-6829-5p	2
hsa-miR-6793-3p	2
hsa-miR-6509-3p	2
hsa-miR-6839-3p	2
hsa-miR-4524a-5p	2
hsa-miR-3176	2
hsa-miR-5094	1
hsa-miR-6864-5p	1
hsa-miR-6854-5p	1
hsa-miR-6837-3p	1
hsa-miR-3065-3p	1
hsa-miR-4771	1
hsa-miR-3155a	1
hsa-miR-939-5p	1
hsa-miR-4652-5p	1
hsa-miR-4649-5p	1
hsa-miR-3656	1
hsa-miR-342-3p	1
hsa-miR-3690	1
hsa-miR-626	1
hsa-miR-6511b-5p	1
hsa-miR-1238-3p	1
hsa-miR-4704-3p	1
hsa-miR-145-3p	1
hsa-miR-4418	1
hsa-miR-5095	1
hsa-miR-4446-3p	1
hsa-miR-190a-5p	1
hsa-miR-509-3p	1
hsa-miR-6833-3p	1
hsa-miR-6777-3p	1
hsa-miR-1277-5p	1
hsa-miR-6819-3p	1
hsa-miR-3653-5p	1
hsa-miR-18a-3p	1
hsa-miR-1182	1
hsa-miR-1179	1
hsa-miR-542-5p	1
hsa-miR-7515	1
hsa-miR-4322	1
hsa-miR-1258	1
hsa-miR-4645-3p	1
hsa-miR-6846-3p	1
hsa-miR-1276	1
hsa-miR-483-5p	1
hsa-miR-5707	1
hsa-miR-4297	1
hsa-miR-5702	1
hsa-miR-8072	1
hsa-miR-6750-3p	1
hsa-miR-6815-5p	1
hsa-miR-4301	1
hsa-miR-6758-5p	1
hsa-miR-1228-5p	1
hsa-miR-1322	1
hsa-miR-5591-5p	1
hsa-miR-1324	1
hsa-miR-6722-3p	1
hsa-miR-637	1
hsa-miR-337-3p	1
hsa-miR-3173-5p	1
hsa-miR-6805-3p	1
hsa-miR-4753-5p	1
hsa-miR-615-3p	1
hsa-miR-6729-5p	1
hsa-miR-1343-3p	1
hsa-miR-3619-3p	1
hsa-miR-6840-3p	1
hsa-miR-6869-3p	1
hsa-miR-4804-5p	1
hsa-miR-3126-3p	1
hsa-miR-3147	1
hsa-miR-122-5p	1
hsa-miR-7704	1
hsa-miR-4789-5p	1
hsa-miR-6514-5p	1
hsa-miR-4686	1
hsa-miR-6506-3p	1
hsa-miR-106a-3p	1
hsa-miR-4721	1
hsa-miR-4688	1
hsa-miR-3649	1
hsa-miR-7106-5p	1
hsa-miR-589-3p	1
hsa-miR-6831-5p	1
hsa-miR-3129-5p	1
hsa-miR-4638-5p	1
hsa-miR-4433b-5p	1
hsa-miR-6818-5p	1
hsa-miR-1236-5p	1
hsa-miR-4639-3p	1
hsa-miR-708-5p	1
hsa-miR-3928-3p	1
hsa-miR-500b-3p	1
hsa-miR-6784-5p	1
hsa-miR-6884-5p	1
hsa-miR-6817-5p	1
hsa-miR-4520-5p	1
hsa-miR-615-5p	1
hsa-miR-6822-3p	1
hsa-miR-6726-5p	1
hsa-miR-3158-5p	1
hsa-miR-1245b-3p	1
hsa-miR-4646-3p	1
hsa-miR-6801-3p	1
hsa-miR-7109-5p	1
hsa-miR-6834-3p	1
hsa-miR-4761-3p	1
hsa-miR-140-5p	1
hsa-miR-4259	1
hsa-miR-6075	1
hsa-miR-4732-5p	1
hsa-miR-6825-3p	1
hsa-miR-4254	1
hsa-miR-4256	1
hsa-miR-4313	1
hsa-miR-6734-3p	1
hsa-miR-4687-3p	1
hsa-miR-4474-3p	1
hsa-miR-5187-5p	1
hsa-miR-6850-5p	1
hsa-miR-558	1
hsa-miR-582-3p	1
hsa-miR-3145-5p	1
hsa-miR-4691-5p	1
hsa-miR-516a-5p	1
hsa-miR-7113-3p	1
hsa-miR-1275	1
hsa-miR-4700-3p	1
hsa-miR-3181	1
hsa-miR-3183	1
hsa-miR-484	1
hsa-miR-3188	1
hsa-miR-1539	1
hsa-miR-490-5p	1
hsa-miR-5581-5p	1
hsa-miR-6867-3p	1
hsa-miR-664a-5p	1
hsa-miR-511-5p	1
hsa-miR-338-3p	1
hsa-miR-4786-5p	1
hsa-miR-4723-3p	1
hsa-miR-6811-5p	1
hsa-miR-4641	1
hsa-miR-3200-5p	1
hsa-miR-6509-5p	1
hsa-miR-1915-3p	1
hsa-miR-4640-3p	1
hsa-miR-1304-5p	1
hsa-miR-4800-5p	1
hsa-miR-6791-3p	1
hsa-miR-4664-5p	1
hsa-miR-4740-5p	1
hsa-miR-492	1
hsa-miR-3591-3p	1
hsa-miR-6864-3p	1
hsa-miR-6810-3p	1
hsa-miR-4710	1
hsa-miR-1224-3p	1
hsa-miR-6082	1
hsa-miR-1468-5p	1
hsa-miR-1306-5p	1
hsa-miR-6792-3p	1
hsa-miR-4299	1
hsa-miR-548an	1
hsa-miR-4441	1
hsa-miR-4294	1
hsa-miR-8073	1
hsa-miR-4290	1
hsa-miR-552-3p	1
hsa-miR-4633-3p	1
hsa-miR-532-5p	1
hsa-miR-4757-5p	1
hsa-miR-3923	1
hsa-miR-6858-5p	1
hsa-miR-6856-5p	1
hsa-miR-4680-5p	1
hsa-miR-4785	1
hsa-miR-3177-5p	1
hsa-miR-4746-3p	1
hsa-miR-6835-5p	1
hsa-miR-328-3p	1
hsa-miR-6089	1
hsa-miR-4741	1
hsa-miR-6080	1
hsa-miR-4260	1
hsa-miR-4261	1
hsa-miR-3614-3p	1
hsa-miR-6889-5p	1
hsa-miR-1231	1
hsa-miR-4266	1
hsa-miR-6824-3p	1
hsa-miR-4437	1
hsa-miR-603	1
hsa-miR-602	1
hsa-miR-4534	1
hsa-miR-2909	1
hsa-miR-1202	1
hsa-miR-4439	1
hsa-miR-4532	1
hsa-miR-5000-5p	1
hsa-miR-346	1
hsa-miR-4645-5p	1
hsa-miR-423-3p	1
hsa-miR-4708-5p	1
hsa-miR-624-3p	1
hsa-miR-1226-3p	1
hsa-miR-1827	1
hsa-miR-561-5p	1
hsa-miR-3660	1
hsa-miR-1254	1
hsa-miR-6716-5p	1
hsa-miR-323a-5p	1
hsa-miR-4467	1
hsa-miR-6747-3p	1
hsa-miR-4287	1
hsa-miR-6765-3p	1
hsa-miR-4676-5p	1
hsa-miR-3135a	1
hsa-miR-4751	1
hsa-miR-3135b	1
hsa-miR-6090	1
hsa-miR-6131	1
hsa-miR-185-5p	1
hsa-miR-4504	1
hsa-miR-3661	1
hsa-miR-25-5p	1
hsa-miR-550b-2-5p	1
hsa-miR-6769b-3p	1
hsa-miR-6873-5p	1
hsa-miR-432-3p	1
hsa-miR-6817-3p	1
hsa-miR-3202	1
hsa-miR-3917	1
hsa-miR-4636	1
hsa-miR-3713	1
hsa-miR-3157-5p	1
hsa-miR-4496	1
hsa-miR-4697-5p	1
hsa-miR-190b	1
hsa-miR-106b-3p	1
hsa-miR-6880-5p	1
hsa-miR-504-5p	1
hsa-miR-6814-3p	1
hsa-miR-7109-3p	1
hsa-miR-6874-5p	1
hsa-miR-4663	1
hsa-miR-92a-2-5p	1
hsa-miR-3936	1
hsa-miR-4772-3p	1
hsa-miR-4685-3p	1
hsa-miR-6728-5p	1
hsa-miR-6803-5p	1
hsa-miR-4300	1
hsa-miR-4306	1
hsa-miR-646	1
hsa-miR-331-5p	1
hsa-miR-6079	1
hsa-miR-5708	1
hsa-miR-4675	1
hsa-miR-4672	1
hsa-miR-6774-3p	1
hsa-miR-6855-5p	1
hsa-miR-6829-3p	1
hsa-miR-6868-5p	1
hsa-miR-6872-5p	1
hsa-miR-1302	1
hsa-miR-6890-3p	1
hsa-miR-3622a-3p	1
hsa-miR-4695-5p	1
hsa-miR-6894-3p	1
hsa-miR-4802-3p	1
hsa-miR-3925-3p	1
hsa-miR-3155b	1
hsa-miR-495-5p	1
hsa-miR-642b-5p	1
hsa-miR-4650-5p	1
hsa-miR-136-3p	1
hsa-miR-4736	1
hsa-miR-509-3-5p	1
hsa-miR-659-5p	1
hsa-miR-6764-3p	1
hsa-miR-4286	1
hsa-miR-4697-3p	1
hsa-miR-3657	1
hsa-miR-3128	1
hsa-miR-4742-5p	1
hsa-miR-766-5p	1
hsa-miR-421	1
hsa-miR-2682-3p	1
hsa-miR-4704-5p	1
hsa-miR-4529-5p	1
hsa-miR-6771-3p	1
hsa-miR-188-3p	1
hsa-miR-6078	1
hsa-miR-3154	1
hsa-miR-7978	1
hsa-miR-6865-5p	1
hsa-miR-6798-3p	1
hsa-miR-7974	1
hsa-miR-7977	1
hsa-miR-7976	1
hsa-miR-3074-5p	1
hsa-miR-5587-3p	1
hsa-miR-6768-3p	1
hsa-miR-3913-3p	1
hsa-miR-758-3p	1
hsa-miR-4783-5p	1
hsa-miR-4638-3p	1
hsa-miR-1237-5p	1
hsa-miR-8085	1
hsa-miR-3972	1
hsa-miR-8082	1
hsa-miR-8083	1
hsa-miR-3940-3p	1
hsa-miR-218-1-3p	1
hsa-miR-1229-5p	1
hsa-miR-4264	1
hsa-miR-765	1
hsa-miR-6806-5p	1
hsa-miR-5682	1
hsa-miR-3186-3p	1
hsa-miR-3667-3p	1
hsa-miR-193b-5p	1
hsa-miR-3591-5p	1
hsa-miR-4265	1
hsa-miR-4634	1
hsa-miR-7160-3p	1
hsa-miR-3152-5p	1
hsa-miR-202-5p	1
hsa-miR-1470	1
hsa-miR-3907	1
hsa-miR-210-5p	1
hsa-miR-3908	1
hsa-miR-629-3p	1
hsa-miR-3614-5p	1
hsa-miR-6798-5p	1
hsa-miR-1184	1
hsa-miR-4440	1
hsa-miR-4443	1
hsa-miR-4526	1
hsa-miR-6881-5p	1
hsa-miR-4763-3p	1
hsa-miR-891a-3p	1
hsa-miR-571	1
hsa-miR-4696	1
hsa-miR-575	1
hsa-miR-6876-3p	1
hsa-miR-31-3p	1
hsa-miR-1914-5p	1
hsa-miR-1343-5p	1
hsa-miR-4733-5p	1
hsa-miR-874-3p	1
hsa-miR-3663-5p	1
hsa-miR-3615	1
hsa-miR-631	1
hsa-miR-3164	1
hsa-miR-6809-5p	1
hsa-miR-3136-5p	1
hsa-miR-6799-3p	1
hsa-miR-889-5p	1
hsa-miR-5189-3p	1
hsa-miR-507	1
hsa-miR-1290	1
hsa-miR-1294	1
hsa-miR-509-5p	1
hsa-miR-3682-5p	1
hsa-miR-5087	1
hsa-miR-3130-5p	1
hsa-miR-6716-3p	1
hsa-miR-3622b-3p	1
hsa-miR-1277-3p	1
hsa-miR-5591-3p	1
hsa-miR-5588-3p	1
hsa-miR-4713-3p	1
hsa-miR-5586-5p	1
hsa-miR-6879-3p	1
hsa-miR-410-5p	1
hsa-miR-5691	1
hsa-miR-5694	1
hsa-miR-3681-5p	1
hsa-miR-197-5p	1
hsa-miR-199b-3p	1
hsa-miR-1185-1-3p	1
hsa-miR-4670-5p	1
hsa-miR-103a-2-5p	1
hsa-miR-523-3p	1
hsa-miR-2110	1
hsa-miR-4537	1
hsa-miR-6785-3p	1
hsa-miR-4802-5p	1
hsa-miR-6770-3p	1
hsa-miR-6765-5p	1
hsa-miR-619-5p	1
hsa-miR-6810-5p	1
hsa-miR-28-3p	1
hsa-miR-4450	1
hsa-miR-3692-5p	1
hsa-miR-4768-5p	1
hsa-miR-4677-3p	1
hsa-miR-4482-5p	1
hsa-miR-6813-3p	1
hsa-miR-3663-3p	1
hsa-miR-4666b	1
hsa-miR-3941	1
hsa-miR-605-3p	1
hsa-miR-6812-3p	1
hsa-miR-5089-3p	1
hsa-miR-6781-3p	1
hsa-miR-199a-3p	1
hsa-miR-4485-3p	1
hsa-miR-1909-5p	1
hsa-miR-1264	1
hsa-miR-1244	1
hsa-miR-6742-3p	1
hsa-miR-27b-5p	1
hsa-miR-4488	1
hsa-miR-711	1
hsa-miR-6780b-3p	1
hsa-miR-6856-3p	1
hsa-miR-4644	1
hsa-miR-6729-3p	1
hsa-miR-125b-2-3p	1
hsa-miR-516a-3p	1
hsa-miR-6851-3p	1
hsa-miR-1911-5p	1
hsa-miR-6721-5p	1
hsa-miR-3960	1
hsa-miR-6764-5p	1
hsa-miR-513b-5p	1
hsa-miR-1178-5p	1
hsa-miR-658	1
hsa-miR-7843-3p	1
hsa-miR-4740-3p	1
hsa-miR-885-3p	1
hsa-miR-1260b	1
hsa-miR-1537-5p	1
hsa-miR-622	1
hsa-miR-621	1
hsa-miR-1255b-2-3p	1
hsa-miR-937-5p	1
hsa-miR-6871-3p	1
hsa-miR-1909-3p	1
hsa-miR-448	1
hsa-miR-4755-3p	1
hsa-miR-5000-3p	1
hsa-miR-4786-3p	1
hsa-miR-6126	1
hsa-miR-6892-3p	1
hsa-miR-3116	1
hsa-miR-6760-5p	1
hsa-miR-7852-3p	1
hsa-miR-3922-5p	1
hsa-miR-6724-5p	1
hsa-miR-1236-3p	1
hsa-miR-3132	1
hsa-miR-520f-3p	1
hsa-miR-542-3p	1
hsa-miR-3139	1
hsa-miR-6717-5p	1
hsa-miR-5190	1
hsa-miR-5192	1
hsa-miR-4436a	1
hsa-miR-875-5p	1
hsa-miR-4799-3p	1
hsa-miR-3944-3p	1
hsa-miR-4776-5p	1
hsa-miR-3141	1
hsa-miR-4739	1
hsa-miR-3927-3p	1
hsa-miR-6738-3p	1
hsa-miR-3194-5p	1
hsa-miR-21-3p	1
hsa-miR-6855-3p	1
hsa-miR-7154-3p	1
hsa-miR-4803	1
hsa-miR-4665-5p	1
hsa-miR-516b-3p	1
hsa-miR-920	1
hsa-miR-4725-5p	1
hsa-miR-6783-5p	1
hsa-miR-3120-5p	1
hsa-miR-548v	1
hsa-miR-644a	1
hsa-miR-6768-5p	1
hsa-miR-548q	1
hsa-miR-425-3p	1
hsa-miR-4717-5p	1
hsa-miR-4793-5p	1
hsa-miR-149-5p	1
hsa-miR-3915	1
hsa-miR-191-5p	1
hsa-miR-204-3p	1
hsa-miR-6794-3p	1
hsa-miR-5196-5p	1
hsa-miR-182-3p	1
hsa-miR-7162-5p	1
hsa-miR-661	1
hsa-miR-331-3p	1
hsa-miR-3189-3p	1
hsa-miR-4459	1
hsa-miR-4514	1
hsa-miR-3667-5p	1
hsa-miR-3688-5p	1
hsa-miR-6880-3p	1
hsa-miR-564	1
hsa-miR-566	1
hsa-miR-4797-5p	1
hsa-miR-7153-3p	1
hsa-miR-6877-3p	1
hsa-miR-3179	1
hsa-miR-6865-3p	1
hsa-miR-451b	1
hsa-miR-3170	1
hsa-miR-3175	1
hsa-miR-6890-5p	1
hsa-miR-1471	1
hsa-miR-6753-5p	1
hsa-miR-1260a	1
hsa-miR-6500-5p	1
hsa-miR-6735-3p	1
